# Supplementary material for: Correlating Basal Gene Expression across Chemical Sensitivity Data to Screen for Novel Synergistic Interactors of HDAC Inhibitors in Pancreatic Carcinoma
Source: Pharmaceuticals (Basel). 2023 Feb 14;16(2):294. doi: 10.3390/ph16020294 (PMC9964546; doi:10.3390/ph16020294)
Supplement: Supplementary file 1 [file pharmaceuticals-16-00294-s001.zip]

Archive with 4 entries (4 files):
- Supplementary Note S1 Detailed results of experimental evaluation of synergisms with concen-tration annotations.pdf
- Table S1 The results of synergy predictions.csv
- Table S2 The results of pathway enrichment analysis.csv
- Table S3 Additional network centrality analysis.csv
