# Supplementary material for: Correlating Basal Gene Expression across Chemical Sensitivity Data to Screen for Novel Synergistic Interactors of HDAC Inhibitors in Pancreatic Carcinoma
Source: Pharmaceuticals (Basel). 2023 Feb 14;16(2):294. doi: 10.3390/ph16020294 (PMC9964546; doi:10.3390/ph16020294)
Supplement: Supplementary file 1 [file pharmaceuticals-16-00294-s001.zip › Table S1 The results of synergy predictions.csv]

	Molecule1_x	Molecule2_x	Target_1	Target_2	lst+-genes	lst-+genes	Count +/-	Count -/+	Final_Syn_Score
21237	tacedinaline	JW-55	HDAC1;HDAC2;HDAC3;HDAC6;HDAC8	TNKS	['PRPF4B (8899)'] ['CFTR (1080)', 'SLC4A1 (6521)', 'ABCB4 (5244)', 'ABCC8 (6833)', 'DLX6 (1750)', 'LGALS14 (56891)', 'UPP2 (151531)', 'SCN4A (6329)', 'MMP25 (64386)', 'PKD1 (5310)', 'TENM1 (10178)', 'FMO1 (2326)', 'PSMC4 (5704)', 'SLC7A14 (57709)', 'NRXN3 (9369)', 'C8B (732)', 'KCNG1 (3755)', 'IBSP (3381)', 'MSR1 (4481)', 'ZPBP (11055)', 'ROS1 (6098)', 'GUCA1A (2978)', 'PTGER3 (5733)', 'METTL24 (…	['SLC4A1 (6521)', 'ABCB4 (5244)', 'LGALS14 (56891)', 'TENM1 (10178)', 'PSMC4 (5704)', 'SLC7A14 (57709)', 'NRXN3 (9369)', 'C8B (732)', 'IBSP (3381)', 'MSR1 (4481)', 'ZPBP (11055)', 'GUCA1A (2978)', 'WNT8A (7478)', 'DMRT3 (58524)', 'STON1-GTF2A1L (286749)', 'ABCC9 (10060)', 'ASIC4 (55515)', 'MOV10L1 (54456)', 'CD5L (922)', 'SLC12A1 (6557)', 'RGS11 (8786)', 'CAPN6 (827)', 'AMPH (273)', 'CACNA1S (779…	866	502	1368
21228	tacedinaline	BRD-K09344309	HDAC1;HDAC2;HDAC3;HDAC6;HDAC8		['MCM4 (4173)', 'CENPF (1063)', 'HNRNPU (3192)'] ['SLC4A1 (6521)', 'ABCB4 (5244)', 'ABCC8 (6833)', 'TAC1 (6863)', 'LGALS14 (56891)', 'UPP2 (151531)', 'SCN4A (6329)', 'DLEC1 (9940)', 'TENM1 (10178)', 'FMO1 (2326)', 'PSMC4 (5704)', 'SLC7A14 (57709)', 'NRXN3 (9369)', 'C8B (732)', 'IBSP (3381)', 'ZPBP (11055)', 'ROS1 (6098)', 'GUCA1A (2978)', 'COL9A2 (1298)', 'METTL24 (728464)', 'ITIH4 (3700)', 'BCAT…	['TAC1 (6863)', 'LGALS14 (56891)', 'SCN4A (6329)', 'PSMC4 (5704)', 'SLC7A14 (57709)', 'C8B (732)', 'IBSP (3381)', 'ZPBP (11055)', 'ROS1 (6098)', 'STON1-GTF2A1L (286749)', 'ASIC4 (55515)', 'MOV10L1 (54456)', 'CD5L (922)', 'CACNA1S (779)', 'SEMA5B (54437)', 'CPXM1 (56265)', 'F11 (2160)', 'SLC26A4 (5172)', 'TF (7018)', 'RGS17 (26575)', 'TPSD1 (23430)', 'SLC5A1 (6523)', 'SLC5A4 (6527)', 'CACNA1I (891…	874	486	1360
21238	tacedinaline	ifosfamide	HDAC1;HDAC2;HDAC3;HDAC6;HDAC8		['CCAR1 (55749)', 'RBL1 (5933)', 'KIF4A (24137)', 'MCM4 (4173)', 'TIMELESS (8914)', 'HELLS (3070)', 'TMPO (7112)', 'ZWINT (11130)', 'DHX9 (1660)', 'XPA (7507)', 'CENPO (79172)', 'KIF11 (3832)', 'MKI67 (4288)', 'HNRNPU (3192)', 'NRGN (4900)', 'PAXIP1 (22976)', 'SNRNP48 (154007)', 'GEN1 (348654)', 'ZNF443 (10224)', 'ERCC6L (54821)', 'TUBB4B (10383)', 'FAM111B (374393)', 'HNRNPAB (3182)', 'PRKDC (55…	['ABCB4 (5244)', 'LGALS14 (56891)', 'UPP2 (151531)', 'TENM1 (10178)', 'PSMC4 (5704)', 'SLC7A14 (57709)', 'NRXN3 (9369)', 'C8B (732)', 'IBSP (3381)', 'ZPBP (11055)', 'GUCA1A (2978)', 'WNT8A (7478)', 'GSC2 (2928)', 'DMRT3 (58524)', 'STON1-GTF2A1L (286749)', 'ABCC9 (10060)', 'ASIC4 (55515)', 'MOV10L1 (54456)', 'CD5L (922)', 'RGS11 (8786)', 'CAPN6 (827)', 'AMPH (273)', 'CACNA1S (779)', 'PCDHA6 (56142…	518	543	1061
19402	BRD-K85133207	BRD-K33514849	HDAC1		['ANKRD7 (56311)', 'NPHP3 (27031)', 'NIT2 (56954)', 'PIMREG (54478)', 'THSD1 (55901)', 'APLN (8862)', 'RNF182 (221687)', 'RTL5 (340526)'] ['HS3ST1 (9957)', 'AOC1 (26)', 'PRSS22 (64063)', 'OSBPL7 (114881)', 'BAIAP2L1 (55971)', 'TTC22 (55001)', 'PLEKHG6 (55200)', 'SEMA3B (7869)', 'EXTL3 (2137)', 'ALOX5 (240)', 'CCDC88C (440193)', 'CHDH (55349)', 'SERPINB1 (1992)', 'SLC45A4 (57210)', 'NR1H3 (10062)'…	['DSG2 (1829)', 'EPCAM (4072)', 'PSD4 (23550)', 'ZNF552 (79818)', 'PKP3 (11187)', 'CLDN23 (137075)'] ['PLXND1 (23129)', 'RECQL (5965)', 'HSPB6 (126393)', 'HCCS (3052)', 'MSL3 (10943)', 'CX3CL1 (6376)', 'CACNA1G (8913)', 'AGK (55750)', 'PSMB1 (5689)', 'TSPAN9 (10867)', 'RNF216 (54476)', 'ANLN (54443)', 'ERCC1 (2067)', 'MBTPS2 (51360)', 'FHL1 (2273)', 'PHF20 (51230)', 'KCNG1 (3755)', 'INSRR (3645)'…	468	552	1020
19124	BRD-K85133207	bafilomycin A1	HDAC1	ATP6V0A1	['ANKRD7 (56311)', 'NPHP3 (27031)', 'THSD1 (55901)', 'HLX (3142)', 'VEGFC (7424)', 'PRXL2C (195827)', 'RNF182 (221687)', 'RTL5 (340526)'] ['HS3ST1 (9957)', 'PRSS22 (64063)', 'OSBPL7 (114881)', 'BAIAP2L1 (55971)', 'TTC22 (55001)', 'PLEKHG6 (55200)', 'ST3GAL1 (6482)', 'SEMA3B (7869)', 'EXTL3 (2137)', 'ALOX5 (240)', 'CCDC88C (440193)', 'CHDH (55349)', 'SERPINB1 (1992)', 'SLC45A4 (57210)', 'SH2D2A (9…	['DSG2 (1829)', 'EPCAM (4072)', 'ARHGAP27 (201176)', 'PKP3 (11187)'] ['PLXND1 (23129)', 'HSPB6 (126393)', 'HCCS (3052)', 'MSL3 (10943)', 'CACNA1G (8913)', 'AGK (55750)', 'PHTF2 (57157)', 'STARD3NL (83930)', 'TSPAN9 (10867)', 'RNF216 (54476)', 'ANLN (54443)', 'ERCC1 (2067)', 'MBTPS2 (51360)', 'CLDN11 (5010)', 'FHL1 (2273)', 'PHF20 (51230)', 'KCNG1 (3755)', 'INSRR (3645)', 'TFB1M (51106)', 'RABEP1 …	431	587	1018
20999	PCI-34051	BRD-K30748066	HDAC8, HDAC6, HDAC1	CDK9	['VTA1 (51534)', 'ECHDC1 (55862)', 'RANBP1 (5902)', 'ESS2 (8220)', 'AP1B1 (162)', 'NUP88 (4927)', 'MTRF1L (54516)', 'HBS1L (10767)', 'SERAC1 (84947)', 'EMC6 (83460)', 'DGCR6L (85359)', 'RPAIN (84268)', 'TXNDC17 (84817)', 'MTRES1 (51250)', 'ATP6V1E1 (529)', 'C7orf26 (79034)', 'RMND1 (55005)', 'MMP10 (4319)', 'MRPL40 (64976)', 'UBE2L3 (7332)', 'KIAA0753 (9851)'] ['OSBPL7 (114881)', 'YBX2 (51087)', …	['ALPK1 (80216)', 'DTX2 (113878)', 'GRK3 (157)', 'GABRE (2564)', 'CIAO3 (64428)', 'OCIAD1 (54940)', 'GAB1 (2549)', 'CLCN3 (1182)', 'PMFBP1 (83449)', 'MMP24 (10893)', 'KCTD3 (51133)', 'OR1J1 (347168)', 'CATSPER3 (347732)', 'SREK1 (140890)', 'ANKRD61 (100310846)', 'CD300LG (146894)', 'UVSSA (57654)', 'TMEM161B (153396)', 'SLITRK5 (26050)', 'C16orf46 (123775)', 'NTSR2 (23620)', 'OR10AD1 (121275)', '…	438	554	992
21239	tacedinaline	ML334 diastereomer	HDAC1;HDAC2;HDAC3;HDAC6;HDAC8	KEAP1;NFE2L2	['RBL1 (5933)', 'KIF4A (24137)', 'CENPI (2491)', 'MCM4 (4173)', 'NCAPG (64151)', 'CENPF (1063)', 'HELLS (3070)', 'ZWINT (11130)', 'STIL (6491)', 'DHX9 (1660)', 'BRIP1 (83990)', 'CENPO (79172)', 'KIF11 (3832)', 'DNA2 (1763)', 'G3BP1 (10146)', 'CDCA5 (113130)', 'MKI67 (4288)', 'HNRNPU (3192)', 'ZNF367 (195828)', 'TUBB4B (10383)', 'FAM111B (374393)', 'HNRNPAB (3182)', 'DNAJC9 (23234)', 'KIFC1 (3833)…	['SLC4A1 (6521)', 'ABCB4 (5244)', 'TAC1 (6863)', 'LGALS14 (56891)', 'UPP2 (151531)', 'SCN4A (6329)', 'TENM1 (10178)', 'PSMC4 (5704)', 'SLC7A14 (57709)', 'NRXN3 (9369)', 'C8B (732)', 'IBSP (3381)', 'MSR1 (4481)', 'ZPBP (11055)', 'ROS1 (6098)', 'GUCA1A (2978)', 'WNT8A (7478)', 'GSC2 (2928)', 'DMRT3 (58524)', 'SNAP91 (9892)', 'STON1-GTF2A1L (286749)', 'ABCC9 (10060)', 'ASIC4 (55515)', 'MOV10L1 (5445…	408	538	946
21014	PCI-34051	SR8278	HDAC8, HDAC6, HDAC1	NR1D1	['VTA1 (51534)', 'PHF23 (79142)', 'GNAI3 (2773)', 'SMG6 (23293)', 'PDCD2 (5134)', 'ACOT7 (11332)', 'PRPF6 (24148)', 'RWDD1 (51389)', 'RNGTT (8732)', 'RPS12 (6206)', 'SNX3 (8724)', 'HBS1L (10767)', 'SERAC1 (84947)', 'EMC6 (83460)', 'DGCR6L (85359)', 'RPAIN (84268)', 'TXNDC17 (84817)', 'MTRES1 (51250)', 'ATP6V1E1 (529)', 'SCO1 (6341)', 'RARS2 (57038)', 'OXNAD1 (92106)', 'RMND1 (55005)', 'CCT8 (1069…	['ALPK1 (80216)', 'GP6 (51206)', 'GRK3 (157)', 'GABRE (2564)', 'CPPED1 (55313)', 'KCP (375616)', 'KCTD3 (51133)', 'OR1J1 (347168)', 'ULK3 (25989)', 'UGCG (7357)', 'SLC35F4 (341880)', 'CD300LG (146894)', 'CEP44 (80817)', 'TMEM161B (153396)', 'C16orf46 (123775)', 'NTSR2 (23620)', 'NFXL1 (152518)', 'FOXE1 (2304)', 'TSPAN10 (83882)', 'GALNT9 (50614)', 'PMEL (6490)', 'MRTFB (57496)', 'OR1J2 (26740)', …	432	511	943
19858	Belinostat	GSK-J4	HDAC1;HDAC2;HDAC3;HDAC6;HDAC8	KDM6A;KDM6B	['SEC62 (7095)', 'ATP8B1 (5205)', 'MED28 (80306)', 'MKI67 (4288)', 'INTS4 (92105)', 'TMEM218 (219854)', 'TCTN2 (79867)', 'ALG10B (144245)', 'GPR156 (165829)', 'ARID2 (196528)', 'ZNF429 (353088)', 'PSG4 (5672)', 'CTSO (1519)'] ['MAD1L1 (8379)', 'NDUFAF7 (55471)', 'CAMKK1 (84254)', 'SYN1 (6853)', 'PKD1 (5310)', 'DCN (1634)', 'HEBP1 (50865)', 'CCDC28A (25901)', 'RNASET2 (8635)', 'SARS1 (6301)', 'NTH…	['MAST2 (23139)', 'PTGES3L-AARSD1 (100885850)', 'CAMKMT (79823)', 'NOTCH1 (4851)', 'NSMF (26012)', 'SLC26A6 (65010)'] ['ENPP4 (22875)', 'M6PR (4074)', 'CD38 (952)', 'ARHGAP33 (115703)', 'REXO5 (81691)', 'ZNF195 (7748)', 'CACNG3 (10368)', 'MAP3K9 (4293)', 'PAF1 (54623)', 'UPP2 (151531)', 'FMO3 (2328)', 'CYTH3 (9265)', 'SEC62 (7095)', 'NCAPD2 (9918)', 'BTBD7 (55727)', 'TACC3 (10460)', 'POLA2 (23649…	300	628	928
19900	belinostat	GSK-J4	HDAC1;HDAC2;HDAC3;HDAC6;HDAC8	KDM6A;KDM6B	['SEC62 (7095)', 'ATP8B1 (5205)', 'MED28 (80306)', 'MKI67 (4288)', 'INTS4 (92105)', 'TMEM218 (219854)', 'TCTN2 (79867)', 'ALG10B (144245)', 'GPR156 (165829)', 'ARID2 (196528)', 'ZNF429 (353088)', 'PSG4 (5672)', 'CTSO (1519)'] ['MAD1L1 (8379)', 'NDUFAF7 (55471)', 'CAMKK1 (84254)', 'SYN1 (6853)', 'PKD1 (5310)', 'DCN (1634)', 'HEBP1 (50865)', 'CCDC28A (25901)', 'RNASET2 (8635)', 'SARS1 (6301)', 'NTH…	['MAST2 (23139)', 'PTGES3L-AARSD1 (100885850)', 'CAMKMT (79823)', 'NOTCH1 (4851)', 'NSMF (26012)', 'SLC26A6 (65010)'] ['ENPP4 (22875)', 'M6PR (4074)', 'CD38 (952)', 'ARHGAP33 (115703)', 'REXO5 (81691)', 'ZNF195 (7748)', 'CACNG3 (10368)', 'MAP3K9 (4293)', 'PAF1 (54623)', 'UPP2 (151531)', 'FMO3 (2328)', 'CYTH3 (9265)', 'SEC62 (7095)', 'NCAPD2 (9918)', 'BTBD7 (55727)', 'TACC3 (10460)', 'POLA2 (23649…	300	628	928
21235	tacedinaline	BRD-K27188169	HDAC1;HDAC2;HDAC3;HDAC6;HDAC8		['MCM4 (4173)', 'HELLS (3070)', 'SNRNP48 (154007)', 'FAM111B (374393)', 'HNRNPAB (3182)'] ['ABCB4 (5244)', 'LGALS14 (56891)', 'TENM1 (10178)', 'FMO1 (2326)', 'PSMC4 (5704)', 'SLC7A14 (57709)', 'C8B (732)', 'IBSP (3381)', 'ZPBP (11055)', 'GUCA1A (2978)', 'METTL24 (728464)', 'WNT8A (7478)', 'GSC2 (2928)', 'DMRT3 (58524)', 'STON1-GTF2A1L (286749)', 'ABCC9 (10060)', 'CAMK2A (815)', 'ASIC4 (55515)', '…	['ABCB4 (5244)', 'LGALS14 (56891)', 'UPP2 (151531)', 'TENM1 (10178)', 'PSMC4 (5704)', 'SLC7A14 (57709)', 'C8B (732)', 'IBSP (3381)', 'ZPBP (11055)', 'GUCA1A (2978)', 'WNT8A (7478)', 'GSC2 (2928)', 'DMRT3 (58524)', 'STON1-GTF2A1L (286749)', 'ABCC9 (10060)', 'ASIC4 (55515)', 'MOV10L1 (54456)', 'CD5L (922)', 'CAPN6 (827)', 'AMPH (273)', 'CACNA1S (779)', 'PCDHA6 (56142)', 'OPRK1 (4986)', 'SEMA5B (544…	471	446	917
17919	BRD-K66532283	bafilomycin A1	HDAC1;HDAC2	ATP6V0A1	['KLHL13 (90293)', 'ST8SIA2 (8128)', 'RETREG1 (54463)', 'ZNF281 (23528)', 'DNAJC28 (54943)', 'SLC24A5 (283652)', 'FPGT (8790)'] ['PRSS21 (10942)', 'CYB561 (1534)', 'ST3GAL1 (6482)', 'ABHD5 (51099)', 'PLAUR (5329)', 'SLC45A4 (57210)', 'NSMAF (8439)', 'MSH4 (4438)', 'LTK (4058)', 'METTL22 (79091)', 'PABPC1 (26986)', 'MAP4K4 (9448)', 'CPSF1 (29894)', 'TRNT1 (51095)', 'EXOSC7 (23016)', 'ICAM3 (3385)'…	[] ['SCYL3 (57147)', 'KLHL13 (90293)', 'MPO (4353)', 'CACNA1G (8913)', 'PHTF2 (57157)', 'DBF4 (10926)', 'CDKL5 (6792)', 'MASP2 (10747)', 'TRAF3IP3 (80342)', 'STARD3NL (83930)', 'BTK (695)', 'GABRA3 (2556)', 'MATR3 (9782)', 'ABCC2 (1244)', 'DEPDC1 (55635)', 'KPNA6 (23633)', 'HMGB3 (3149)', 'IFT88 (8100)', 'CYP46A1 (10858)', 'ZZZ3 (26009)', 'DNAH5 (1767)', 'GEMIN8 (54960)', 'POLR2B (5431)', 'WWC3 (…	233	683	916
17037	apicidin	bafilomycin A1	HDAC1;HDAC2;HDAC3;HDAC6;HDAC8	ATP6V0A1	['FUNDC1 (139341)', 'RLIM (51132)', 'ZNF281 (23528)', 'CA5B (11238)', 'KLHL15 (80311)'] ['TRAPPC6A (79090)', 'CEACAM7 (1087)', 'PIGQ (9091)', 'CYB561 (1534)', 'ZC3H3 (23144)', 'CAPN1 (823)', 'STMN4 (81551)', 'RALBP1 (10928)', 'SERPINB1 (1992)', 'SLC45A4 (57210)', 'SH2D2A (9047)', 'PNKP (11284)', 'MYO16 (23026)', 'KCNQ1 (3784)', 'ENTPD2 (954)', 'LTK (4058)', 'LPAR2 (9170)', 'BCAS1 (8537)', 'METTL2…	[] ['KLHL13 (90293)', 'MTMR7 (9108)', 'HCCS (3052)', 'RPAP3 (79657)', 'MSL3 (10943)', 'ZFX (7543)', 'PHTF2 (57157)', 'DBF4 (10926)', 'PNPLA4 (8228)', 'TRAF3IP3 (80342)', 'BTK (695)', 'ANLN (54443)', 'ERCC1 (2067)', 'MBTPS2 (51360)', 'YAF2 (10138)', 'MATR3 (9782)', 'PHLDB1 (23187)', 'FHL1 (2273)', 'DEPDC1 (55635)', 'KPNA6 (23633)', 'HMGB3 (3149)', 'ARHGAP31 (57514)', 'CYP46A1 (10858)', 'RPL26L1 (5…	248	656	904
21220	tubastatin A	BRD-K34099515	HDAC6		['SPATA20 (64847)', 'JKAMP (51528)', 'ARID4B (51742)', 'ALPK1 (80216)', 'CCNT2 (905)', 'LMF1 (64788)', 'CFAP69 (79846)', 'FNBP4 (23360)', 'BTN3A3 (10384)', 'IQCG (84223)', 'SF3B1 (23451)', 'TAF1B (9014)', 'TIA1 (7072)', 'CCDC142 (84865)', 'PRDM15 (63977)', 'COP1 (64326)', 'LYPLAL1 (127018)', 'TTC13 (79573)', 'NPHP1 (4867)', 'RABL2A (11159)', 'FBXO36 (130888)', 'DIP2A (23181)', 'MRNIP (51149)', 'C…	['CEACAM7 (1087)', 'UQCRC1 (7384)', 'CLCA4 (22802)', 'MARCO (8685)', 'MAGEC2 (51438)', 'RAD51 (5888)', 'RPL18 (6141)', 'SMC1B (27127)', 'LIPE (3991)', 'ZNF324 (25799)', 'STRN4 (29888)', 'DAZL (1618)', 'TREM2 (54209)', 'EFS (10278)', 'ASIP (434)', 'PAGE4 (9506)', 'MT4 (84560)', 'ACD (65057)', 'CKM (1158)', 'HNRNPUL1 (11100)', 'RPS19 (6223)', 'NAPA (8775)', 'GRWD1 (83743)', 'BCAT2 (587)', 'GSK3A (2…	447	429	876
21221	Tubastatin A	BRD-K34099515	HDAC6		['SPATA20 (64847)', 'JKAMP (51528)', 'ARID4B (51742)', 'ALPK1 (80216)', 'CCNT2 (905)', 'LMF1 (64788)', 'CFAP69 (79846)', 'FNBP4 (23360)', 'BTN3A3 (10384)', 'IQCG (84223)', 'SF3B1 (23451)', 'TAF1B (9014)', 'TIA1 (7072)', 'CCDC142 (84865)', 'PRDM15 (63977)', 'COP1 (64326)', 'LYPLAL1 (127018)', 'TTC13 (79573)', 'NPHP1 (4867)', 'RABL2A (11159)', 'FBXO36 (130888)', 'DIP2A (23181)', 'MRNIP (51149)', 'C…	['CEACAM7 (1087)', 'UQCRC1 (7384)', 'CLCA4 (22802)', 'MARCO (8685)', 'MAGEC2 (51438)', 'RAD51 (5888)', 'RPL18 (6141)', 'SMC1B (27127)', 'LIPE (3991)', 'ZNF324 (25799)', 'STRN4 (29888)', 'DAZL (1618)', 'TREM2 (54209)', 'EFS (10278)', 'ASIP (434)', 'PAGE4 (9506)', 'MT4 (84560)', 'ACD (65057)', 'CKM (1158)', 'HNRNPUL1 (11100)', 'RPS19 (6223)', 'NAPA (8775)', 'GRWD1 (83743)', 'BCAT2 (587)', 'GSK3A (2…	447	429	876
20739	PCI-34051	BRD-K33514849	HDAC8, HDAC6, HDAC1		['DPM1 (8813)', 'RTF2 (51507)', 'ALKBH5 (54890)', 'DDT (1652)', 'MCAT (27349)', 'SAMM50 (25813)', 'RAE1 (8480)', 'SLC25A11 (8402)', 'RARS1 (5917)', 'IFT57 (55081)', 'ATPAF1 (64756)', 'NDUFAF4 (29078)', 'FAM210B (116151)', 'SEC61G (23480)', 'LAMTOR5 (10542)', 'COPS3 (8533)', 'WDR81 (124997)', 'DLK2 (65989)', 'RPS21 (6227)', 'PAIP1 (10605)', 'ZNF622 (90441)', 'UQCRH (7388)', 'MRPS22 (56945)', 'S1PR…	['GPRC5A (9052)', 'PROSER2 (254427)', 'SMCO2 (341346)', 'ZNF552 (79818)', 'ZNF548 (147694)', 'CLEC19A (728276)'] ['DPM1 (8813)', 'MAD1L1 (8379)', 'CAMKK1 (84254)', 'NDUFAB1 (4706)', 'HCCS (3052)', 'COX10 (1352)', 'ELAC2 (60528)', 'PSMB1 (5689)', 'CSDE1 (7812)', 'PGM3 (5238)', 'MAMLD1 (10046)', 'RTF2 (51507)', 'PHF20 (51230)', 'TOMM34 (10953)', 'HMGB3 (3149)', 'BAK1 (578)', 'SARS1 (6301)', 'PEX3 (…	339	417	756
11849	BRD-K85133207	SR8278	HDAC1	NR1D1	['ANKRD20A3P (642929)'] ['HS3ST1 (9957)', 'AOC1 (26)', 'PRSS22 (64063)', 'OSBPL7 (114881)', 'TTC22 (55001)', 'SLC6A7 (6534)', 'SEMA3B (7869)', 'ALOX5 (240)', 'SERPINB1 (1992)', 'NR1H3 (10062)', 'PIAS1 (8554)', 'SH3YL1 (26751)', 'CDH1 (999)', 'DSG2 (1829)', 'PRSS8 (5652)', 'SPHK2 (56848)', 'ERBB3 (2065)', 'TTC7A (57217)', 'PLA2G10 (8399)', 'MS4A12 (54860)', 'LLGL2 (3993)', 'ARHGEF10L (55160)', 'MO…	[] ['RECQL (5965)', 'HSPB6 (126393)', 'MSL3 (10943)', 'CX3CL1 (6376)', 'CACNA1G (8913)', 'AGK (55750)', 'PSMB1 (5689)', 'SPAG9 (9043)', 'TSPAN9 (10867)', 'WAS (7454)', 'ADGRA2 (25960)', 'KCNG1 (3755)', 'RABEP1 (9135)', 'ARHGAP31 (57514)', 'MRPS10 (55173)', 'CELF2 (10659)', 'SLC4A8 (9498)', 'MCF2L2 (23101)', 'COL11A1 (1301)', 'TAF11 (6882)', 'TRAM2 (9697)', 'PDZD4 (57595)', 'UFD1 (7353)', 'FCGR2B …	363	391	754
16194	apicidin	BRD-K33514849	HDAC1;HDAC2;HDAC3;HDAC6;HDAC8		['DEPDC1 (55635)', 'RLIM (51132)', 'KLHL15 (80311)'] ['TRAPPC6A (79090)', 'CEACAM7 (1087)', 'PIGQ (9091)', 'CYB561 (1534)', 'MLXIPL (51085)', 'RALBP1 (10928)', 'SERPINB1 (1992)', 'SLC45A4 (57210)', 'SH2D2A (9047)', 'PNKP (11284)', 'MYO16 (23026)', 'KCNQ1 (3784)', 'ENTPD2 (954)', 'LPAR2 (9170)', 'METTL22 (79091)', 'DRD4 (1815)', 'PLA2G10 (8399)', 'PABPC1 (26986)', 'TRPM5 (29850)', 'CPSF1 (29894)',…	[] ['KLHL13 (90293)', 'MTMR7 (9108)', 'HCCS (3052)', 'RPAP3 (79657)', 'MSL3 (10943)', 'ZFX (7543)', 'AASS (10157)', 'TRAF3IP3 (80342)', 'ANLN (54443)', 'ERCC1 (2067)', 'MBTPS2 (51360)', 'MATR3 (9782)', 'FHL1 (2273)', 'DEPDC1 (55635)', 'KPNA6 (23633)', 'HMGB3 (3149)', 'ARHGAP31 (57514)', 'FBXO42 (54455)', 'SPDL1 (54908)', 'POLR2B (5431)', 'SCML1 (6322)', 'TNFRSF17 (608)', 'ELN (2006)', 'DKK3 (2712…	190	552	742
20647	PCI-34051	BRD9876:MK-1775 (4:1 mol/mol)	HDAC8, HDAC6, HDAC1	WEE1	['MRPS10 (55173)', 'ITGAE (3682)', 'SRPK1 (6732)', 'RPL3 (6122)', 'EDF1 (8721)', 'GIT1 (28964)', 'MRPL18 (29074)', 'RPL24 (6152)', 'CCT4 (10575)', 'ABITRAM (54942)', 'RPS10 (6204)', 'GLO1 (2739)', 'RPL35 (11224)', 'PRPSAP2 (5636)', 'TOMM5 (401505)', 'MRPL30 (51263)', 'ANKRD13B (124930)', 'DAXX (1616)', 'RPS18 (6222)'] ['YBX2 (51087)', 'CACNG3 (10368)', 'ALDH3B1 (221)', 'CRAMP1 (57585)', 'NADK (65…	['NOL4 (8715)', 'MSLN (10232)', 'MAPK8IP3 (23162)', 'ZNF474 (133923)', 'MAGEC3 (139081)', 'TRIM49 (57093)', 'GYPA (2993)', 'LVRN (206338)', 'CSPG4 (1464)', 'ODF3L1 (161753)', 'SLC35F3 (148641)', 'CYP2R1 (120227)', 'MT-CO1 (4512)', 'ZC3H11B (643136)', 'MTRNR2L4 (100463285)', 'FPGT-TNNI3K (100526835)'] ['POLDIP2 (26073)', 'ELAC2 (60528)', 'PSMB1 (5689)', 'SS18L2 (51188)', 'VTA1 (51534)', 'NME1-NME2…	332	371	703
21183	PCI-34051	neopeltolide	HDAC8, HDAC6, HDAC1		['SS18L2 (51188)', 'VTA1 (51534)', 'CCDC28A (25901)', 'PHF23 (79142)', 'UFD1 (7353)', 'SMG6 (23293)', 'PDCD2 (5134)', 'DYNLL1 (8655)', 'RPLP0 (6175)', 'RANBP1 (5902)', 'HIRA (7290)', 'POLR2F (5435)', 'RPL3 (6122)', 'SAMM50 (25813)', 'IFT52 (51098)', 'MRPS31 (10240)', 'MTFMT (123263)', 'GIT1 (28964)', 'PFN1 (5216)', 'C1QBP (708)', 'RWDD1 (51389)', 'RNGTT (8732)', 'MTRF1L (54516)', 'MRPL18 (29074)'…	['NADK (65220)', 'BTN3A1 (11119)', 'TXK (7294)', 'DTX2 (113878)', 'CLIP4 (79745)', 'TNFSF14 (8740)', 'IDUA (3425)', 'TMEM175 (84286)', 'FRAS1 (80144)', 'MAPK8IP3 (23162)', 'SYT14 (255928)', 'LYG1 (129530)', 'CDKN2B (1030)', 'CDKN2A (1029)', 'UGCG (7357)', 'PROSER2 (254427)', 'MYL3 (4634)', 'LEXM (163747)', 'SMCO2 (341346)', 'ACSM1 (116285)', 'NPIPB3 (23117)', 'GAL3ST3 (89792)', 'ZNF552 (79818)', …	266	435	701
14790	BRD-K66532283	BRD-K33514849	HDAC1;HDAC2		['KLHL13 (90293)', 'ST8SIA2 (8128)'] ['PRSS21 (10942)', 'CYB561 (1534)', 'PLAUR (5329)', 'LTF (4057)', 'SLC45A4 (57210)', 'MSH4 (4438)', 'METTL22 (79091)', 'PABPC1 (26986)', 'MAP4K4 (9448)', 'CPSF1 (29894)', 'EXOSC7 (23016)', 'ARHGEF1 (9138)', 'LXN (56925)', 'STRN4 (29888)', 'OSGEP (55644)', 'ITPR3 (3710)', 'MYO9B (4650)', 'AP4S1 (11154)', 'CGRRF1 (10668)', 'AHSA1 (10598)', 'DAAM1 (23002)', 'STS …	[] ['SCYL3 (57147)', 'KLHL13 (90293)', 'MPO (4353)', 'CACNA1G (8913)', 'CDKL5 (6792)', 'MASP2 (10747)', 'TRAF3IP3 (80342)', 'GABRA3 (2556)', 'MATR3 (9782)', 'ABCC2 (1244)', 'DEPDC1 (55635)', 'KPNA6 (23633)', 'HMGB3 (3149)', 'ZZZ3 (26009)', 'FBXO42 (54455)', 'POLR2B (5431)', 'TNFRSF17 (608)', 'CELF2 (10659)', 'KITLG (4254)', 'ELN (2006)', 'PPP1R3F (89801)', 'FOXN3 (1112)', 'ARID4B (51742)', 'SZRD1…	147	544	691
19364	BRD-K66532283	neopeltolide	HDAC1;HDAC2		['KIF2A (3796)', 'RARB (5915)', 'HOXC13 (3229)', 'ST8SIA2 (8128)', 'PTPRD (5789)', 'NFIA (4774)', 'ERICH6 (131831)', 'EBF1 (1879)', 'R3HDM2 (22864)', 'BHLHE22 (27319)', 'FAM104B (90736)', 'FBXL22 (283807)', 'ZNF81 (347344)'] ['CYB561 (1534)', 'FUT8 (2530)', 'SLC9A3R2 (9351)', 'MAP4K4 (9448)', 'CPSF1 (29894)', 'LXN (56925)', 'PPP1R15A (23645)', 'CPA1 (1357)', 'UNC13D (201294)', 'CGRRF1 (10668)', '…	['CCDC9B (388115)'] ['CFTR (1080)', 'CACNA1G (8913)', 'PHTF2 (57157)', 'DBF4 (10926)', 'DNAH9 (1770)', 'E2F2 (1870)', 'BTK (695)', 'GABRA3 (2556)', 'DPEP1 (1800)', 'HGF (3082)', 'SPAST (6683)', 'DEPDC1 (55635)', 'CYP46A1 (10858)', 'AGA (175)', 'MSR1 (4481)', 'ZFYVE16 (9765)', 'CELF2 (10659)', 'R3HDM1 (23518)', 'KITLG (4254)', 'MPHOSPH9 (10198)', 'FOXN3 (1112)', 'NRIP2 (83714)', 'GYG2 (8908)', 'US…	135	553	688
20908	tacedinaline	neopeltolide	HDAC1;HDAC2;HDAC3;HDAC6;HDAC8		['DBF4 (10926)', 'RBL1 (5933)', 'SPTLC1 (10558)', 'KIF4A (24137)', 'CENPI (2491)', 'NEIL3 (55247)', 'TIMELESS (8914)', 'TMPO (7112)', 'DHX9 (1660)', 'SMC2 (10592)', 'XPA (7507)', 'CENPO (79172)', 'NCAPG2 (54892)', 'MKI67 (4288)', 'HNRNPU (3192)', 'PAXIP1 (22976)', 'ZNF367 (195828)', 'NR2C2AP (126382)', 'ERCC6L (54821)', 'HNRNPAB (3182)', 'PRKDC (5591)'] ['PRSS22 (64063)', 'DLEC1 (9940)', 'FMO1 (2…	['VNN3 (55350)', 'GABRR2 (2570)', 'BVES (11149)', 'C9 (735)', 'TNFSF11 (8600)', 'IAPP (3375)', 'FAM124B (79843)', 'RBCK1 (10616)', 'TM6SF1 (53346)', 'MAEL (84944)', 'SAA4 (6291)', 'OLAH (55301)', 'BMP3 (651)', 'GOLGA6A (342096)', 'PIP (5304)', 'ZG16B (124220)', 'CCDC158 (339965)', 'DEUP1 (159989)', 'RBMXL2 (27288)', 'DEFB4A (1673)', 'CD8B (926)', 'GPRC6A (222545)', 'ODF3B (440836)', 'FAM71E2 (284…	228	436	664
14183	Merck60	GSK-J4	HDAC1;HDAC2	KDM6A;KDM6B	['ANKAR (150709)'] ['RPUSD1 (113000)', 'SYN1 (6853)', 'HEBP1 (50865)', 'SLC38A5 (92745)', 'CD44 (960)', 'PRKCH (5583)', 'OGFR (11054)', 'ARSF (416)', 'RPL18 (6141)', 'MAST4 (375449)', 'HES2 (54626)', 'DHRS9 (10170)', 'SP140 (11262)', 'SLC4A11 (83959)', 'KDM2B (84678)', 'RPLP0 (6175)', 'LRRFIP2 (9209)', 'GGT5 (2687)', 'TIMP3 (7078)', 'MLC1 (23209)', 'PIGH (5283)', 'ASB2 (51676)', 'DHRS2 (10202)', …	['EIF3M (10480)'] ['ANKIB1 (54467)', 'ARHGAP33 (115703)', 'POLR2J (5439)', 'ACSM3 (6296)', 'REXO5 (81691)', 'CREBBP (1387)', 'RHBDD2 (57414)', 'ZNF195 (7748)', 'FARP2 (9855)', 'VPS41 (27072)', 'HFE (3077)', 'ZMYND11 (10771)', 'NUDCD3 (23386)', 'RUFY3 (22902)', 'DAPK2 (23604)', 'BOD1L1 (259282)', 'JADE2 (23338)', 'WDR37 (22884)', 'AP5M1 (55745)', 'SYNE2 (23224)', 'KMT2C (58508)', 'PKP2 (5318)', 'G…	165	486	651
19528	BRD-K85133207	QW-BI-011	HDAC1	EHMT2	['PIMREG (54478)', 'PRXL2C (195827)', 'SHOX2 (6474)', 'C1QL4 (338761)', 'TAS2R40 (259286)', 'RTL5 (340526)', 'ANKRD20A3P (642929)'] ['PRSS22 (64063)', 'OSBPL7 (114881)', 'PLEKHG6 (55200)', 'ST3GAL1 (6482)', 'ALOX5 (240)', 'CCDC88C (440193)', 'SLC45A4 (57210)', 'SH2D2A (9047)', 'DSG2 (1829)', 'FAM214A (56204)', 'PRSS8 (5652)', 'IL17RB (55540)', 'PRDM1 (639)', 'MXD1 (4084)', 'BCAS1 (8537)', 'SLC9A3…	['DSG2 (1829)', 'CEACAM6 (4680)', 'FERMT1 (55612)', 'PTK2B (2185)', 'DSC2 (1824)', 'DENND2D (79961)', 'KIF13B (23303)', 'CLDN23 (137075)'] ['PLXND1 (23129)', 'RECQL (5965)', 'HSPB6 (126393)', 'ARHGAP33 (115703)', 'MAP3K14 (9020)', 'PHTF2 (57157)', 'PAFAH1B1 (5048)', 'STARD3NL (83930)', 'NCAPD2 (9918)', 'LRRC23 (10233)', 'TSPAN9 (10867)', 'RNF216 (54476)', 'MBTPS2 (51360)', 'PSMC4 (5704)', 'WAS (7…	236	414	650
17188	BRD-K29313308	bafilomycin A1	HDAC3	ATP6V0A1	['PCDH11X (27328)', 'ABI3 (51225)', 'LBX1 (10660)', 'OR2C1 (4993)'] ['DBNDD1 (79007)', 'UPF1 (5976)', 'MAP3K9 (4293)', 'TTC22 (55001)', 'CEACAM7 (1087)', 'JARID2 (3720)', 'IL32 (9235)', 'AKAP8L (26993)', 'MAP4K5 (11183)', 'CD6 (923)', 'CHDH (55349)', 'ATP2C1 (27032)', 'MARCO (8685)', 'SLC45A4 (57210)', 'HSD17B6 (8630)', 'SLC39A9 (55334)', 'PIAS1 (8554)', 'CDH1 (999)', 'RTN4R (65078)', 'TNFRSF9 (3…	['SPTAN1 (6709)'] ['WNT16 (51384)', 'COPZ2 (51226)', 'FAM76A (199870)', 'KCNG1 (3755)', 'ZIC2 (7546)', 'RRM2B (50484)', 'FLYWCH1 (84256)', 'CYBRD1 (79901)', 'LIMS2 (55679)', 'PCM1 (5108)', 'TNS1 (7145)', 'MPP4 (58538)', 'STRADB (55437)', 'MMP2 (4313)', 'TREM2 (54209)', 'HCN2 (610)', 'DDTL (100037417)', 'CABIN1 (23523)', 'PPM1F (9647)', 'LGALS1 (3956)', 'TRIOBP (11078)', 'GCAT (23464)', 'ANKRD54 (…	380	257	637
11840	BRD-K85133207	BRD-K30748066	HDAC1	CDK9	['ANKRD20A3P (642929)'] ['AOC1 (26)', 'OSBPL7 (114881)', 'TTC22 (55001)', 'SEMA3B (7869)', 'NR1H3 (10062)', 'PIAS1 (8554)', 'CDH1 (999)', 'KATNIP (23247)', 'PRSS8 (5652)', 'SPHK2 (56848)', 'ERBB3 (2065)', 'TTC7A (57217)', 'PLA2G10 (8399)', 'FRMPD1 (22844)', 'LLGL2 (3993)', 'ARHGEF10L (55160)', 'MOCOS (55034)', 'MBNL3 (55796)', 'LIPE (3991)', 'PHLPP1 (23239)', 'ATP8B1 (5205)', 'SULT2B1 (6820)', 'D…	[] ['RECQL (5965)', 'HSPB6 (126393)', 'SLC4A1 (6521)', 'CX3CL1 (6376)', 'AGK (55750)', 'PAFAH1B1 (5048)', 'PSMB1 (5689)', 'SPAG9 (9043)', 'TSPAN9 (10867)', 'WAS (7454)', 'ADGRA2 (25960)', 'RABEP1 (9135)', 'ARHGAP31 (57514)', 'MRPS10 (55173)', 'CELF2 (10659)', 'SLC4A8 (9498)', 'MCF2L2 (23101)', 'COL11A1 (1301)', 'TAF11 (6882)', 'TRAM2 (9697)', 'ZBTB11 (27107)', 'UFD1 (7353)', 'TBX21 (30009)', 'SCA…	312	320	632
18205	BRD-K29313308	BRD-K33514849	HDAC3		['PCDH11X (27328)', 'LBX1 (10660)', 'OR2C1 (4993)', 'CALHM1 (255022)'] ['CYP51A1 (1595)', 'DBNDD1 (79007)', 'UPF1 (5976)', 'MAP3K9 (4293)', 'TTC22 (55001)', 'CEACAM7 (1087)', 'JARID2 (3720)', 'IL32 (9235)', 'AKAP8L (26993)', 'MAP4K5 (11183)', 'CHDH (55349)', 'ATP2C1 (27032)', 'MARCO (8685)', 'SLC45A4 (57210)', 'HSD17B6 (8630)', 'SNX1 (6642)', 'SLC39A9 (55334)', 'PIAS1 (8554)', 'CDH1 (999)', 'RTN4…	['CD276 (80381)', 'MVK (4598)', 'DHCR24 (1718)', 'DHCR7 (1717)'] ['WNT16 (51384)', 'COPZ2 (51226)', 'KCNG1 (3755)', 'ZIC2 (7546)', 'RRM2B (50484)', 'FLYWCH1 (84256)', 'LIMS2 (55679)', 'PCM1 (5108)', 'TNS1 (7145)', 'MPP4 (58538)', 'STRADB (55437)', 'MMP2 (4313)', 'TREM2 (54209)', 'HCN2 (610)', 'DDTL (100037417)', 'CABIN1 (23523)', 'PPM1F (9647)', 'LGALS1 (3956)', 'TRIOBP (11078)', 'GCAT (23464)', …	381	235	616
21236	tacedinaline	KU-0063794	HDAC1;HDAC2;HDAC3;HDAC6;HDAC8	MTOR	['E2F3 (1871)', 'PRPF4B (8899)', 'CDKAL1 (54901)', 'SNRNP48 (154007)'] ['LGALS14 (56891)', 'TENM1 (10178)', 'SLC7A14 (57709)', 'C8B (732)', 'ZPBP (11055)', 'DMRT3 (58524)', 'STON1-GTF2A1L (286749)', 'ABCC9 (10060)', 'MOV10L1 (54456)', 'CD5L (922)', 'CAPN6 (827)', 'AMPH (273)', 'CACNA1S (779)', 'PCDHA6 (56142)', 'OPRK1 (4986)', 'FOLH1 (2346)', 'F11 (2160)', 'SLC5A1 (6523)', 'CACNA1I (8911)', 'HCK …	['ABCB4 (5244)', 'LGALS14 (56891)', 'UPP2 (151531)', 'SCN4A (6329)', 'TENM1 (10178)', 'PSMC4 (5704)', 'SLC7A14 (57709)', 'C8B (732)', 'IBSP (3381)', 'ZPBP (11055)', 'GUCA1A (2978)', 'GSC2 (2928)', 'DMRT3 (58524)', 'SNAP91 (9892)', 'STON1-GTF2A1L (286749)', 'ABCC9 (10060)', 'ASIC4 (55515)', 'MOV10L1 (54456)', 'CD5L (922)', 'RGS11 (8786)', 'CAPN6 (827)', 'AMPH (273)', 'CACNA1S (779)', 'PCDHA6 (5614…	189	425	614
19772	BRD-K85133207	BRD-K29086754	HDAC1		['CD37 (951)', 'NIT2 (56954)', 'KIRREL2 (84063)', 'VEGFC (7424)', 'SHOX2 (6474)', 'NLRP11 (204801)', 'C3orf22 (152065)', 'MAPK11 (5600)', 'C1QL4 (338761)', 'RTL5 (340526)', 'USP51 (158880)'] ['HS3ST1 (9957)', 'OSBPL7 (114881)', 'SEMA3B (7869)', 'ALOX5 (240)', 'CCDC88C (440193)', 'CHDH (55349)', 'IL20RA (53832)', 'SERPINB1 (1992)', 'RNASET2 (8635)', 'CDH1 (999)', 'PLEKHH1 (57475)', 'SLC9A3R2 (9351…	['MISP (126353)', 'GSKIP (51527)', 'EPCAM (4072)', 'PSD4 (23550)', 'ELF3 (1999)', 'PKP3 (11187)', 'KIF13B (23303)'] ['SLC4A1 (6521)', 'MAP3K14 (9020)', 'CACNA1G (8913)', 'TBXA2R (6915)', 'NCAPD2 (9918)', 'TSPAN9 (10867)', 'ERCC1 (2067)', 'ADGRA2 (25960)', 'KCNG1 (3755)', 'TFB1M (51106)', 'CELF2 (10659)', 'PPP1R3F (89801)', 'LAMC3 (10319)', 'HOMER3 (9454)', 'MCF2L2 (23101)', 'COL11A1 (1301)', 'SLC…	205	399	604
17178	tacedinaline	BRD-K01737880	HDAC1;HDAC2;HDAC3;HDAC6;HDAC8		['TMPO (7112)', 'NUP153 (9972)', 'CDKAL1 (54901)'] ['UPP2 (151531)', 'SCN4A (6329)', 'DLEC1 (9940)', 'TENM1 (10178)', 'SLC7A14 (57709)', 'IL20RA (53832)', 'KCNG1 (3755)', 'MSR1 (4481)', 'EPHA3 (2042)', 'TNIP3 (79931)', 'FLYWCH1 (84256)', 'BCAT1 (586)', 'TNK2 (10188)', 'SNAP91 (9892)', 'FAM107B (83641)', 'ZMYND12 (84217)', 'CAMK2A (815)', 'RPS6KA2 (6196)', 'ACADVL (37)', 'PTGS2 (5743)', 'FOSL2 (23…	['AEBP1 (165)', 'RBMXL2 (27288)'] ['C1orf112 (55732)', 'NFYA (4800)', 'CDC27 (996)', 'ARHGAP44 (9912)', 'BAZ1B (9031)', 'RANBP9 (10048)', 'PTBP1 (5725)', 'TTC27 (55622)', 'DEPDC1B (55789)', 'DTNBP1 (84062)', 'R3HDM1 (23518)', 'MCUR1 (63933)', 'RAD51 (5888)', 'PHF21B (112885)', 'NDC1 (55706)', 'CCAR1 (55749)', 'U2AF2 (11338)', 'SMARCD1 (6602)', 'MSANTD3 (91283)', 'MCM2 (4171)', 'TIPIN (54962)', 'M…	312	270	582
16255	apicidin	neopeltolide	HDAC1;HDAC2;HDAC3;HDAC6;HDAC8		['FUNDC1 (139341)', 'CCNT1 (904)', 'ARMC4 (55130)', 'BHLHE22 (27319)'] ['CYB561 (1534)', 'SERPINB1 (1992)', 'MYO16 (23026)', 'CYBA (1535)', 'LPAR2 (9170)', 'BCAS1 (8537)', 'CPSF1 (29894)', 'LLGL2 (3993)', 'PDE8A (5151)', 'LXN (56925)', 'CPA1 (1357)', 'BDKRB1 (623)', 'PTK6 (5753)', 'WFDC2 (10406)', 'RGCC (28984)', 'ELMO3 (79767)', 'TNFRSF10A (8797)', 'FAM83E (54854)', 'ABHD11 (83451)', 'AGR2 (1055…	[] ['CFTR (1080)', 'HCCS (3052)', 'RPAP3 (79657)', 'MSL3 (10943)', 'ZFX (7543)', 'PHTF2 (57157)', 'DBF4 (10926)', 'BTK (695)', 'ERCC1 (2067)', 'DPEP1 (1800)', 'SPAST (6683)', 'FHL1 (2273)', 'DEPDC1 (55635)', 'ARHGAP31 (57514)', 'CYP46A1 (10858)', 'RPL26L1 (51121)', 'METTL1 (4234)', 'AGA (175)', 'ZFYVE16 (9765)', 'SPDL1 (54908)', 'R3HDM1 (23518)', 'MPHOSPH9 (10198)', 'GYG2 (8908)', 'USP13 (8975)',…	91	485	576
11974	BRD-K66532283	GSK-J4	HDAC1;HDAC2	KDM6A;KDM6B	[] ['MAD1L1 (8379)', 'HOXA11 (3207)', 'NNAT (4826)', 'OGFR (11054)', 'RPL18 (6141)', 'SLC9A3R2 (9351)', 'LIMS2 (55679)', 'PPP1R15A (23645)', 'SLC4A11 (83959)', 'OAS1 (4938)', 'SERPIND1 (3053)', 'P2RX6 (9127)', 'DHRS2 (10202)', 'TPD52L2 (7165)', 'SLC17A9 (63910)', 'MYL12A (10627)', 'CRISPLD2 (83716)', 'LYL1 (4066)', 'TRMT1 (55621)', 'TMEM205 (374882)', 'STX1A (6804)', 'ENG (2022)', 'DDX58 (23586)'…	['LYL1 (4066)'] ['ACSM3 (6296)', 'RHBDD2 (57414)', 'DNAH9 (1770)', 'E2F2 (1870)', 'LRRC23 (10233)', 'HFE (3077)', 'SCMH1 (22955)', 'SLC30A9 (10463)', 'RUFY3 (22902)', 'BTN3A1 (11119)', 'DEPDC1B (55789)', 'AGA (175)', 'BOD1L1 (259282)', 'MSR1 (4481)', 'CTNNA1 (1495)', 'NRIP2 (83714)', 'SYNE2 (23224)', 'KMT2C (58508)', 'MTA3 (57504)', 'CA11 (770)', 'SPA17 (53340)', 'SEC61A2 (55176)', 'TBC1D1 (23216…	107	463	570
21205	tacedinaline	BRD-K49290616	HDAC1;HDAC2;HDAC3;HDAC6;HDAC8		['MCM4 (4173)', 'TUBB4B (10383)', 'FAM111B (374393)'] ['ABCB4 (5244)', 'ABCC8 (6833)', 'TAC1 (6863)', 'DLX6 (1750)', 'UPP2 (151531)', 'SCN4A (6329)', 'PKD1 (5310)', 'NRXN3 (9369)', 'SARS1 (6301)', 'EPHA3 (2042)', 'PTGER3 (5733)', 'LTK (4058)', 'HAGH (3029)', 'DMRT3 (58524)', 'SNAP91 (9892)', 'MTHFD2 (10797)', 'ZMYND12 (84217)', 'SYT1 (6857)', 'WIPI1 (55062)', 'MOV10L1 (54456)', 'ATP2A3 (489)', 'S…	['ABCB4 (5244)', 'TAC1 (6863)', 'UPP2 (151531)', 'SCN4A (6329)', 'NRXN3 (9369)', 'DMRT3 (58524)', 'SNAP91 (9892)', 'MOV10L1 (54456)', 'SLC12A1 (6557)', 'RGS11 (8786)', 'CACNA1S (779)', 'PCDHA6 (56142)', 'PGR (5241)', 'OVGP1 (5016)', 'FOLH1 (2346)', 'CD200 (4345)', 'HCK (3055)', 'CACNA1F (778)', 'PLD3 (23646)', 'FGF21 (26291)', 'HPN (3249)', 'AEBP1 (165)', 'SORCS1 (114815)', 'UCP1 (7350)', 'IL2 (3…	363	194	557
11432	BRD-K80183349	GSK-J4	HDAC1;HDAC2	KDM6A;KDM6B	[] ['NDUFAB1 (4706)', 'HOXA11 (3207)', 'RPUSD1 (113000)', 'LUC7L (55692)', 'PRSS3 (5646)', 'RNASET2 (8635)', 'VCAN (1462)', 'OGFR (11054)', 'SLC9A3R2 (9351)', 'NTHL1 (4913)', 'MAPK6 (5597)', 'GNB5 (10681)', 'STK17B (9262)', 'MRPL28 (10573)', 'SLC4A11 (83959)', 'OAS1 (4938)', 'EFNB1 (1947)', 'SNAP23 (8773)', 'PLTP (5360)', 'PYGB (5834)', 'DNAJC5 (80331)', 'JAG1 (182)', 'CHMP4B (128866)', 'CEMIP (5…	['INPP1 (3628)'] ['ARHGAP33 (115703)', 'PAF1 (54623)', 'SCMH1 (22955)', 'ANOS1 (3730)', 'TACC3 (10460)', 'ZNF839 (55778)', 'DEPDC1B (55789)', 'RFC1 (5981)', 'TRIO (7204)', 'MYO16 (23026)', 'NFE2L3 (9603)', 'LAMC3 (10319)', 'POLQ (10721)', 'MTA3 (57504)', 'SPA17 (53340)', 'SNX24 (28966)', 'NTN1 (9423)', 'PRKCQ (5588)', 'HEATR6 (63897)', 'IFT80 (57560)', 'PANX2 (56666)', 'PPP2R2C (5522)', 'MARK3 (4…	224	330	554
16072	tacedinaline	BRD-K33514849	HDAC1;HDAC2;HDAC3;HDAC6;HDAC8		[] ['CFTR (1080)', 'PRSS22 (64063)', 'PON1 (5444)', 'ABCC8 (6833)', 'UPP2 (151531)', 'DLEC1 (9940)', 'MMP25 (64386)', 'ANOS1 (3730)', 'TYMP (1890)', 'MSR1 (4481)', 'COL9A2 (1298)', 'TNK2 (10188)', 'ASB1 (51665)', 'ZMYND12 (84217)', 'CACNB1 (782)', 'METTL22 (79091)', 'ABCC9 (10060)', 'SLC6A15 (55117)', 'ATP2A3 (489)', 'SLC12A1 (6557)', 'CAPN6 (827)', 'AMPH (273)', 'PGR (5241)', 'OPRK1 (4986)', 'SE…	['CALY (50632)', 'GOLGA6A (342096)', 'SLC2A2 (6514)'] ['LAS1L (81887)', 'BAD (572)', 'UBE3C (9690)', 'ANLN (54443)', 'MATR3 (9782)', 'CXorf56 (63932)', 'FAM13B (51306)', 'NSUN2 (54888)', 'SPDL1 (54908)', 'ATP6V1H (51606)', 'NOP16 (51491)', 'TNFRSF17 (608)', 'CLPTM1L (81037)', 'MAPK9 (5601)', 'ZNF280C (55609)', 'ADAT1 (23536)', 'MSANTD3 (91283)', 'NUP133 (55746)', 'TRIP13 (9319)', 'SDHA (6389)', '…	319	228	547
21145	BRD-A94377914	BRD-K34099515	HDAC1;HDAC2;HDAC3;HDAC6;HDAC8		['ARID4B (51742)', 'ZC3H11A (9877)', 'NGEF (25791)', 'ZBTB11 (27107)', 'DNTTIP2 (30836)', 'RABL2B (11158)', 'CCNT2 (905)', 'TRAF5 (7188)', 'SCFD1 (23256)', 'CYTH4 (27128)', 'RIN3 (79890)', 'PPP4R3A (55671)', 'CFAP69 (79846)', 'DDX5 (1655)', 'SLC16A6 (9120)', 'NDUFC1 (4717)', 'IL10RA (3587)', 'PRPF40B (25766)', 'RASGRF2 (5924)', 'TCERG1 (10915)', 'HMGXB3 (22993)', 'SF3B1 (23451)', 'TAF1B (9014)', …	['CEACAM7 (1087)', 'ACAA1 (30)', 'PHRF1 (57661)', 'TMEM40 (55287)', 'PEX11G (92960)', 'DHRS7B (25979)', 'DHDDS (79947)', 'LRP11 (84918)', 'GTF3A (2971)', 'ERGIC3 (51614)', 'PRMT1 (3276)', 'THEM6 (51337)', 'SWAP70 (23075)', 'OSTF1 (26578)', 'ZNF593 (51042)', 'DYNLT1 (6993)', 'BTBD10 (84280)', 'EIF3M (10480)', 'MTA2 (9219)', 'CDYL (9425)', 'ZDHHC12 (84885)', 'NUDT16L1 (84309)', 'FASN (2194)', 'SNX3…	192	353	545
21115	Repligen 136	BRD-K34099515	HDAC3		['ANAPC16 (119504)', 'PSAP (5660)'] ['FGR (2268)', 'KRT33A (3883)', 'CEACAM7 (1087)', 'EXTL3 (2137)', 'CD6 (923)', 'CLCA4 (22802)', 'MARCO (8685)', 'MAP2K3 (5606)', 'MAGEC2 (51438)', 'TNFRSF9 (3604)', 'MTMR1 (8776)', 'TNFRSF1A (7132)', 'IDH3G (3421)', 'ATP6AP1 (537)', 'IPCEF1 (26034)', 'WSCD2 (9671)', 'PPP1R12B (4660)', 'SMC1B (27127)', 'LIPE (3991)', 'PKP1 (5317)', 'ZNF324 (25799)', 'NID2 (22795…	['CEACAM7 (1087)', 'CLCA4 (22802)', 'MAGEC2 (51438)', 'SMC1B (27127)', 'JPH4 (84502)', 'DAZL (1618)', 'SLC7A4 (6545)', 'EFS (10278)', 'MT4 (84560)', 'CKM (1158)', 'TREML2 (79865)', 'CD86 (942)', 'IGFBP5 (3488)', 'DNAH8 (1769)', 'WNT1 (7471)', 'FAM83C (128876)', 'CTAG2 (30848)', 'GDPD2 (54857)', 'IL36G (56300)', 'CCL21 (6366)', 'PTPRQ (374462)', 'MYOCD (93649)', 'ZNF750 (79755)', 'FAM71E1 (112703)…	296	243	539
9293	BRD-K85133207	BRD-K01737880	HDAC1		[] ['TSPAN6 (7105)', 'KDM1A (23028)', 'EXTL3 (2137)', 'IL20RA (53832)', 'VSIG2 (23584)', 'RNASET2 (8635)', 'IFNGR1 (3459)', 'ATP9A (10079)', 'PRDM1 (639)', 'TNK2 (10188)', 'DGKA (1606)', 'PITX1 (5307)', 'MAOB (4129)', 'GUCY2C (2984)', 'FRMPD1 (22844)', 'LXN (56925)', 'MGST2 (4258)', 'EPB41L1 (2036)', 'SLC4A11 (83959)', 'FXYD3 (5349)', 'HEPH (9843)', 'DHX32 (55760)', 'LYZ (4069)', 'SLC26A3 (1811)'…	[] ['TBXA2R (6915)', 'ZBTB32 (27033)', 'PSMC4 (5704)', 'TTC27 (55622)', 'TFB1M (51106)', 'TBC1D23 (55773)', 'THAP3 (90326)', 'CUL7 (9820)', 'CNTLN (54875)', 'CTPS2 (56474)', 'ANO2 (57101)', 'LAMC3 (10319)', 'HHAT (55733)', 'HPF1 (54969)', 'PHF21B (112885)', 'SLC6A16 (28968)', 'NDUFB4 (4710)', 'ZBTB11 (27107)', 'RASGRP2 (10235)', 'PYGM (5837)', 'ASIC4 (55515)', 'ADAM11 (4185)', 'IGF2BP2 (10644)', …	219	319	538
17839	tacedinaline	BRD9876:MK-1775 (4:1 mol/mol)	HDAC1;HDAC2;HDAC3;HDAC6;HDAC8	WEE1	['ZNF443 (10224)', 'TMEM199 (147007)'] ['PON1 (5444)', 'UPP2 (151531)', 'SCN4A (6329)', 'DLEC1 (9940)', 'TENM1 (10178)', 'ANOS1 (3730)', 'SLC7A14 (57709)', 'TYMP (1890)', 'MSR1 (4481)', 'TNIP3 (79931)', 'FLYWCH1 (84256)', 'BCAT1 (586)', 'HAGH (3029)', 'SNAP91 (9892)', 'CAMK2A (815)', 'ACADVL (37)', 'PTGS2 (5743)', 'FOSL2 (2355)', 'PLD1 (5337)', 'NAALAD2 (10003)', 'PCDHA6 (56142)', 'PGR (5241)', '…	['PLD3 (23646)', 'RAB33A (9363)', 'TM6SF1 (53346)', 'GRIK2 (2898)', 'AL160269.1 (11046)'] ['CDC27 (996)', 'KIAA0100 (9703)', 'RANBP9 (10048)', 'PTBP1 (5725)', 'TTC27 (55622)', 'MCUR1 (63933)', 'RAD51 (5888)', 'PHF21B (112885)', 'RC3H2 (54542)', 'NDC1 (55706)', 'MSANTD3 (91283)', 'TIPIN (54962)', 'ZNF37A (7587)', 'SPAG5 (10615)', 'XRCC5 (7520)', 'NDC80 (10403)', 'BZW1 (9689)', 'COL19A1 (1310)', 'X…	332	205	537
18826	BRD-K66532283	QW-BI-011	HDAC1;HDAC2	EHMT2	['RADIL (55698)', 'LRRIQ3 (127255)', 'ZNF281 (23528)', 'CTSF (8722)', 'R3HDM2 (22864)', 'ZBTB37 (84614)', 'FBXL22 (283807)', 'FPGT (8790)'] ['ST3GAL1 (6482)', 'PLAUR (5329)', 'SLC45A4 (57210)', 'FUT8 (2530)', 'SLC9A3R2 (9351)', 'MAP4K4 (9448)', 'ARHGEF1 (9138)', 'PHACTR3 (116154)', 'SLC4A11 (83959)', 'CPA1 (1357)', 'OSGEP (55644)', 'AP4S1 (11154)', 'DAAM1 (23002)', 'ARHGAP5 (394)', 'PRORP (9692)'…	['LYL1 (4066)', 'CCRL2 (9034)', 'PNP (4860)'] ['DLX6 (1750)', 'PHTF2 (57157)', 'STARD3NL (83930)', 'LRRC23 (10233)', 'HFE (3077)', 'SCMH1 (22955)', 'SLC30A9 (10463)', 'SPAST (6683)', 'ABCC2 (1244)', 'DEPDC1 (55635)', 'IFT88 (8100)', 'ZZZ3 (26009)', 'AGA (175)', 'GEMIN8 (54960)', 'RSF1 (51773)', 'R3HDM1 (23518)', 'MPHOSPH9 (10198)', 'NRIP2 (83714)', 'FAM168A (23201)', 'TAB2 (23118)', 'USP13 (8975)…	131	406	537
17549	isonicotinohydroxamic acid	bafilomycin A1	HDAC6	ATP6V0A1	['P2RX7 (5027)', 'PCDHB8 (56128)', 'TRIM4 (89122)', 'CITED2 (10370)', 'BMT2 (154743)', 'PCDHB16 (57717)'] ['RAD52 (5893)', 'FKBP4 (2288)', 'TTC27 (55622)', 'STRAP (11171)', 'FAM136A (84908)', 'ARHGAP6 (395)', 'MRPS35 (60488)', 'U2AF2 (11338)', 'EPN1 (29924)', 'TM7SF3 (51768)', 'WDR18 (57418)', 'PKM (5315)', 'RRP15 (51018)', 'MCM6 (4175)', 'UBE2K (3093)', 'UBA5 (79876)', 'SLC27A5 (10998)', 'WBP11 …	[] ['KRIT1 (889)', 'VPS50 (55610)', 'CACNA1G (8913)', 'IFRD1 (3475)', 'UBE3C (9690)', 'REV3L (5980)', 'STARD3NL (83930)', 'NUB1 (51667)', 'INSRR (3645)', 'FAM13B (51306)', 'MAT2B (27430)', 'OFD1 (8481)', 'ZNF800 (168850)', 'ADAMTS6 (11174)', 'VAMP3 (9341)', 'LTBP1 (4052)', 'FOXN3 (1112)', 'OPN3 (23596)', 'CAMK2B (816)', 'CYB5R4 (51167)', 'CDK13 (8621)', 'ROCK1 (6093)', 'INPP5A (3632)', 'WIPI1 (55…	179	351	530
16565	BRD-K85133207	neopeltolide	HDAC1		['FBXO17 (115290)'] ['PRSS22 (64063)', 'OSBPL7 (114881)', 'TTC22 (55001)', 'CCDC88C (440193)', 'SERPINB1 (1992)', 'SH3YL1 (26751)', 'CDH1 (999)', 'FAM214A (56204)', 'PRSS8 (5652)', 'IL17RB (55540)', 'BCAS1 (8537)', 'SLC9A3R2 (9351)', 'LLGL2 (3993)', 'LXN (56925)', 'DZANK1 (55184)', 'YPEL3 (83719)', 'BIK (638)', 'SPTLC2 (9517)', 'SUSD6 (9766)', 'BDKRB1 (623)', 'WFDC2 (10406)', 'ELMO3 (79767)', 'ES…	['PSD4 (23550)', 'ZNF552 (79818)', 'KIF13B (23303)'] ['RECQL (5965)', 'HCCS (3052)', 'MSL3 (10943)', 'CACNA1G (8913)', 'PHTF2 (57157)', 'NCAPD2 (9918)', 'TSPAN9 (10867)', 'ERCC1 (2067)', 'FHL1 (2273)', 'RABEP1 (9135)', 'ARHGAP31 (57514)', 'CYP46A1 (10858)', 'RPL26L1 (51121)', 'SPDL1 (54908)', 'CNTLN (54875)', 'CELF2 (10659)', 'LAMC3 (10319)', 'MAPK9 (5601)', 'USP13 (8975)', 'COL11A1 (1301)', 'TNP…	177	352	529
9486	BRD-K80183349	BRD-K01737880	HDAC1;HDAC2		[] ['TMEM176A (55365)', 'PDK4 (5166)', 'RHBDF1 (64285)', 'LUC7L (55692)', 'DNASE1L1 (1774)', 'ISL1 (3670)', 'IL20RA (53832)', 'ALAS1 (211)', 'GLRX2 (51022)', 'RNASET2 (8635)', 'IFNGR1 (3459)', 'CREB3L3 (84699)', 'SLK (9748)', 'FAM107B (83641)', 'LAPTM4A (9741)', 'VPS35 (55737)', 'GUCY2C (2984)', 'FRMPD1 (22844)', 'TRIB2 (28951)', 'MRPS34 (65993)', 'CDH17 (1015)', 'MGST2 (4258)', 'SLC4A11 (83959)'…	[] ['CDC27 (996)', 'TBXA2R (6915)', 'PAF1 (54623)', 'ARHGAP44 (9912)', 'MED24 (9862)', 'XYLT2 (64132)', 'RGPD5 (84220)', 'DEPDC1B (55789)', 'RFC1 (5981)', 'TRIO (7204)', 'THAP3 (90326)', 'CUL7 (9820)', 'LAMC3 (10319)', 'HHAT (55733)', 'HPF1 (54969)', 'CCAR1 (55749)', 'ZBTB11 (27107)', 'ZXDC (79364)', 'WDR62 (284403)', 'SPAG5 (10615)', 'MCAM (4162)', 'THOC1 (9984)', 'NDC80 (10403)', 'SERTAD4 (5625…	250	270	520
21159	PCI-34051	cimetidine	HDAC8, HDAC6, HDAC1	HRH2	['MAD1L1 (8379)', 'CSDE1 (7812)', 'UQCRC1 (7384)', 'PHF23 (79142)', 'SMG6 (23293)', 'RPL31 (6160)', 'SNU13 (4809)', 'PBDC1 (51260)', 'MRPS31 (10240)', 'CHCHD2 (51142)', 'EDF1 (8721)', 'GIT1 (28964)', 'PFN1 (5216)', 'SLC25A11 (8402)', 'NUP88 (4927)', 'C1QBP (708)', 'MED31 (51003)', 'COX7A2 (1347)', 'TARS1 (6897)', 'CAPZA1 (829)', 'RPL21 (6144)', 'RPL5 (6125)', 'TXNDC17 (84817)', 'RPA1 (6117)', 'SC…	['YBX2 (51087)', 'CD22 (933)', 'CDON (50937)', 'PKD2L2 (27039)', 'GAB1 (2549)', 'MORC1 (27136)', 'EDN2 (1907)', 'NPEPPS (9520)', 'PADI1 (29943)', 'F13B (2165)', 'SYT14 (255928)', 'LYG1 (129530)', 'COX6B2 (125965)', 'MYL3 (4634)', 'TLR3 (7098)', 'SMCO2 (341346)', 'EPB42 (2038)', 'TOR1AIP2 (163590)', 'LDHAL6B (92483)', 'ACSM6 (142827)', 'WDR49 (151790)', 'SAMD9L (219285)', 'DDX60L (91351)', 'ODF3L1…	193	327	520
13112	Merck60	bafilomycin A1	HDAC1;HDAC2	ATP6V0A1	['RBAK (57786)'] ['SEMA3G (56920)', 'CCDC88C (440193)', 'BID (637)', 'MARCO (8685)', 'HSD17B6 (8630)', 'ARHGAP6 (395)', 'LTK (4058)', 'WDR18 (57418)', 'PSME4 (23198)', 'TRNT1 (51095)', 'EXOSC7 (23016)', 'EPYC (1833)', 'UPK3A (7380)', 'CST4 (1472)', 'LIPG (9388)', 'EYA1 (2138)', 'TNFRSF10A (8797)', 'EPHB6 (2051)', 'MEST (4232)', 'CDC37L1 (55664)', 'PPIF (10105)', 'AREG (374)', 'PTPMT1 (114971)', '…	[] ['SCYL3 (57147)', 'KRIT1 (889)', 'MTMR7 (9108)', 'PLXND1 (23129)', 'VPS50 (55610)', 'MPO (4353)', 'ZFX (7543)', 'PHTF2 (57157)', 'DBF4 (10926)', 'MASP2 (10747)', 'TRAF3IP3 (80342)', 'STARD3NL (83930)', 'RNF14 (9604)', 'YAF2 (10138)', 'MATR3 (9782)', 'FAM13B (51306)', 'IFT88 (8100)', 'CYP46A1 (10858)', 'MFAP3 (4238)', 'OFD1 (8481)', 'ZNF800 (168850)', 'TNFRSF17 (608)', 'KITLG (4254)', 'ARID4B (…	105	413	518
17036	Belinostat	VX-680	HDAC1;HDAC2;HDAC3;HDAC6;HDAC8	AURKA;AURKB;AURKC	['FYTTD1 (84248)', 'FANCI (55215)', 'ZNF148 (7707)', 'FAM111A (63901)'] ['HECW1 (23072)', 'PKD1 (5310)', 'GIPR (2696)', 'DCN (1634)', 'RUNX3 (864)', 'GLRX2 (51022)', 'ABCC2 (1244)', 'PNPLA6 (10908)', 'ATP2B4 (493)', 'CREB3L3 (84699)', 'KCNAB2 (8514)', 'SNCB (6620)', 'RGS11 (8786)', 'COL5A3 (50509)', 'BCORL1 (63035)', 'IGBP1 (3476)', 'PCBP4 (57060)', 'RGS1 (5996)', 'WHRN (25861)', 'MMP11 (4320)', …	['SEMA6C (10500)'] ['ENPP4 (22875)', 'M6PR (4074)', 'ZNF195 (7748)', 'MAP3K9 (4293)', 'JARID2 (3720)', 'NCAPD2 (9918)', 'SAMD4A (23034)', 'SLC39A9 (55334)', 'DEPDC1B (55789)', 'INPP4A (3631)', 'PSMA4 (5685)', 'DCUN1D1 (54165)', 'XK (7504)', 'RSF1 (51773)', 'POLQ (10721)', 'METTL24 (728464)', 'LAMA3 (3909)', 'SYNE2 (23224)', 'RC3H2 (54542)', 'PKP2 (5318)', 'ATP11B (23200)', 'STYK1 (55359)', 'MCM10…	226	290	516
17166	belinostat	VX-680	HDAC1;HDAC2;HDAC3;HDAC6;HDAC8	AURKA;AURKB;AURKC	['FYTTD1 (84248)', 'FANCI (55215)', 'ZNF148 (7707)', 'FAM111A (63901)'] ['HECW1 (23072)', 'PKD1 (5310)', 'GIPR (2696)', 'DCN (1634)', 'RUNX3 (864)', 'GLRX2 (51022)', 'ABCC2 (1244)', 'PNPLA6 (10908)', 'ATP2B4 (493)', 'CREB3L3 (84699)', 'KCNAB2 (8514)', 'SNCB (6620)', 'RGS11 (8786)', 'COL5A3 (50509)', 'BCORL1 (63035)', 'IGBP1 (3476)', 'PCBP4 (57060)', 'RGS1 (5996)', 'WHRN (25861)', 'MMP11 (4320)', …	['SEMA6C (10500)'] ['ENPP4 (22875)', 'M6PR (4074)', 'ZNF195 (7748)', 'MAP3K9 (4293)', 'JARID2 (3720)', 'NCAPD2 (9918)', 'SAMD4A (23034)', 'SLC39A9 (55334)', 'DEPDC1B (55789)', 'INPP4A (3631)', 'PSMA4 (5685)', 'DCUN1D1 (54165)', 'XK (7504)', 'RSF1 (51773)', 'POLQ (10721)', 'METTL24 (728464)', 'LAMA3 (3909)', 'SYNE2 (23224)', 'RC3H2 (54542)', 'PKP2 (5318)', 'ATP11B (23200)', 'STYK1 (55359)', 'MCM10…	226	290	516
21161	PCI-34051	LY-2157299	HDAC8, HDAC6, HDAC1	TGFBR1	['SS18L2 (51188)', 'CSDE1 (7812)', 'VTA1 (51534)', 'CCDC28A (25901)', 'DYNLL1 (8655)', 'RPLP0 (6175)', 'SLC25A1 (6576)', 'PRPF6 (24148)', 'PBDC1 (51260)', 'MRPS31 (10240)', 'GIT1 (28964)', 'PFN1 (5216)', 'SLC25A11 (8402)', 'NUP88 (4927)', 'C1QBP (708)', 'MRPL18 (29074)', 'TARS1 (6897)', 'RPL24 (6152)', 'NRBP1 (29959)', 'CCT4 (10575)', 'CAPZA1 (829)', 'TCP1 (6950)', 'RPL21 (6144)', 'RPL5 (6125)', …	['CDON (50937)', 'PKD2L2 (27039)', 'GAB1 (2549)', 'MORC1 (27136)', 'TNFSF14 (8740)', 'EDN2 (1907)', 'ALPK3 (57538)', 'PADI1 (29943)', 'F13B (2165)', 'SYT14 (255928)', 'MBOAT2 (129642)', 'LYG1 (129530)', 'CIART (148523)', 'COX6B2 (125965)', 'MYL3 (4634)', 'ZNF474 (133923)', 'SMCO2 (341346)', 'EPB42 (2038)', 'TMUB2 (79089)', 'LDHAL6B (92483)', 'ACSM6 (142827)', 'WDR49 (151790)', 'SAMD9L (219285)', …	192	324	516
13696	tacedinaline	bafilomycin A1	HDAC1;HDAC2;HDAC3;HDAC6;HDAC8	ATP6V0A1	[] ['CFTR (1080)', 'SLC4A1 (6521)', 'PRSS22 (64063)', 'ABCC8 (6833)', 'DLX6 (1750)', 'DLEC1 (9940)', 'MMP25 (64386)', 'TYMP (1890)', 'GUCA1A (2978)', 'COL9A2 (1298)', 'METTL24 (728464)', 'TNK2 (10188)', 'LTK (4058)', 'GSC2 (2928)', 'ASB1 (51665)', 'ZMYND12 (84217)', 'CACNB1 (782)', 'METTL22 (79091)', 'SYT1 (6857)', 'ABCC9 (10060)', 'SLC6A15 (55117)', 'ATP2A3 (489)', 'SLC12A1 (6557)', 'SPAG6 (9576…	['SLC2A2 (6514)'] ['LAS1L (81887)', 'BAD (572)', 'DBF4 (10926)', 'UBE3C (9690)', 'FAM76A (199870)', 'ANLN (54443)', 'MATR3 (9782)', 'CXorf56 (63932)', 'FAM13B (51306)', 'MYOM2 (9172)', 'NSUN2 (54888)', 'PI4K2B (55300)', 'SPDL1 (54908)', 'ATP6V1H (51606)', 'NOP16 (51491)', 'TNFRSF17 (608)', 'CLPTM1L (81037)', 'MAPK9 (5601)', 'ZNF280C (55609)', 'WAPL (23063)', 'ADAT1 (23536)', 'CBFB (865)', 'NUP133…	257	253	510
16074	tacedinaline	GSK-J4	HDAC1;HDAC2;HDAC3;HDAC6;HDAC8	KDM6A;KDM6B	['MKI67 (4288)'] ['PKD1 (5310)', 'NRXN3 (9369)', 'KCNG1 (3755)', 'IBSP (3381)', 'SARS1 (6301)', 'FAM214A (56204)', 'ROS1 (6098)', 'PTGER3 (5733)', 'WNT8A (7478)', 'SLC9A3R2 (9351)', 'MTHFD2 (10797)', 'STON1-GTF2A1L (286749)', 'RPS6KA2 (6196)', 'MOV10L1 (54456)', 'DHRS9 (10170)', 'SCARF1 (8578)', 'TUBE1 (51175)', 'SP140 (11262)', 'PTPRH (5794)', 'CACNA1S (779)', 'FOLH1 (2346)', 'SLC4A11 (83959)', …	['ROS1 (6098)', 'PTGES3L-AARSD1 (100885850)'] ['CYP51A1 (1595)', 'UPF1 (5976)', 'REXO5 (81691)', 'E2F2 (1870)', 'CYTH3 (9265)', 'POLA2 (23649)', 'DEPDC1B (55789)', 'AIFM2 (84883)', 'RFC2 (5982)', 'LIMA1 (51474)', 'POLQ (10721)', 'U2AF2 (11338)', 'SPA17 (53340)', 'RFXANK (8625)', 'MCM10 (55388)', 'SMC1A (8243)', 'MCM6 (4175)', 'FMO4 (2329)', 'UBE2T (29089)', 'SENP1 (29843)', 'PAFAH1B3 (5050)', 'KI…	282	220	502
21216	PCI-34051	alvocidib	HDAC8, HDAC6, HDAC1	CDK1;CDK2;CDK4;CDK6	['CAMKK1 (84254)', 'SS18L2 (51188)', 'CSDE1 (7812)', 'UQCRC1 (7384)', 'TBPL1 (9519)', 'PEX3 (8504)', 'PHF23 (79142)', 'TAF11 (6882)', 'GNAI3 (2773)', 'UFD1 (7353)', 'PDCD2 (5134)', 'RPLP0 (6175)', 'ALKBH5 (54890)', 'SRPK1 (6732)', 'ACOT7 (11332)', 'RANBP1 (5902)', 'DDT (1652)', 'ESS2 (8220)', 'HIRA (7290)', 'POLR2F (5435)', 'MCAT (27349)', 'RPL3 (6122)', 'PSMA6 (5687)', 'RAE1 (8480)', 'PSMA7 (568…	['ALDH3B1 (221)', 'CD22 (933)', 'GPRC5A (9052)', 'BTN3A1 (11119)', 'TIMP2 (7077)', 'ARAP2 (116984)', 'UNKL (64718)', 'VMP1 (81671)', 'MYO9A (4649)', 'ALPK1 (80216)', 'FRYL (285527)', 'RBMS2 (5939)', 'DTX2 (113878)', 'GABRE (2564)', 'MSLN (10232)', 'CPPED1 (55313)', 'DENND3 (22898)', 'DCUN1D4 (23142)', 'GAB1 (2549)', 'CLCN3 (1182)', 'GALE (2582)', 'ZC3H7A (29066)', 'MMP24 (10893)', 'TMEM175 (84286…	222	277	499
16071	tacedinaline	VX-680	HDAC1;HDAC2;HDAC3;HDAC6;HDAC8	AURKA;AURKB;AURKC	[] ['SCN4A (6329)', 'PKD1 (5310)', 'TENM1 (10178)', 'SLC7A14 (57709)', 'NRXN3 (9369)', 'KCNG1 (3755)', 'IBSP (3381)', 'TFB1M (51106)', 'EPHA3 (2042)', 'PTGER3 (5733)', 'TNIP3 (79931)', 'FLYWCH1 (84256)', 'WNT8A (7478)', 'HAGH (3029)', 'SNAP91 (9892)', 'STON1-GTF2A1L (286749)', 'WIPI1 (55062)', 'MOV10L1 (54456)', 'TUBE1 (51175)', 'RGS11 (8786)', 'CACNA1S (779)', 'PCDHA6 (56142)', 'FOLH1 (2346)', '…	['MCEE (84693)', 'PPM1E (22843)', 'IFNL3 (282617)'] ['JARID2 (3720)', 'TTC27 (55622)', 'DEPDC1B (55789)', 'RAD51 (5888)', 'POLQ (10721)', 'THRAP3 (9967)', 'PHF21B (112885)', 'RC3H2 (54542)', 'MCM10 (55388)', 'MCM2 (4171)', 'ZNF37A (7587)', 'MCM6 (4175)', 'XRCC5 (7520)', 'RIF1 (55183)', 'COL19A1 (1310)', 'STARD7 (56910)', 'CPNE3 (8895)', 'DDHD2 (23259)', 'CDC45 (8318)', 'TMEM14A (28978)', 'HNRNPH3…	312	186	498
21066	tacedinaline	LY-2157299	HDAC1;HDAC2;HDAC3;HDAC6;HDAC8	TGFBR1	['SPTLC1 (10558)', 'KIF4A (24137)', 'XPA (7507)', 'CDCA5 (113130)'] ['PRSS22 (64063)', 'ABCB4 (5244)', 'DLEC1 (9940)', 'FMO1 (2326)', 'FAM214A (56204)', 'COL9A2 (1298)', 'TNIP3 (79931)', 'METTL24 (728464)', 'BCAT1 (586)', 'GSC2 (2928)', 'SLC9A3R2 (9351)', 'ZMYND12 (84217)', 'RPS6KA2 (6196)', 'PTGS2 (5743)', 'SP140 (11262)', 'PCDHA6 (56142)', 'IRAK3 (11213)', 'TF (7018)', 'CPA1 (1357)', 'VNN3 (553…	['VNN3 (55350)', 'CACNA1F (778)', 'SGCG (6445)', 'AQP8 (343)', 'BVES (11149)', 'VNN2 (8875)', 'C9 (735)', 'CR2 (1380)', 'TNFSF11 (8600)', 'IAPP (3375)', 'FAM124B (79843)', 'ARHGAP40 (343578)', 'KCNK17 (89822)', 'TPTE2 (93492)', 'AGT (183)', 'BTG4 (54766)', 'PARVG (64098)', 'PDE6H (5149)', 'BARHL2 (343472)', 'MAEL (84944)', 'ATP6V0D2 (245972)', 'SAA4 (6291)', 'OCSTAMP (128506)', 'CNKSR2 (22866)', …	232	266	498
21138	PCI-34051	BRD-K27986637	HDAC8, HDAC6, HDAC1		['MAD1L1 (8379)', 'SS18L2 (51188)', 'CSDE1 (7812)', 'UQCRC1 (7384)', 'OAT (4942)', 'SNU13 (4809)', 'AP1B1 (162)', 'PRPF6 (24148)', 'PSMA7 (5688)', 'EDF1 (8721)', 'PFN1 (5216)', 'PDHX (8050)', 'MRPL18 (29074)', 'ASCC3 (10973)', 'NRBP1 (29959)', 'CAPZA1 (829)', 'PCMT1 (5110)', 'RPL21 (6144)', 'TXNDC17 (84817)', 'CAPRIN1 (4076)', 'RPL35 (11224)', 'RNF185 (91445)', 'PFKL (5211)', 'SCYL1 (57410)', 'CE…	['YBX2 (51087)', 'CD22 (933)', 'BTN3A1 (11119)', 'FRYL (285527)', 'RHOXF1 (158800)', 'MORC1 (27136)', 'EDN2 (1907)', 'NPEPPS (9520)', 'F13B (2165)', 'LYG1 (129530)', 'SREK1 (140890)', 'ODR4 (54953)', 'LEXM (163747)', 'UVSSA (57654)', 'CEP44 (80817)', 'TMEM161B (153396)', 'ZNF474 (133923)', 'CATSPER2 (117155)', 'EPB42 (2038)', 'TMUB2 (79089)', 'NPIPB3 (23117)', 'TOR1AIP2 (163590)', 'FAXDC2 (10826)…	191	307	498
16056	isonicotinohydroxamic acid	GSK-J4	HDAC6	KDM6A;KDM6B	['ZNF117 (51351)', 'ERV3-1 (2086)', 'TEX35 (84066)'] ['CAMKK1 (84254)', 'NDUFAB1 (4706)', 'ELAC2 (60528)', 'RPUSD1 (113000)', 'CSDE1 (7812)', 'TSPAN9 (10867)', 'RELT (84957)', 'NDC1 (55706)', 'OGFR (11054)', 'DDX20 (11218)', 'WDR3 (10885)', 'KARS1 (3735)', 'PACC1 (55248)', 'PAGE1 (8712)', 'NUP133 (55746)', 'DNAJA2 (10294)', 'RNF126 (55658)', 'EPN2 (22905)', 'CRMP1 (1400)', 'EVC (2121)', 'MYDGF (5…	[] ['ANKIB1 (54467)', 'VPS41 (27072)', 'TRAPPC6A (79090)', 'CALCOCO1 (57658)', 'NUDCD3 (23386)', 'ATP1A2 (477)', 'ZNF582 (147948)', 'RB1CC1 (9821)', 'ARID4A (5926)', 'EFCAB1 (79645)', 'DAPK2 (23604)', 'TNC (3371)', 'CAPG (822)', 'KMT2C (58508)', 'GPBP1 (65056)', 'ROPN1 (54763)', 'STAG3 (10734)', 'KLF6 (1316)', 'PTPN21 (11099)', 'OSBPL3 (26031)', 'SRI (6717)', 'RAP1GAP (5909)', 'NEBL (10529)', 'MO…	184	312	496
14938	pandacostat	bafilomycin A1	HDAC1;HDAC2;HDAC3;HDAC6;HDAC8	ATP6V0A1	['SYNC (81493)', 'ZNF546 (339327)'] ['TTC22 (55001)', 'JARID2 (3720)', 'CYB561 (1534)', 'CAPN1 (823)', 'SH2D2A (9047)', 'PRSS8 (5652)', 'EPN1 (29924)', 'TM7SF3 (51768)', 'METTL22 (79091)', 'LLGL2 (3993)', 'MOCOS (55034)', 'FDFT1 (2222)', 'MAEA (10296)', 'TFAP4 (7023)', 'HOOK2 (29911)', 'DSP (1832)', 'MFNG (4242)', 'ELMO3 (79767)', 'CCL22 (6367)', 'MMP15 (4324)', 'ESRP2 (80004)', 'FA2H (79152)', '…	[] ['HSPB6 (126393)', 'CACNA1G (8913)', 'AGK (55750)', 'PHTF2 (57157)', 'DBF4 (10926)', 'MASP2 (10747)', 'STARD3NL (83930)', 'BTK (695)', 'RNF14 (9604)', 'MATR3 (9782)', 'INSRR (3645)', 'FAM13B (51306)', 'CYP46A1 (10858)', 'DKK3 (27122)', 'FOXN3 (1112)', 'CUL1 (8454)', 'CAMK2B (816)', 'ZNF112 (7771)', 'CDK13 (8621)', 'PDZD4 (57595)', 'CLTCL1 (8218)', 'SNX13 (23161)', 'LIMS2 (55679)', 'AFF4 (27125…	146	346	492
5679	pandacostat	BRD-K33514849	HDAC1;HDAC2;HDAC3;HDAC6;HDAC8		[] ['TTC22 (55001)', 'JARID2 (3720)', 'CYB561 (1534)', 'SH2D2A (9047)', 'PRSS8 (5652)', 'EPN1 (29924)', 'TM7SF3 (51768)', 'CTNNA2 (1496)', 'METTL22 (79091)', 'LLGL2 (3993)', 'MOCOS (55034)', 'FDFT1 (2222)', 'TRPM3 (80036)', 'MAEA (10296)', 'STRN4 (29888)', 'TFAP4 (7023)', 'HOOK2 (29911)', 'DSP (1832)', 'MFNG (4242)', 'ELMO3 (79767)', 'CCL22 (6367)', 'MMP15 (4324)', 'ESRP2 (80004)', 'FA2H (79152)'…	[] ['HSPB6 (126393)', 'CACNA1G (8913)', 'AGK (55750)', 'MASP2 (10747)', 'RNF14 (9604)', 'MATR3 (9782)', 'INSRR (3645)', 'FAM13B (51306)', 'FBXO42 (54455)', 'DKK3 (27122)', 'FOXN3 (1112)', 'CUL1 (8454)', 'CAMK2B (816)', 'CDK13 (8621)', 'PDZD4 (57595)', 'CLTCL1 (8218)', 'SNX13 (23161)', 'LIMS2 (55679)', 'AFF4 (27125)', 'FBXW11 (23291)', 'GTSE1 (51512)', 'CTTNBP2 (83992)', 'ACTN2 (88)', 'SAR1A (5668…	162	329	491
15347	BRD-K11533227	QW-BI-011	HDAC1;HDAC2	EHMT2	['NKX3-2 (579)', 'ASPDH (554235)'] ['SH2D2A (9047)', 'IL17RB (55540)', 'MXD1 (4084)', 'TASP1 (55617)', 'BDKRB1 (623)', 'FERMT1 (55612)', 'JAG1 (182)', 'LIPG (9388)', 'CEMIP (57214)', 'JPH1 (56704)', 'SUSD1 (64420)', 'IRF6 (3664)', 'MTARC2 (54996)', 'C10orf95 (79946)', 'PTK2B (2185)', 'BTN1A1 (696)', 'CPNE5 (57699)', 'OSBPL2 (9885)', 'ANO1 (55107)', 'TNS4 (84951)', 'EPHB2 (2048)', 'VILL (50853)', …	['ZPBP2 (124626)'] ['M6PR (4074)', 'ARHGAP33 (115703)', 'ZFX (7543)', 'MAP3K14 (9020)', 'PHTF2 (57157)', 'VPS41 (27072)', 'PAFAH1B1 (5048)', 'STARD3NL (83930)', 'LRRC23 (10233)', 'HFE (3077)', 'TSPAN9 (10867)', 'TTC19 (54902)', 'MBTPS2 (51360)', 'PSMC4 (5704)', 'WAS (7454)', 'NCDN (23154)', 'PHKA2 (5256)', 'CNTLN (54875)', 'GEMIN8 (54960)', 'ANO2 (57101)', 'GOPC (57120)', 'TSPAN17 (26262)', 'HHAT…	59	432	491
19659	tacedinaline	SR8278	HDAC1;HDAC2;HDAC3;HDAC6;HDAC8	NR1D1	[] ['PRSS22 (64063)', 'PON1 (5444)', 'UPP2 (151531)', 'MMP25 (64386)', 'ANOS1 (3730)', 'PSMC4 (5704)', 'CACNB1 (782)', 'ASIC4 (55515)', 'CD5L (922)', 'RGS11 (8786)', 'CAPN6 (827)', 'PGR (5241)', 'OPRK1 (4986)', 'SEMA5B (54437)', 'ITPKC (80271)', 'CETP (1071)', 'SIGLEC1 (6614)', 'LHX5 (64211)', 'BLVRB (645)', 'SLC26A4 (5172)', 'TF (7018)', 'MYO15A (51168)', 'TBX15 (6913)', 'IGFALS (3483)', 'UPB1 (…	['CAPN6 (827)', 'SLC5A1 (6523)', 'RHBDL1 (9028)', 'NPY (4852)', 'NKX2-2 (4821)', 'AGT (183)', 'HORMAD1 (84072)', 'NAA11 (84779)', 'SLAMF8 (56833)', 'SHKBP1 (92799)', 'KLHDC8A (55220)', 'DCST1 (149095)', 'DMRTC1B (728656)', 'HLA-DQA1 (3117)', 'HSD3B2 (3284)', 'FER1L5 (90342)'] ['BAD (572)', 'KIAA0100 (9703)', 'FAM13B (51306)', 'ATP6V1H (51606)', 'MRTO4 (51154)', 'THRAP3 (9967)', 'ZNF280C (55609)',…	345	146	491
17295	pandacostat	neopeltolide	HDAC1;HDAC2;HDAC3;HDAC6;HDAC8		['VASH1 (22846)', 'CHI3L1 (1116)', 'FAM124A (220108)', 'SYNC (81493)', 'RTL9 (57529)'] ['TTC22 (55001)', 'JARID2 (3720)', 'CYB561 (1534)', 'BARX2 (8538)', 'PRSS8 (5652)', 'LAMC2 (3918)', 'CTNNA2 (1496)', 'LLGL2 (3993)', 'NSFL1C (55968)', 'SNX5 (27131)', 'TMEM230 (29058)', 'TSPAN15 (23555)', 'GGA1 (26088)', 'BDKRB1 (623)', 'PTK6 (5753)', 'TRADD (8717)', 'ELMO3 (79767)', 'CCL22 (6367)', 'ESRP2 (800…	[] ['CFTR (1080)', 'CACNA1G (8913)', 'PHTF2 (57157)', 'DBF4 (10926)', 'MPND (84954)', 'BAZ1B (9031)', 'BTK (695)', 'MRC2 (9902)', 'RNF14 (9604)', 'RRAGD (58528)', 'CYP46A1 (10858)', 'ZFYVE16 (9765)', 'DCUN1D1 (54165)', 'TSPAN17 (26262)', 'FOXN3 (1112)', 'CUL1 (8454)', 'GYG2 (8908)', 'USP13 (8975)', 'CDK13 (8621)', 'EML1 (2009)', 'DHX29 (54505)', 'NAV3 (89795)', 'SNX13 (23161)', 'VASH1 (22846)', '…	127	359	486
17325	Parthenolide	bafilomycin A1		ATP6V0A1	['ICAM4 (3386)', 'IGFBP5 (3488)', 'MAGEA9 (4108)', 'WNT1 (7471)'] ['MCUB (55013)', 'TNFRSF1B (7133)', 'CUL3 (8452)', 'PNKP (11284)', 'TCF3 (6929)', 'CPSF1 (29894)', 'DGKD (8527)', 'ME2 (4200)', 'SUPT16H (11198)', 'VCPKMT (79609)', 'CGRRF1 (10668)', 'PYCR3 (65263)', 'TASOR2 (54906)', 'PPY (5539)', 'SMURF2 (64750)', 'GTF3C2 (2976)', 'PPM1G (5496)', 'SRSF7 (6432)', 'SUMO1 (7341)', 'KCNQ4 (9132)', 'G…	['UTP15 (84135)'] ['FGR (2268)', 'KLHL13 (90293)', 'MYCBP2 (23077)', 'PNPLA4 (8228)', 'ST7L (54879)', 'CDKL5 (6792)', 'TENM1 (10178)', 'TRAF3IP3 (80342)', 'GABRA3 (2556)', 'PGM3 (5238)', 'UFL1 (23376)', 'CNTN1 (1272)', 'IBSP (3381)', 'SARS1 (6301)', 'MAGEC2 (51438)', 'LTBP1 (4052)', 'LETMD1 (25875)', 'TBC1D22A (25771)', 'TRAF3IP2 (10758)', 'CD84 (8832)', 'FGFR3 (2261)', 'SIRT2 (22933)', 'SMG6 (23…	101	381	482
15880	BRD-K29313308	SR8278	HDAC3	NR1D1	['EDA2R (60401)', 'ADAM33 (80332)'] ['NIPAL3 (57185)', 'CYP51A1 (1595)', 'DBNDD1 (79007)', 'UPF1 (5976)', 'MAP3K9 (4293)', 'TTC22 (55001)', 'E2F2 (1870)', 'IL32 (9235)', 'EEF1AKNMT (51603)', 'AKAP8L (26993)', 'ATP2C1 (27032)', 'SNX1 (6642)', 'SLC39A9 (55334)', 'GRN (2896)', 'PIAS1 (8554)', 'CDH1 (999)', 'TNFRSF9 (3604)', 'ARHGEF5 (7984)', 'MSMO1 (6307)', 'CDH3 (1001)', 'TMEM161A (54929)', 'LPAR2 …	['TMUB1 (83590)'] ['COPZ2 (51226)', 'KCNG1 (3755)', 'ZIC2 (7546)', 'LIMS2 (55679)', 'PCM1 (5108)', 'TNS1 (7145)', 'MPP4 (58538)', 'STRADB (55437)', 'MMP2 (4313)', 'PPP2R3C (55012)', 'TREM2 (54209)', 'EFHC1 (114327)', 'HCN2 (610)', 'CABIN1 (23523)', 'PPM1F (9647)', 'LGALS1 (3956)', 'TRIOBP (11078)', 'ANKRD54 (129138)', 'EIF3L (51386)', 'TOMM22 (56993)', 'FBXO7 (25793)', 'THOC5 (8563)', 'ZMAT5 (559…	313	164	477
17613	Merck60	neopeltolide	HDAC1;HDAC2		['DBF4 (10926)', 'SNX13 (23161)', 'NDUFA4 (4697)'] ['ANOS1 (3730)', 'CCDC88C (440193)', 'MAST4 (375449)', 'HES2 (54626)', 'SP140 (11262)', 'AFM (173)', 'CPA1 (1357)', 'PIGH (5283)', 'BDKRB1 (623)', 'CST4 (1472)', 'LIPG (9388)', 'TNFRSF10A (8797)', 'EPHB6 (2051)', 'MEST (4232)', 'ALDOC (230)', 'AREG (374)', 'FRMD4B (23150)', 'MOGS (7841)', 'QSOX1 (5768)', 'TFAP2E (339488)', 'ST6GALNAC5 (81849)', '…	['TFAP2E (339488)', 'TNN (63923)', 'ACOXL (55289)'] ['CFTR (1080)', 'POLR2J (5439)', 'CREBBP (1387)', 'ZFX (7543)', 'PHTF2 (57157)', 'FARP2 (9855)', 'DBF4 (10926)', 'BAZ1B (9031)', 'RNF14 (9604)', 'DPEP1 (1800)', 'DAPK2 (23604)', 'CYP46A1 (10858)', 'ZFYVE16 (9765)', 'PHLPP2 (23035)', 'DCUN1D1 (54165)', 'TSPAN17 (26262)', 'R3HDM1 (23518)', 'KITLG (4254)', 'AP5M1 (55745)', 'CCAR1 (55749)', 'TNPO3 (…	90	385	475
19173	belinostat	bafilomycin A1	HDAC1;HDAC2;HDAC3;HDAC6;HDAC8	ATP6V0A1	['FUNDC1 (139341)', 'KCNN2 (3781)', 'DACH2 (117154)', 'PALLD (23022)', 'KIF3A (11127)', 'POMZP3 (22932)', 'P4HA3 (283208)', 'DSN1 (79980)', 'ASXL1 (171023)', 'ZNF624 (57547)'] ['SLC4A1 (6521)', 'ETV1 (2115)', 'PRSS21 (10942)', 'SEMA3G (56920)', 'MARCO (8685)', 'TNFRSF1B (7133)', 'MYO16 (23026)', 'ARHGAP6 (395)', 'GUCA1A (2978)', 'UTS2 (10911)', 'MRPS35 (60488)', 'ZMYND12 (84217)', 'PSME4 (23198)'…	['AUP1 (550)', 'U2AF1 (7307)', 'GALNT17 (64409)'] ['BAD (572)', 'MYCBP2 (23077)', 'FBXL3 (26224)', 'ZFX (7543)', 'DBF4 (10926)', 'CDKL5 (6792)', 'FAM76A (199870)', 'ANLN (54443)', 'INSRR (3645)', 'FAM13B (51306)', 'MYOM2 (9172)', 'MFAP3 (4238)', 'SPDL1 (54908)', 'POLR2B (5431)', 'SCML1 (6322)', 'CLPTM1L (81037)', 'DKK3 (27122)', 'TNIP3 (79931)', 'MAPK9 (5601)', 'TRAM2 (9697)', 'ADAT1 (23536)', 'C…	182	292	474
19295	Belinostat	bafilomycin A1	HDAC1;HDAC2;HDAC3;HDAC6;HDAC8	ATP6V0A1	['FUNDC1 (139341)', 'KCNN2 (3781)', 'DACH2 (117154)', 'PALLD (23022)', 'KIF3A (11127)', 'POMZP3 (22932)', 'P4HA3 (283208)', 'DSN1 (79980)', 'ASXL1 (171023)', 'ZNF624 (57547)'] ['SLC4A1 (6521)', 'ETV1 (2115)', 'PRSS21 (10942)', 'SEMA3G (56920)', 'MARCO (8685)', 'TNFRSF1B (7133)', 'MYO16 (23026)', 'ARHGAP6 (395)', 'GUCA1A (2978)', 'UTS2 (10911)', 'MRPS35 (60488)', 'ZMYND12 (84217)', 'PSME4 (23198)'…	['AUP1 (550)', 'U2AF1 (7307)', 'GALNT17 (64409)'] ['BAD (572)', 'MYCBP2 (23077)', 'FBXL3 (26224)', 'ZFX (7543)', 'DBF4 (10926)', 'CDKL5 (6792)', 'FAM76A (199870)', 'ANLN (54443)', 'INSRR (3645)', 'FAM13B (51306)', 'MYOM2 (9172)', 'MFAP3 (4238)', 'SPDL1 (54908)', 'POLR2B (5431)', 'SCML1 (6322)', 'CLPTM1L (81037)', 'DKK3 (27122)', 'TNIP3 (79931)', 'MAPK9 (5601)', 'TRAM2 (9697)', 'ADAT1 (23536)', 'C…	182	292	474
21182	tacedinaline	BRD-K78574327	HDAC1;HDAC2;HDAC3;HDAC6;HDAC8		['FAM111B (374393)'] ['ABCB4 (5244)', 'ABCC8 (6833)', 'TAC1 (6863)', 'DLX6 (1750)', 'UPP2 (151531)', 'SCN4A (6329)', 'NRXN3 (9369)', 'SARS1 (6301)', 'EPHA3 (2042)', 'PTGER3 (5733)', 'LTK (4058)', 'HAGH (3029)', 'DMRT3 (58524)', 'SNAP91 (9892)', 'MTHFD2 (10797)', 'ZMYND12 (84217)', 'SYT1 (6857)', 'WIPI1 (55062)', 'RPS6KA2 (6196)', 'MOV10L1 (54456)', 'ATP2A3 (489)', 'SLC12A1 (6557)', 'RGS11 (8786)'…	['ABCB4 (5244)', 'TAC1 (6863)', 'UPP2 (151531)', 'SCN4A (6329)', 'NRXN3 (9369)', 'DMRT3 (58524)', 'SNAP91 (9892)', 'MOV10L1 (54456)', 'SLC12A1 (6557)', 'RGS11 (8786)', 'CACNA1S (779)', 'PGR (5241)', 'OVGP1 (5016)', 'FOLH1 (2346)', 'CD200 (4345)', 'HCK (3055)', 'FGF21 (26291)', 'HPN (3249)', 'AEBP1 (165)', 'SORCS1 (114815)', 'PTGES3L-AARSD1 (100885850)', 'UCP1 (7350)', 'IL2 (3558)', 'CLNK (116449)…	312	162	474
19651	tacedinaline	BRD-K30748066	HDAC1;HDAC2;HDAC3;HDAC6;HDAC8	CDK9	[] ['PON1 (5444)', 'UPP2 (151531)', 'DLEC1 (9940)', 'MMP25 (64386)', 'ANOS1 (3730)', 'TYMP (1890)', 'MSR1 (4481)', 'BCAT1 (586)', 'CACNB1 (782)', 'CAMK2A (815)', 'RGS11 (8786)', 'CAPN6 (827)', 'PCDHA6 (56142)', 'PGR (5241)', 'OPRK1 (4986)', 'SEMA5B (54437)', 'ITPKC (80271)', 'CETP (1071)', 'BLVRB (645)', 'TF (7018)', 'MYO15A (51168)', 'TBX15 (6913)', 'IGFALS (3483)', 'UPB1 (51733)', 'MFNG (4242)'…	['SLC5A1 (6523)', 'RHBDL1 (9028)', 'NKX2-2 (4821)', 'HORMAD1 (84072)', 'KLRF1 (51348)', 'NAA11 (84779)', 'SLAMF8 (56833)', 'SHKBP1 (92799)', 'KLHDC8A (55220)', 'TRIM17 (51127)', 'DCST1 (149095)', 'GDNF (2668)', 'DMRTC1B (728656)', 'HLA-DQA1 (3117)', 'HSD3B2 (3284)', 'FER1L5 (90342)'] ['BAD (572)', 'KIAA0100 (9703)', 'FAM13B (51306)', 'ATP6V1H (51606)', 'MRTO4 (51154)', 'THRAP3 (9967)', 'ZNF280C (…	327	146	473
403	ISOX	GSK-J4	HDAC6	KDM6A;KDM6B	[] ['RHOBTB2 (23221)', 'IFFO1 (25900)', 'HEBP1 (50865)', 'ARSF (416)', 'RPL18 (6141)', 'ABCA7 (10347)', 'HES2 (54626)', 'TP63 (8626)', 'SLC1A3 (6507)', 'RPLP0 (6175)', 'COL9A3 (1299)', 'ATP5F1D (513)', 'DHRS2 (10202)', 'MAP1LC3A (84557)', 'LYL1 (4066)', 'SNAPC2 (6618)', 'TIMM44 (10469)', 'ICAM4 (3386)', 'ICAM5 (7087)', 'RAB3D (9545)', 'TMEM205 (374882)', 'DNASE2 (1777)', 'OGDH (4967)', 'ENG (2022…	[] ['ENPP4 (22875)', 'CD38 (952)', 'ZNF195 (7748)', 'FARP2 (9855)', 'PROM1 (8842)', 'SEC62 (7095)', 'BTBD7 (55727)', 'SLC30A9 (10463)', 'ZMYND11 (10771)', 'RUFY3 (22902)', 'CYP24A1 (1591)', 'DEPDC1B (55789)', 'AGA (175)', 'BOD1L1 (259282)', 'TRIO (7204)', 'ANAPC4 (29945)', 'PKP2 (5318)', 'CS (1431)', 'SPA17 (53340)', 'SEC61A2 (55176)', 'PRKCQ (5588)', 'TBC1D1 (23216)', 'PFKP (5214)', 'KLF6 (1316)…	110	360	470
14748	Parthenolide	BRD-K33514849			['MAGEA9 (4108)', 'WNT1 (7471)'] ['MCUB (55013)', 'TNFRSF1B (7133)', 'PNKP (11284)', 'TCF3 (6929)', 'CPSF1 (29894)', 'DGKD (8527)', 'DDX43 (55510)', 'ME2 (4200)', 'SUPT16H (11198)', 'VCPKMT (79609)', 'CGRRF1 (10668)', 'TFR2 (7036)', 'TASOR2 (54906)', 'SMURF2 (64750)', 'GTF3C2 (2976)', 'PPM1G (5496)', 'SRSF7 (6432)', 'SUMO1 (7341)', 'KCNQ4 (9132)', 'GPR89A (653519)', 'PRPF3 (9129)', 'APH1A (51107)…	[] ['FGR (2268)', 'KLHL13 (90293)', 'MYCBP2 (23077)', 'CDKL5 (6792)', 'TENM1 (10178)', 'TRAF3IP3 (80342)', 'HIVEP2 (3097)', 'GABRA3 (2556)', 'PGM3 (5238)', 'UFL1 (23376)', 'CNTN1 (1272)', 'IBSP (3381)', 'SARS1 (6301)', 'MAGEC2 (51438)', 'LTBP1 (4052)', 'TBC1D22A (25771)', 'TRAF3IP2 (10758)', 'YIPF1 (54432)', 'CD84 (8832)', 'FGFR3 (2261)', 'SIRT2 (22933)', 'SMG6 (23293)', 'ABCB11 (8647)', 'IPCEF1 …	99	371	470
21176	tacedinaline	BRD-K84807411	HDAC1;HDAC2;HDAC3;HDAC6;HDAC8		['TUBB4B (10383)'] ['ABCB4 (5244)', 'ABCC8 (6833)', 'TAC1 (6863)', 'DLX6 (1750)', 'UPP2 (151531)', 'SCN4A (6329)', 'NRXN3 (9369)', 'FAM214A (56204)', 'PTGER3 (5733)', 'LTK (4058)', 'HAGH (3029)', 'DMRT3 (58524)', 'SNAP91 (9892)', 'MTHFD2 (10797)', 'ZMYND12 (84217)', 'SYT1 (6857)', 'WIPI1 (55062)', 'RPS6KA2 (6196)', 'MOV10L1 (54456)', 'ATP2A3 (489)', 'SLC12A1 (6557)', 'RGS11 (8786)', 'SPAG6 (9576)…	['ABCB4 (5244)', 'TAC1 (6863)', 'UPP2 (151531)', 'SCN4A (6329)', 'NRXN3 (9369)', 'DMRT3 (58524)', 'SNAP91 (9892)', 'MOV10L1 (54456)', 'SLC12A1 (6557)', 'RGS11 (8786)', 'CACNA1S (779)', 'PCDHA6 (56142)', 'PGR (5241)', 'OVGP1 (5016)', 'CD200 (4345)', 'HCK (3055)', 'CACNA1F (778)', 'FGF21 (26291)', 'HPN (3249)', 'AEBP1 (165)', 'SORCS1 (114815)', 'PTGES3L-AARSD1 (100885850)', 'UCP1 (7350)', 'IL2 (355…	301	169	470
13973	isonicotinohydroxamic acid	BRD-K33514849	HDAC6		['PCDHB8 (56128)', 'TP53INP1 (94241)'] ['RAD52 (5893)', 'FKBP4 (2288)', 'REX1BD (55049)', 'CCDC124 (115098)', 'MRPS35 (60488)', 'POLD1 (5424)', 'U2AF2 (11338)', 'EPN1 (29924)', 'TM7SF3 (51768)', 'WDR18 (57418)', 'PRKCQ (5588)', 'PKM (5315)', 'RRP15 (51018)', 'DAZAP1 (26528)', 'MCM6 (4175)', 'UBE2K (3093)', 'SLC27A5 (10998)', 'WBP11 (51729)', 'LAT2 (7462)', 'SRRT (51593)', 'KLHL42 (57542)', 'DNMT3…	[] ['CACNA1G (8913)', 'IFRD1 (3475)', 'UBE3C (9690)', 'REV3L (5980)', 'INSRR (3645)', 'FAM13B (51306)', 'MAT2B (27430)', 'ROS1 (6098)', 'ZNF800 (168850)', 'ADAMTS6 (11174)', 'VAMP3 (9341)', 'LTBP1 (4052)', 'FOXN3 (1112)', 'CAMK2B (816)', 'YIPF1 (54432)', 'CYB5R4 (51167)', 'CDK13 (8621)', 'ROCK1 (6093)', 'INPP5A (3632)', 'WIPI1 (55062)', 'SNX13 (23161)', 'LIMS2 (55679)', 'IPCEF1 (26034)', 'TACR2 (…	165	304	469
16773	ISOX	BRD-K44224150	HDAC6		['PPP1R2 (5504)'] ['KDM1A (23028)', 'MARK4 (57787)', 'RHOBTB2 (23221)', 'VSIG2 (23584)', 'MARCO (8685)', 'YBX3 (8531)', 'PIGV (55650)', 'DRD4 (1815)', 'ST6GALNAC2 (10610)', 'SIDT1 (54847)', 'CYP2W1 (54905)', 'TP63 (8626)', 'XAB2 (56949)', 'SLC1A3 (6507)', 'COL5A3 (50509)', 'FXYD5 (53827)', 'NUDC (10726)', 'DHRS2 (10202)', 'MAP1LC3A (84557)', 'TLR8 (51311)', 'HAGHL (84264)', 'INTS10 (55174)', 'RPS…	['XAB2 (56949)', 'DUSP9 (1852)', 'ZNF593 (51042)'] ['SCYL3 (57147)', 'RPAP3 (79657)', 'ZNF195 (7748)', 'PROM1 (8842)', 'SEC62 (7095)', 'SPRTN (83932)', 'YAF2 (10138)', 'RUFY3 (22902)', 'SYT13 (57586)', 'DEPDC1B (55789)', 'VCAN (1462)', 'SPDL1 (54908)', 'LSG1 (55341)', 'SCML1 (6322)', 'DKK3 (27122)', 'ANAPC4 (29945)', 'ARID4B (51742)', 'ATP11B (23200)', 'RIOK2 (55781)', 'TBXAS1 (6916)', 'CCAR1 (55…	142	326	468
14117	BRD-K85133207	BRD9876:MK-1775 (4:1 mol/mol)	HDAC1	WEE1	[] ['AOC1 (26)', 'KDM1A (23028)', 'SEMA3B (7869)', 'EXTL3 (2137)', 'VSIG2 (23584)', 'NR1H3 (10062)', 'KATNIP (23247)', 'PRDM1 (639)', 'SPHK2 (56848)', 'DGKA (1606)', 'PITX1 (5307)', 'GUCY2C (2984)', 'FRMPD1 (22844)', 'LIPE (3991)', 'MGST2 (4258)', 'DZANK1 (55184)', 'TASP1 (55617)', 'HEPH (9843)', 'RBM41 (55285)', 'DHX32 (55760)', 'YPEL3 (83719)', 'SLC26A3 (1811)', 'RPGRIP1 (57096)', 'NXPE1 (12040…	['CST3 (1471)', 'BDKRB2 (624)'] ['RECQL (5965)', 'SLC4A1 (6521)', 'TBXA2R (6915)', 'PAFAH1B1 (5048)', 'PSMB1 (5689)', 'ZBTB32 (27033)', 'WAS (7454)', 'TTC27 (55622)', 'ADGRA2 (25960)', 'TBC1D23 (55773)', 'CNTLN (54875)', 'MRPS10 (55173)', 'SLC4A8 (9498)', 'MCF2L2 (23101)', 'HPF1 (54969)', 'PHF21B (112885)', 'TAF11 (6882)', 'TRAM2 (9697)', 'NDUFB4 (4710)', 'ZBTB11 (27107)', 'UFD1 (7353)', 'IGF2BP2…	222	245	467
2502	BRD-K11533227	GSK-J4	HDAC1;HDAC2	KDM6A;KDM6B	[] ['NOX1 (27035)', 'PRSS3 (5646)', 'CRMP1 (1400)', 'PREP (5550)', 'TDRD1 (56165)', 'CSTF1 (1477)', 'DNAJC5 (80331)', 'ARFRP1 (10139)', 'JAG1 (182)', 'CEMIP (57214)', 'IMPDH1 (3614)', 'P2RX1 (5023)', 'RHAG (6005)', 'BTNL8 (79908)', 'IRF6 (3664)', 'CXCR4 (7852)', 'SPINK4 (27290)', 'VAPB (9217)', 'SEMG1 (6406)', 'CPNE5 (57699)', 'MPST (4357)', 'ASH2L (9070)', 'KCNA5 (3741)', 'OSBPL2 (9885)', 'TNS4 …	[] ['M6PR (4074)', 'ARHGAP33 (115703)', 'MAP3K14 (9020)', 'VPS41 (27072)', 'SEC62 (7095)', 'LRRC23 (10233)', 'HFE (3077)', 'ELOVL5 (60481)', 'WWTR1 (25937)', 'CD74 (972)', 'BIRC3 (330)', 'TIMP2 (7077)', 'MSR1 (4481)', 'INPP4A (3631)', 'JADE2 (23338)', 'ERCC8 (1161)', 'JKAMP (51528)', 'WNK1 (65125)', 'LZTS1 (11178)', 'VMP1 (81671)', 'SNX24 (28966)', 'NTN1 (9423)', 'MYLK (4638)', 'MYO9A (4649)', 'T…	62	401	463
13788	BRD-K51490254	bafilomycin A1	HDAC6;HDAC8	ATP6V0A1	['FAM153B (202134)'] ['CENPQ (55166)', 'SCFD1 (23256)', 'G2E3 (55632)', 'GPR89A (653519)', 'WFDC3 (140686)', 'MIS18BP1 (55320)', 'FBH1 (84893)', 'RBM17 (84991)', 'DNAJC1 (64215)', 'PRUNE1 (58497)', 'ZNF326 (284695)', 'PRRT3 (285368)', 'UTP15 (84135)', 'TRAIP (10293)', 'HSPA14 (51182)', 'FHIT (2272)', 'ZSCAN16 (80345)', 'ZNF682 (91120)', 'ZNF90 (7643)']	[] ['CFH (3075)', 'ABCB5 (340273)', 'MYCBP2 (23077)', 'PKD1 (5310)', 'TRAF3IP3 (80342)', 'BTK (695)', 'TSPAN9 (10867)', 'RNF216 (54476)', 'MVP (9961)', 'DNASE1L1 (1774)', 'UFL1 (23376)', 'ABCC2 (1244)', 'ANK1 (286)', 'IBSP (3381)', 'ALG1 (56052)', 'APBA2 (321)', 'ADRB1 (153)', 'EPHA3 (2042)', 'WWC3 (55841)', 'LTBP1 (4052)', 'BCAR1 (9564)', 'PIK3CB (5291)', 'TBC1D22A (25771)', 'CCDC85A (114800)', …	20	443	463
20887	AGK-2	BRD-K34099515	SIRT2		['HTR1B (3351)', 'CCDC150 (284992)', 'ANAPC16 (119504)', 'AGAP5 (729092)', 'PSAP (5660)', 'AGAP6 (414189)'] ['KRT33A (3883)', 'GABRA3 (2556)', 'EXTL3 (2137)', 'CD6 (923)', 'CLCA4 (22802)', 'CXorf56 (63932)', 'MARCO (8685)', 'MAGEC2 (51438)', 'TNFRSF9 (3604)', 'MTMR1 (8776)', 'OAT (4942)', 'SMC1B (27127)', 'TP53INP2 (58476)', 'XRN2 (22803)', 'CDIP1 (29965)', 'JPH4 (84502)', 'DAZL (1618)', 'SLC7A4 …	['MAGEC2 (51438)', 'SMC1B (27127)', 'DAZL (1618)', 'MT4 (84560)', 'CKM (1158)', 'MYF6 (4618)', 'DNAH8 (1769)', 'FAM83C (128876)', 'CTAG2 (30848)', 'GDPD2 (54857)', 'CCL21 (6366)', 'DMRTA2 (63950)', 'MAGEC1 (9947)', 'SPRR2G (6706)', 'SPATA19 (219938)', 'NLRP7 (199713)', 'KLK13 (26085)', 'KRT24 (192666)', 'OR6F1 (343169)', 'MROH2B (133558)', 'WFDC5 (149708)', 'HEPHL1 (341208)', 'ASCL2 (430)', 'KRT7…	188	275	463
18618	Merck60	BRD-K44224150	HDAC1;HDAC2		['CCNT2 (905)', 'MTERF4 (130916)', 'SP3 (6670)', 'C2orf69 (205327)', 'ZNF138 (7697)', 'EFCAB2 (84288)'] ['RPUSD1 (113000)', 'MARCO (8685)', 'CPS1 (1373)', 'TFB1M (51106)', 'NOX3 (50508)', 'EXOSC7 (23016)', 'XAB2 (56949)', 'NUDC (10726)', 'DHRS2 (10202)', 'TLR8 (51311)', 'HAGHL (84264)', 'EYA1 (2138)', 'INTS10 (55174)', 'TNFRSF10A (8797)', 'ICAM5 (7087)', 'GALNTL5 (168391)', 'RPL28 (6158)', 'PDHX …	['FBXW9 (84261)', 'SERPINF1 (5176)', 'EIF3M (10480)', 'CT47A12 (100507170)'] ['SCYL3 (57147)', 'GCLC (2729)', 'VPS50 (55610)', 'ZNF195 (7748)', 'YAF2 (10138)', 'MATR3 (9782)', 'RUFY3 (22902)', 'SYT13 (57586)', 'FAM13B (51306)', 'MFAP3 (4238)', 'ZFYVE16 (9765)', 'LSG1 (55341)', 'OFD1 (8481)', 'WDR37 (22884)', 'ARID4B (51742)', 'KMT2C (58508)', 'ATP11B (23200)', 'TBXAS1 (6916)', 'CCAR1 (55749)', 'M…	96	366	462
19431	Parthenolide	968		GLS	['ICAM4 (3386)', 'CD5 (921)', 'TREML2 (79865)', 'IGFBP5 (3488)', 'WNT1 (7471)', 'SPRR2G (6706)', 'DRD5 (1816)', 'OR1L8 (138881)', 'DAB1 (1600)', 'MPEG1 (219972)', 'CD3E (916)', 'PRAMEF19 (645414)', 'OR2J3 (442186)', 'LYZL6 (57151)'] ['MCUB (55013)', 'SPRTN (83932)', 'B4GALT7 (11285)', 'CUL3 (8452)', 'TPR (7175)', 'NOP58 (51602)', 'ZC3H11A (9877)', 'GATB (5188)', 'SUGP2 (10147)', 'ZC3H15 (55854)',…	[] ['FGR (2268)', 'CEACAM7 (1087)', 'TEAD3 (7005)', 'TENM1 (10178)', 'HIVEP2 (3097)', 'EXTL3 (2137)', 'CD6 (923)', 'CLCA4 (22802)', 'MARCO (8685)', 'POU2F2 (5452)', 'IBSP (3381)', 'MAGEC2 (51438)', 'FGFR3 (2261)', 'SIDT1 (54847)', 'IPCEF1 (26034)', 'TACR2 (6865)', 'SMC1B (27127)', 'FBLN1 (2192)', 'LIPE (3991)', 'FDFT1 (2222)', 'FYB1 (2533)', 'GSTP1 (2950)', 'ITPKC (80271)', 'LHX5 (64211)', 'SLC9A…	117	344	461
3073	apicidin	GSK-J4	HDAC1;HDAC2;HDAC3;HDAC6;HDAC8	KDM6A;KDM6B	[] ['HOXA11 (3207)', 'RPUSD1 (113000)', 'NOX1 (27035)', 'PRSS3 (5646)', 'RPL18 (6141)', 'ADGRF5 (221395)', 'RNF126 (55658)', 'ZNF324 (25799)', 'SLC4A11 (83959)', 'LRRFIP2 (9209)', 'MYL12A (10627)', 'TIMM44 (10469)', 'RAB3D (9545)', 'TMEM205 (374882)', 'BAG1 (573)', 'RPL28 (6158)', 'ODAM (54959)', 'SMAP1 (60682)', 'TENT5A (55603)', 'BTNL8 (79908)', 'MYL12B (103910)', 'CCRL2 (9034)', 'SPINK4 (27290…	[] ['CD38 (952)', 'TACC3 (10460)', 'RUFY3 (22902)', 'BTN3A1 (11119)', 'UBA6 (55236)', 'DEPDC1B (55789)', 'RFC1 (5981)', 'AGA (175)', 'BOD1L1 (259282)', 'CTPS2 (56474)', 'ANAPC4 (29945)', 'CS (1431)', 'SPA17 (53340)', 'SEC61A2 (55176)', 'PRKCQ (5588)', 'HEATR6 (63897)', 'HLTF (6596)', 'SMC1A (8243)', 'PPP2R2C (5522)', 'RASAL2 (9462)', 'FMO4 (2329)', 'UBE2T (29089)', 'JADE1 (79960)', 'N4BP2 (55728)…	89	370	459
17766	apicidin	BRD-K34099515	HDAC1;HDAC2;HDAC3;HDAC6;HDAC8		['ZBTB18 (10472)', 'TAF9B (51616)'] ['KRT33A (3883)', 'CEACAM7 (1087)', 'RPUSD1 (113000)', 'NOX1 (27035)', 'ZC3H3 (23144)', 'CAPN1 (823)', 'RALBP1 (10928)', 'SLC45A4 (57210)', 'PNKP (11284)', 'RPL18 (6141)', 'RNF126 (55658)', 'TOLLIP (54472)', 'ZNF324 (25799)', 'NUDC (10726)', 'LRRFIP2 (9209)', 'TELO2 (9894)', 'TLR8 (51311)', 'AXIN1 (8312)', 'HAGHL (84264)', 'GFUS (7264)', 'PEX11G (92960)', 'MED2…	['BAG1 (573)', 'THEM6 (51337)', 'CEACAM3 (1084)', 'LENG9 (94059)'] ['CD38 (952)', 'RUFY3 (22902)', 'BTN3A1 (11119)', 'DEPDC1B (55789)', 'BOD1L1 (259282)', 'CTPS2 (56474)', 'TNFRSF17 (608)', 'DKK3 (27122)', 'SLC4A8 (9498)', 'ANAPC4 (29945)', 'ARID4B (51742)', 'DGKG (1608)', 'TBXAS1 (6916)', 'CDK17 (5128)', 'SEC61A2 (55176)', 'ZBTB11 (27107)', 'HEATR6 (63897)', 'FTSJ1 (24140)', 'CLTCL1 (8218)', 'AF…	142	314	456
18936	PCI-34051	bafilomycin A1	HDAC8, HDAC6, HDAC1	ATP6V0A1	['DLK2 (65989)', 'RPS21 (6227)', 'PAIP1 (10605)', 'ZNF622 (90441)', 'S1PR5 (53637)', 'NAA38 (84316)', 'PSMG1 (8624)', 'APOO (79135)', 'C6orf120 (387263)'] ['OSBPL7 (114881)', 'ADAM22 (53616)', 'CD22 (933)', 'GPRC5A (9052)', 'SAMD4A (23034)', 'BIRC3 (330)', 'PIAS1 (8554)', 'USH2A (7399)', 'ARAP2 (116984)', 'NEDD4L (23327)', 'FAM160A2 (84067)', 'VMP1 (81671)', 'MYO9A (4649)', 'MPP5 (64398)', 'IRAG1…	['PADI1 (29943)', 'A2ML1 (144568)'] ['DPM1 (8813)', 'MAD1L1 (8379)', 'CAMKK1 (84254)', 'NDUFAB1 (4706)', 'HCCS (3052)', 'CSDE1 (7812)', 'PGM3 (5238)', 'MAMLD1 (10046)', 'RTF2 (51507)', 'PHF20 (51230)', 'TOMM34 (10953)', 'HMGB3 (3149)', 'SARS1 (6301)', 'PEX3 (8504)', 'PHF23 (79142)', 'CAMK2B (816)', 'MPC1 (51660)', 'ELMO2 (63916)', 'NGFR (4804)', 'CYB5R4 (51167)', 'LRRC40 (55631)', 'PDZD4 (57595)'…	145	311	456
17011	Merck60	BRD-K34485477	HDAC1;HDAC2		['MTERF4 (130916)', 'SP3 (6670)', 'C2orf69 (205327)', 'ZNF138 (7697)'] ['MARCO (8685)', 'TFB1M (51106)', 'XAB2 (56949)', 'NUDC (10726)', 'DHRS2 (10202)', 'TLR8 (51311)', 'HAGHL (84264)', 'EYA1 (2138)', 'INTS10 (55174)', 'TNFRSF10A (8797)', 'ICAM5 (7087)', 'GALNTL5 (168391)', 'PLA2G4A (5321)', 'SPINK4 (27290)', 'DBH (1621)', 'PDCD2L (84306)', 'DUSP9 (1852)', 'TEX101 (83639)', 'SERPINF1 (5176)', 'W…	['CT47A12 (100507170)'] ['CFTR (1080)', 'ANKIB1 (54467)', 'VPS50 (55610)', 'ZNF195 (7748)', 'FARP2 (9855)', 'DBF4 (10926)', 'MATR3 (9782)', 'RUFY3 (22902)', 'SYT13 (57586)', 'FAM13B (51306)', 'MFAP3 (4238)', 'ZFYVE16 (9765)', 'LSG1 (55341)', 'LMO3 (55885)', 'KMT2C (58508)', 'ATP11B (23200)', 'TBXAS1 (6916)', 'CCAR1 (55749)', 'MON2 (23041)', 'AHRR (57491)', 'SPA17 (53340)', 'HIPK2 (28996)', 'SEC61…	68	386	454
18944	Merck60	BRD-K34099515	HDAC1;HDAC2		['CCNT2 (905)', 'PIK3CA (5290)', 'ANKRD36 (375248)', 'MAP3K2 (10746)'] ['KRT33A (3883)', 'RPUSD1 (113000)', 'MARCO (8685)', 'CPS1 (1373)', 'RPL18 (6141)', 'WDR18 (57418)', 'EXOSC7 (23016)', 'RPS5 (6193)', 'NUDC (10726)', 'PABPC4 (8761)', 'LRRFIP2 (9209)', 'TIMP3 (7078)', 'ARFRP1 (10139)', 'TLR8 (51311)', 'HAGHL (84264)', 'INTS10 (55174)', 'LILRB1 (10859)', 'TIMM44 (10469)', 'MRPL4 (51073)', 'TMEM…	['TEX101 (83639)', 'EIF3M (10480)', 'GPR153 (387509)', 'LCN1 (3933)', 'KRTAP6-1 (337966)', 'NANOS2 (339345)', 'CT47A12 (100507170)'] ['GCLC (2729)', 'MASP2 (10747)', 'HFE (3077)', 'RUFY3 (22902)', 'FAM13B (51306)', 'CUL3 (8452)', 'BOD1L1 (259282)', 'LSG1 (55341)', 'DCUN1D1 (54165)', 'OFD1 (8481)', 'WDR37 (22884)', 'TNFRSF17 (608)', 'ARID4B (51742)', 'SYNE2 (23224)', 'ZC3H11A (9877)', 'TBXAS1 (691…	130	323	453
21114	BRD-A94377914	BRD-K44224150	HDAC1;HDAC2;HDAC3;HDAC6;HDAC8		['SPRTN (83932)', 'LSG1 (55341)', 'TBXAS1 (6916)', 'HDAC4 (9759)', 'AFF4 (27125)', 'CCNT2 (905)', 'TRAF5 (7188)', 'RBM41 (55285)', 'SCFD1 (23256)', 'BAMBI (25805)', 'ADNP (23394)', 'DDX5 (1655)', 'IL10RA (3587)', 'PRPF40B (25766)', 'TCERG1 (10915)', 'HMGXB3 (22993)', 'SLC4A3 (6508)', 'RO60 (6738)', 'FASTKD2 (22868)', 'SENP5 (205564)', 'MTERF4 (130916)', 'HEATR5A (25938)', 'WDR36 (134430)', 'COG2 …	['PIGV (55650)', 'CYP2W1 (54905)', 'TMEM40 (55287)', 'EYA1 (2138)', 'OSBP (5007)', 'DHDDS (79947)', 'LRP11 (84918)', 'TNNI2 (7136)', 'FBXW9 (84261)', 'C1QTNF6 (114904)', 'DDB2 (1643)', 'ZNF593 (51042)', 'DYNLT1 (6993)', 'SYT8 (90019)', 'EIF3M (10480)', 'MTA2 (9219)', 'POLR2G (5436)', 'FASN (2194)', 'EIF3F (8665)', 'MIEF2 (125170)', 'FLII (2314)', 'KBTBD12 (166348)', 'MAGEB16 (139604)', 'SRGAP3 (9…	158	293	451
13049	BRD-K11533227	bafilomycin A1	HDAC1;HDAC2	ATP6V0A1	['ULK2 (9706)'] ['STMN4 (81551)', 'CHDH (55349)', 'SERPINB1 (1992)', 'SH2D2A (9047)', 'ARHGAP6 (395)', 'KCNQ1 (3784)', 'IL17RB (55540)', 'DGAT2 (84649)', 'ME1 (4199)', 'TRPM5 (29850)', 'MOCOS (55034)', 'SEL1L3 (23231)', 'HOOK2 (29911)', 'ITPR3 (3710)', 'DSP (1832)', 'LIPG (9388)', 'JPH1 (56704)', 'EVX1 (2128)', 'SUSD1 (64420)', 'PPIF (10105)', 'GMDS (2762)', 'C10orf95 (79946)', 'ANO1 (55107)', 'A…	[] ['HCCS (3052)', 'MSL3 (10943)', 'ZFX (7543)', 'CACNA1G (8913)', 'PHTF2 (57157)', 'MASP2 (10747)', 'STARD3NL (83930)', 'TSPAN9 (10867)', 'MBTPS2 (51360)', 'RNF14 (9604)', 'NCDN (23154)', 'KPNA6 (23633)', 'ANK1 (286)', 'FAM13B (51306)', 'CYP46A1 (10858)', 'PHKA2 (5256)', 'GEMIN8 (54960)', 'GOPC (57120)', 'PPP1R3F (89801)', 'FOXN3 (1112)', 'SZRD1 (26099)', 'CCDC85A (114800)', 'DNAJC25 (548645)', …	68	382	450
1622	Merck60	BRD-K01737880	HDAC1;HDAC2		[] ['MAST4 (375449)', 'SLC4A11 (83959)', 'NUDC (10726)', 'PRMT5 (10419)', 'BDKRB1 (623)', 'ISM1 (140862)', 'ARFRP1 (10139)', 'PROKR2 (128674)', 'TLR8 (51311)', 'SNAPC2 (6618)', 'CTSC (1075)', 'RPS13 (6207)', 'CRBN (51185)', 'FRMD4B (23150)', 'PODXL2 (50512)', 'ZBTB47 (92999)', 'GNLY (10578)', 'PLA2G4A (5321)', 'TFAP2E (339488)', 'B4GALT2 (8704)', 'FASLG (356)', 'HOXA7 (3204)', 'SPINK4 (27290)', '…	[] ['NFYA (4800)', 'KMT2E (55904)', 'BAZ1B (9031)', 'DPEP1 (1800)', 'CUL3 (8452)', 'PHLPP2 (23035)', 'LSG1 (55341)', 'DCUN1D1 (54165)', 'TSPAN17 (26262)', 'R3HDM1 (23518)', 'CCAR1 (55749)', 'NCKAP1 (10787)', 'MON2 (23041)', 'GPBP1 (65056)', 'PMS1 (5378)', 'NDUFB4 (4710)', 'SEC61A2 (55176)', 'NAV3 (89795)', 'RORA (6095)', 'CLASP1 (23332)', 'DPP8 (54878)', 'XRCC5 (7520)', 'CARMIL1 (55604)', 'PUM3 (…	99	347	446
18372	BRD-K51490254	QW-BI-011	HDAC6;HDAC8	EHMT2	['PLEKHG2 (64857)', 'FLT3 (2322)', 'NHSL1 (57224)', 'RSPO3 (84870)', 'PGM5 (5239)', 'SCARA5 (286133)', 'BECN2 (441925)', 'STYXL2 (92235)', 'CARD18 (59082)'] ['DZANK1 (55184)', 'SCFD1 (23256)', 'G2E3 (55632)', 'CDS2 (8760)', 'MTARC2 (54996)', 'SRGN (5552)', 'WFDC3 (140686)', 'ZNF133 (7692)', 'NGDN (25983)', 'POLR3F (10621)', 'MBOAT2 (129642)', 'SMCO1 (255798)', 'PPP1R2B (153743)', 'MTRNR2L3 (10046…	[] ['MYCBP2 (23077)', 'ETV1 (2115)', 'LGALS14 (56891)', 'PAFAH1B1 (5048)', 'PKD1 (5310)', 'VTA1 (51534)', 'TSPAN9 (10867)', 'RNF216 (54476)', 'PSMC4 (5704)', 'ABCC2 (1244)', 'APBA2 (321)', 'USP2 (9099)', 'STAU2 (27067)', 'EPHA3 (2042)', 'USP28 (57646)', 'MRPS10 (55173)', 'H6PD (9563)', 'FSTL4 (23105)', 'HHAT (55733)', 'TAB2 (23118)', 'CCDC85A (114800)', 'MED29 (55588)', 'ZNF275 (10838)', 'RNF4 (6…	23	422	445
21085	tacedinaline	BRD-K27986637	HDAC1;HDAC2;HDAC3;HDAC6;HDAC8		['SPTLC1 (10558)', 'KIF4A (24137)', 'MCM4 (4173)', 'CDCA5 (113130)', 'TUBB4B (10383)', 'PRKDC (5591)'] ['ABCB4 (5244)', 'FMO1 (2326)', 'FAM214A (56204)', 'METTL24 (728464)', 'BCAT1 (586)', 'ASB1 (51665)', 'ZMYND12 (84217)', 'SCARF1 (8578)', 'SP140 (11262)', 'PCDHA6 (56142)', 'CPA1 (1357)', 'OSM (5008)', 'UPB1 (51733)', 'MFNG (4242)', 'SLC16A8 (23539)', 'VSX1 (30813)', 'PABPC1L (80336)', 'SLC17A9 …	['PCDHA6 (56142)', 'CACNA1F (778)', 'SGCG (6445)', 'AQP8 (343)', 'IGDCC4 (57722)', 'GABRR2 (2570)', 'BVES (11149)', 'C9 (735)', 'CR2 (1380)', 'ECRG4 (84417)', 'PDE1B (5153)', 'FAM124B (79843)', 'KCNK17 (89822)', 'TEKT3 (64518)', 'AGT (183)', 'BTG4 (54766)', 'PARVG (64098)', 'PDE6H (5149)', 'BARHL2 (343472)', 'MAEL (84944)', 'RNF175 (285533)', 'ATP6V0D2 (245972)', 'SERPING1 (710)', 'OCSTAMP (12850…	215	230	445
17360	belinostat	BRD-K01737880	HDAC1;HDAC2;HDAC3;HDAC6;HDAC8		['NBN (4683)', 'NUP153 (9972)', 'E2F8 (79733)', 'CCNE2 (9134)'] ['HECW1 (23072)', 'MAD1L1 (8379)', 'CAMKK1 (84254)', 'GLRX2 (51022)', 'CCDC28A (25901)', 'VIM (7431)', 'RNASET2 (8635)', 'HOXC8 (3224)', 'RAB27B (5874)', 'ATP2B4 (493)', 'CREB3L3 (84699)', 'ZMYND12 (84217)', 'EPHA8 (2046)', 'TRIB2 (28951)', 'CA12 (771)', 'COL5A3 (50509)', 'MMP11 (4320)', 'CECR2 (27443)', 'BDKRB1 (623)', 'PCK2 (5106)'…	['HOXC8 (3224)', 'METTL26 (84326)'] ['C1orf112 (55732)', 'NFYA (4800)', 'ITGA3 (3675)', 'PAF1 (54623)', 'TEAD3 (7005)', 'BTBD7 (55727)', 'UBR7 (55148)', 'SAMD4A (23034)', 'SLC39A9 (55334)', 'ASTE1 (28990)', 'DEPDC1B (55789)', 'DCUN1D1 (54165)', 'DTNBP1 (84062)', 'HHAT (55733)', 'FAM168A (23201)', 'RNF4 (6047)', 'LIMCH1 (22998)', 'RORA (6095)', 'CFAP20 (29105)', 'CSNK2A2 (1459)', 'ACTN1 (87)', 'DL…	163	280	443
17459	Belinostat	BRD-K01737880	HDAC1;HDAC2;HDAC3;HDAC6;HDAC8		['NBN (4683)', 'NUP153 (9972)', 'E2F8 (79733)', 'CCNE2 (9134)'] ['HECW1 (23072)', 'MAD1L1 (8379)', 'CAMKK1 (84254)', 'GLRX2 (51022)', 'CCDC28A (25901)', 'VIM (7431)', 'RNASET2 (8635)', 'HOXC8 (3224)', 'RAB27B (5874)', 'ATP2B4 (493)', 'CREB3L3 (84699)', 'ZMYND12 (84217)', 'EPHA8 (2046)', 'TRIB2 (28951)', 'CA12 (771)', 'COL5A3 (50509)', 'MMP11 (4320)', 'CECR2 (27443)', 'BDKRB1 (623)', 'PCK2 (5106)'…	['HOXC8 (3224)', 'METTL26 (84326)'] ['C1orf112 (55732)', 'NFYA (4800)', 'ITGA3 (3675)', 'PAF1 (54623)', 'TEAD3 (7005)', 'BTBD7 (55727)', 'UBR7 (55148)', 'SAMD4A (23034)', 'SLC39A9 (55334)', 'ASTE1 (28990)', 'DEPDC1B (55789)', 'DCUN1D1 (54165)', 'DTNBP1 (84062)', 'HHAT (55733)', 'FAM168A (23201)', 'RNF4 (6047)', 'LIMCH1 (22998)', 'RORA (6095)', 'CFAP20 (29105)', 'CSNK2A2 (1459)', 'ACTN1 (87)', 'DL…	163	280	443
15036	ISOX	BRD-K34485477	HDAC6		[] ['KDM1A (23028)', 'CEACAM7 (1087)', 'RHOBTB2 (23221)', 'MARCO (8685)', 'YBX3 (8531)', 'PIGV (55650)', 'CYP2W1 (54905)', 'TP63 (8626)', 'XAB2 (56949)', 'SLC1A3 (6507)', 'NUDC (10726)', 'DHRS2 (10202)', 'MAP1LC3A (84557)', 'TLR8 (51311)', 'HAGHL (84264)', 'RHBDL1 (9028)', 'INTS10 (55174)', 'ICAM4 (3386)', 'ICAM5 (7087)', 'CNFN (84518)', 'PLGRKT (55848)', 'CSF3 (1440)', 'LPXN (9404)', 'CLDN16 (10…	['DUSP9 (1852)', 'ZNF593 (51042)'] ['RPAP3 (79657)', 'ZNF195 (7748)', 'FARP2 (9855)', 'DBF4 (10926)', 'SPRTN (83932)', 'RUFY3 (22902)', 'SYT13 (57586)', 'VCAN (1462)', 'SPDL1 (54908)', 'LSG1 (55341)', 'DKK3 (27122)', 'ANAPC4 (29945)', 'ATP11B (23200)', 'RIOK2 (55781)', 'TBXAS1 (6916)', 'CCAR1 (55749)', 'SPA17 (53340)', 'HIPK2 (28996)', 'SEC61A2 (55176)', 'PRKCQ (5588)', 'EML1 (2009)', 'KLF6 (1316…	107	335	442
21160	tacedinaline	BRD-K41334119	HDAC1;HDAC2;HDAC3;HDAC6;HDAC8		[] ['ABCB4 (5244)', 'ABCC8 (6833)', 'TAC1 (6863)', 'DLX6 (1750)', 'UPP2 (151531)', 'SCN4A (6329)', 'NRXN3 (9369)', 'FAM214A (56204)', 'PTGER3 (5733)', 'LTK (4058)', 'HAGH (3029)', 'DMRT3 (58524)', 'SNAP91 (9892)', 'MTHFD2 (10797)', 'ZMYND12 (84217)', 'SYT1 (6857)', 'WIPI1 (55062)', 'RPS6KA2 (6196)', 'MOV10L1 (54456)', 'ATP2A3 (489)', 'SLC12A1 (6557)', 'RGS11 (8786)', 'SPAG6 (9576)', 'CACNA1S (779…	['ABCB4 (5244)', 'TAC1 (6863)', 'UPP2 (151531)', 'SCN4A (6329)', 'NRXN3 (9369)', 'DMRT3 (58524)', 'SNAP91 (9892)', 'MOV10L1 (54456)', 'SLC12A1 (6557)', 'RGS11 (8786)', 'CACNA1S (779)', 'PCDHA6 (56142)', 'PGR (5241)', 'OVGP1 (5016)', 'CD200 (4345)', 'HCK (3055)', 'FGF21 (26291)', 'HPN (3249)', 'AEBP1 (165)', 'SORCS1 (114815)', 'PTGES3L-AARSD1 (100885850)', 'UCP1 (7350)', 'IL2 (3558)', 'CLNK (11644…	292	150	442
14218	EX-527	BRD-K48334597	SIRT1		['RPS16 (6217)', 'SUPT5H (6829)'] ['SPRTN (83932)', 'PI4K2B (55300)', 'TPR (7175)', 'ANAPC4 (29945)', 'SDCCAG8 (10806)', 'PLEKHH1 (57475)', 'CARMIL1 (55604)', 'RBM41 (55285)', 'MTAP (4507)', 'HNF4A (3172)', 'PITRM1 (10531)', 'SEPSECS (51091)', 'ARRDC3 (57561)', 'PPWD1 (23398)', 'TCERG1 (10915)', 'FAM162A (26355)', 'TAF1B (9014)', 'CEBPZ (10153)', 'PTBP2 (58155)', 'PLS1 (5357)', 'SHLD2 (54537)', '…	[] ['FGR (2268)', 'MAD1L1 (8379)', 'MARK4 (57787)', 'CEACAM7 (1087)', 'HIVEP2 (3097)', 'ZBTB32 (27033)', 'MAN2B2 (23324)', 'CD6 (923)', 'NUDCD3 (23386)', 'CLCA4 (22802)', 'RTN4R (65078)', 'MAGEC2 (51438)', 'SNX29 (92017)', 'TNFRSF9 (3604)', 'TRAF1 (7185)', 'MSH4 (4438)', 'PITHD1 (57095)', 'GPC1 (2817)', 'CNN2 (1265)', 'SIRT2 (22933)', 'SIDT1 (54847)', 'IPCEF1 (26034)', 'PLXNA2 (5362)', 'GPATCH1 (…	76	365	441
18990	BRD-K85133207	LY-2157299	HDAC1	TGFBR1	['THSD1 (55901)', 'WTIP (126374)', 'PRXL2C (195827)', 'SHOX2 (6474)', 'APLN (8862)', 'NLRP11 (204801)', 'RTL5 (340526)'] ['PRSS22 (64063)', 'OSBPL7 (114881)', 'ALOX5 (240)', 'CCDC88C (440193)', 'SH3YL1 (26751)', 'DSG2 (1829)', 'FAM214A (56204)', 'PRSS8 (5652)', 'PLEKHH1 (57475)', 'IL17RB (55540)', 'MXD1 (4084)', 'BCAS1 (8537)', 'SLC9A3R2 (9351)', 'ARHGEF10L (55160)', 'CARMIL1 (55604)', 'DZANK1 (5…	['DSG2 (1829)', 'DSC2 (1824)', 'DENND2D (79961)', 'ZNF552 (79818)'] ['RECQL (5965)', 'HCCS (3052)', 'PAFAH1B1 (5048)', 'NCAPD2 (9918)', 'TSPAN9 (10867)', 'RNF216 (54476)', 'ERCC1 (2067)', 'MBTPS2 (51360)', 'PSMC4 (5704)', 'WAS (7454)', 'NUDCD3 (23386)', 'TTC27 (55622)', 'FHL1 (2273)', 'RABEP1 (9135)', 'APBA2 (321)', 'CNTLN (54875)', 'ANO2 (57101)', 'IPO5 (3843)', 'ADAT1 (23536)', 'TFE3 (7030)', '…	166	275	441
21232	tacedinaline	RG-108	HDAC1;HDAC2;HDAC3;HDAC6;HDAC8	DNMT1	[] ['CD5L (922)', 'CCNP (79935)', 'SLC17A2 (10246)', 'PDE1B (5153)', 'KCNK17 (89822)', 'KIRREL2 (84063)', 'FCRL2 (79368)', 'MYCBPAP (84073)', 'C4orf17 (84103)', 'ATP6V0D2 (245972)', 'RGR (5995)', 'PTPRD (5789)', 'AIRE (326)', 'TMEM190 (147744)', 'FCRL3 (115352)', 'ZNF382 (84911)', 'FCRL1 (115350)', 'DEUP1 (159989)', 'ART5 (116969)', 'CA4 (762)', 'LAIR1 (3903)', 'TTC9B (148014)', 'CHST1 (8534)', '…	['SLC4A1 (6521)', 'ABCB4 (5244)', 'LGALS14 (56891)', 'UPP2 (151531)', 'TENM1 (10178)', 'PSMC4 (5704)', 'SLC7A14 (57709)', 'C8B (732)', 'IBSP (3381)', 'ZPBP (11055)', 'GUCA1A (2978)', 'DMRT3 (58524)', 'STON1-GTF2A1L (286749)', 'ASIC4 (55515)', 'MOV10L1 (54456)', 'CD5L (922)', 'CAPN6 (827)', 'AMPH (273)', 'CACNA1S (779)', 'PCDHA6 (56142)', 'OPRK1 (4986)', 'SEMA5B (54437)', 'FOLH1 (2346)', 'CPXM1 (5…	37	403	440
14721	BRD-K51490254	BRD-K33514849	HDAC6;HDAC8		['SCARA5 (286133)', 'FAM153B (202134)'] ['SCFD1 (23256)', 'G2E3 (55632)', 'GPR89A (653519)', 'WFDC3 (140686)', 'MIS18BP1 (55320)', 'FBH1 (84893)', 'RBM17 (84991)', 'DNAJC1 (64215)', 'PRUNE1 (58497)', 'MBOAT2 (129642)', 'PRRT3 (285368)', 'UTP15 (84135)', 'TRAIP (10293)', 'HSPA14 (51182)', 'FHIT (2272)', 'ZNF682 (91120)', 'ZNF90 (7643)']	[] ['CFH (3075)', 'ABCB5 (340273)', 'MYCBP2 (23077)', 'CX3CL1 (6376)', 'PKD1 (5310)', 'TRAF3IP3 (80342)', 'TSPAN9 (10867)', 'RNF216 (54476)', 'DNASE1L1 (1774)', 'UFL1 (23376)', 'ABCC2 (1244)', 'ANK1 (286)', 'IBSP (3381)', 'ALG1 (56052)', 'ADRB1 (153)', 'EPHA3 (2042)', 'LTBP1 (4052)', 'BCAR1 (9564)', 'PIK3CB (5291)', 'TBC1D22A (25771)', 'CCDC85A (114800)', 'TRAF3IP2 (10758)', 'TBXAS1 (6916)', 'ZNF…	19	419	438
18404	EX-527	968	SIRT1	GLS	['SLC7A4 (6545)', 'ICAM4 (3386)', 'TREML2 (79865)', 'HVCN1 (84329)', 'WNT1 (7471)', 'IL34 (146433)', 'OR1L8 (138881)', 'COL8A2 (1296)', 'CD3E (916)'] ['SPRTN (83932)', 'TPR (7175)', 'ANAPC4 (29945)', 'PLEKHH1 (57475)', 'ZC3H11A (9877)', 'IARS2 (55699)', 'RBM41 (55285)', 'EFHC1 (114327)', 'SEPSECS (51091)', 'ARRDC3 (57561)', 'PPWD1 (23398)', 'TAF1B (9014)', 'IVNS1ABP (10625)', 'RCOR3 (55758)', 'PL…	[] ['FGR (2268)', 'SEMA3F (6405)', 'MAD1L1 (8379)', 'ITGAL (3683)', 'MARK4 (57787)', 'CEACAM7 (1087)', 'UBE3C (9690)', 'HIVEP2 (3097)', 'ZBTB32 (27033)', 'NUB1 (51667)', 'CD6 (923)', 'CLCA4 (22802)', 'POU2F2 (5452)', 'IBSP (3381)', 'CHPF2 (54480)', 'RIPOR1 (79567)', 'MAGEC2 (51438)', 'ZNF800 (168850)', 'TNFRSF9 (3604)', 'PITHD1 (57095)', 'GPC1 (2817)', 'SIDT1 (54847)', 'IPCEF1 (26034)', 'TACR2 (6…	53	382	435
8145	Parthenolide	SR8278		NR1D1	[] ['TNFRSF1B (7133)', 'PNKP (11284)', 'TPR (7175)', 'ZC3H11A (9877)', 'SUGP2 (10147)', 'IARS2 (55699)', 'MS4A12 (54860)', 'TCF3 (6929)', 'CPSF1 (29894)', 'DDX43 (55510)', 'ME2 (4200)', 'TFR2 (7036)', 'EZH1 (2145)', 'TCERG1 (10915)', 'GTF3C2 (2976)', 'SUMO1 (7341)', 'PRDX6 (9588)', 'RCOR3 (55758)', 'MLH3 (27030)', 'ZC2HC1C (79696)', 'KANSL1 (284058)', 'CENPK (64105)', 'TRMT5 (57570)', 'KLF2 (1036…	[] ['FGR (2268)', 'KLHL13 (90293)', 'MYCBP2 (23077)', 'ST7L (54879)', 'CDKL5 (6792)', 'TRAF3IP3 (80342)', 'VTA1 (51534)', 'HIVEP2 (3097)', 'GABRA3 (2556)', 'PGM3 (5238)', 'CD6 (923)', 'UFL1 (23376)', 'CNTN1 (1272)', 'CCDC28A (25901)', 'POU2F2 (5452)', 'SARS1 (6301)', 'MAGEC2 (51438)', 'LTBP1 (4052)', 'TBC1D22A (25771)', 'GINM1 (116254)', 'TRAF3IP2 (10758)', 'CD84 (8832)', 'FGFR3 (2261)', 'SMG6 (2…	112	319	431
17651	EX-527	BRD-K27986637	SIRT1		['SLC7A4 (6545)', 'RPS16 (6217)', 'WNT1 (7471)', 'OR1L8 (138881)', 'COL8A2 (1296)', 'CD3E (916)'] ['SDCCAG8 (10806)', 'PLEKHH1 (57475)', 'ZC3H11A (9877)', 'CARMIL1 (55604)', 'DZANK1 (55184)', 'EFHC1 (114327)', 'SLC16A6 (9120)', 'ACSS3 (79611)', 'FZD10 (11211)', 'ARRDC3 (57561)', 'PPWD1 (23398)', 'TCERG1 (10915)', 'DNAH6 (1768)', 'TAF1B (9014)', 'IVNS1ABP (10625)', 'PTBP2 (58155)', 'RCOR3 (55758)'…	[] ['FGR (2268)', 'SEMA3F (6405)', 'MAD1L1 (8379)', 'MYCBP2 (23077)', 'MARK4 (57787)', 'CEACAM7 (1087)', 'HIVEP2 (3097)', 'ZBTB32 (27033)', 'NUDCD3 (23386)', 'CLCA4 (22802)', 'RNH1 (6050)', 'IBSP (3381)', 'RIPOR1 (79567)', 'MAGEC2 (51438)', 'RCN1 (5954)', 'MED29 (55588)', 'GPC1 (2817)', 'CNN2 (1265)', 'AP3D1 (8943)', 'ATP11A (23250)', 'SMG6 (23293)', 'SIDT1 (54847)', 'IPCEF1 (26034)', 'SMC1B (271…	74	357	431
18412	isonicotinohydroxamic acid	OSI-027	HDAC6	MTORC1, MTORC2	['ROS1 (6098)', 'SOS2 (6655)', 'TMEM50B (757)', 'SCG5 (6447)', 'SRPK3 (26576)', 'ZNF480 (147657)', 'ATL1 (51062)'] ['CAMKK1 (84254)', 'ELAC2 (60528)', 'CCDC124 (115098)', 'TSPAN9 (10867)', 'XYLT2 (64132)', 'SLC4A7 (9497)', 'CTPS2 (56474)', 'ARHGAP6 (395)', 'RELT (84957)', 'POLD1 (5424)', 'WDR3 (10885)', 'KARS1 (3735)', 'PACC1 (55248)', 'PRKCQ (5588)', 'SRBD1 (55133)', 'BCS1L (617)', 'XAB2 (56949)…	['HNRNPU (3192)', 'PLK1 (5347)'] ['ANKIB1 (54467)', 'KRIT1 (889)', 'VPS41 (27072)', 'MYLIP (29116)', 'CALCOCO1 (57658)', 'CLK1 (1195)', 'SLC7A9 (11136)', 'RB1CC1 (9821)', 'DAPK2 (23604)', 'MAT2B (27430)', 'OPN3 (23596)', 'CDK13 (8621)', 'KLF6 (1316)', 'ROCK1 (6093)', 'PTPN21 (11099)', 'LIMS2 (55679)', 'TSG101 (7251)', 'TACR2 (6865)', 'PAG1 (55824)', 'PCM1 (5108)', 'OPHN1 (4983)', 'BCKDHB (594)', …	220	207	427
21233	tacedinaline	NSC19630	HDAC1;HDAC2;HDAC3;HDAC6;HDAC8	WRN	['TIMELESS (8914)', 'NUP205 (23165)', 'ZNF367 (195828)', 'RAD54B (25788)', 'HNRNPAB (3182)', 'PRKDC (5591)'] ['ASB1 (51665)', 'IL1A (3552)', 'IL1B (3553)', 'CLEC10A (10462)', 'DOCK2 (1794)', 'PARVG (64098)', 'DRD3 (1814)', 'GLRX (2745)', 'PODN (127435)', 'FOXG1 (2290)', 'FBXO39 (162517)', 'PLD5 (200150)', 'HCLS1 (3059)', 'SPANXA1 (30014)', 'DPPA5 (340168)', 'SPANXA2 (728712)', 'SPANXB1 (728695)',…	['ABCB4 (5244)', 'LGALS14 (56891)', 'SCN4A (6329)', 'TENM1 (10178)', 'PSMC4 (5704)', 'NRXN3 (9369)', 'C8B (732)', 'IBSP (3381)', 'MSR1 (4481)', 'ZPBP (11055)', 'ROS1 (6098)', 'GUCA1A (2978)', 'DMRT3 (58524)', 'STON1-GTF2A1L (286749)', 'ABCC9 (10060)', 'MOV10L1 (54456)', 'CD5L (922)', 'SLC12A1 (6557)', 'CAPN6 (827)', 'AMPH (273)', 'CACNA1S (779)', 'PCDHA6 (56142)', 'PGR (5241)', 'OPRK1 (4986)', 'S…	24	403	427
7617	SRT-1720	GSK-J4	SIRT1	KDM6A;KDM6B	[] ['KLHL13 (90293)', 'TMEM132A (54972)', 'COX10 (1352)', 'ELAC2 (60528)', 'CDKL5 (6792)', 'PIK3C2A (5286)', 'UFL1 (23376)', 'CNTN1 (1272)', 'CCDC28A (25901)', 'SEC63 (11231)', 'SARS1 (6301)', 'PEX3 (8504)', 'ZZZ3 (26009)', 'TNFRSF17 (608)', 'PIK3CB (5291)', 'TRAF3IP2 (10758)', 'YIPF1 (54432)', 'WDR3 (10885)', 'ZBTB11 (27107)', 'PIGB (9488)', 'MID2 (11043)', 'CPOX (1371)', 'AP4E1 (23431)', 'RSBN1…	[] ['TNFRSF12A (51330)', 'ZMYND11 (10771)', 'ZNF839 (55778)', 'PNKP (11284)', 'JKAMP (51528)', 'F7 (2155)', 'LZTS1 (11178)', 'ATXN3 (4287)', 'KLF6 (1316)', 'PTPN21 (11099)', 'MPP5 (64398)', 'PKD2L2 (27039)', 'AGBL5 (60509)', 'SEPHS1 (22929)', 'SNX5 (27131)', 'HAUS4 (54930)', 'CDS2 (8760)', 'BRS3 (680)', 'IGDCC4 (57722)', 'ZDHHC2 (51201)', 'KCNA7 (3743)', 'CASP14 (23581)', 'TSPAN11 (441631)', 'KCN…	283	143	426
14975	apicidin	BRD-K34485477	HDAC1;HDAC2;HDAC3;HDAC6;HDAC8		['MTMR8 (55613)'] ['CEACAM7 (1087)', 'NOX1 (27035)', 'PIGV (55650)', 'METTL22 (79091)', 'CYP2W1 (54905)', 'XAB2 (56949)', 'NUDC (10726)', 'ADNP2 (22850)', 'MYL12A (10627)', 'TLR8 (51311)', 'PLLP (51090)', 'MMP15 (4324)', 'HAGHL (84264)', 'RHBDL1 (9028)', 'TNFRSF10A (8797)', 'TBC1D17 (79735)', 'RPS6KA1 (6195)', 'SPINK4 (27290)', 'TRIP10 (9322)', 'RGS22 (26166)', 'WDR74 (54663)', 'AGAP3 (116988)', …	['GPN2 (54707)'] ['CFTR (1080)', 'RPAP3 (79657)', 'DBF4 (10926)', 'MATR3 (9782)', 'RUFY3 (22902)', 'SYT13 (57586)', 'RUNX3 (864)', 'MFAP3 (4238)', 'ZFYVE16 (9765)', 'SPDL1 (54908)', 'DKK3 (27122)', 'ANAPC4 (29945)', 'TBXAS1 (6916)', 'CCAR1 (55749)', 'SPA17 (53340)', 'HIPK2 (28996)', 'SEC61A2 (55176)', 'PRKCQ (5588)', 'EML1 (2009)', 'PDK3 (5165)', 'KIF2A (3796)', 'FUNDC1 (139341)', 'AFF4 (27125)',…	61	365	426
16008	ISOX	BRD-K34099515	HDAC6		['ING2 (3622)', 'PPP1R2 (5504)'] ['KRT33A (3883)', 'MARK4 (57787)', 'CEACAM7 (1087)', 'RHOBTB2 (23221)', 'MARCO (8685)', 'ERP44 (23071)', 'RPL18 (6141)', 'ST6GALNAC2 (10610)', 'SIDT1 (54847)', 'TP63 (8626)', 'SLC1A3 (6507)', 'KEAP1 (9817)', 'NUDC (10726)', 'ATP5F1D (513)', 'MAP1LC3A (84557)', 'TLR8 (51311)', 'CORO1A (11151)', 'HAGHL (84264)', 'INTS10 (55174)', 'TIMM44 (10469)', 'RPS16 (6217)', 'I…	['ZNF593 (51042)'] ['ENPP4 (22875)', 'CD38 (952)', 'PROM1 (8842)', 'SPRTN (83932)', 'RUFY3 (22902)', 'DEPDC1B (55789)', 'BOD1L1 (259282)', 'LSG1 (55341)', 'DCUN1D1 (54165)', 'TNFRSF17 (608)', 'DKK3 (27122)', 'ANAPC4 (29945)', 'ARID4B (51742)', 'TBXAS1 (6916)', 'SEC61A2 (55176)', 'KLF6 (1316)', 'HDAC4 (9759)', 'AFF4 (27125)', 'TRHDE (29953)', 'MARK3 (4140)', 'CCNT2 (905)', 'AK6 (102157402)', 'ATG1…	143	283	426
1621	Merck60	BRD-K33514849	HDAC1;HDAC2		[] ['ANOS1 (3730)', 'CCDC88C (440193)', 'MARCO (8685)', 'HSD17B6 (8630)', 'WDR18 (57418)', 'EXOSC7 (23016)', 'FLT3LG (2323)', 'TBX15 (6913)', 'UPK3A (7380)', 'PRMT5 (10419)', 'PROKR2 (128674)', 'LIPG (9388)', 'TLR8 (51311)', 'EYA1 (2138)', 'TNFRSF10A (8797)', 'LILRB1 (10859)', 'EPHB6 (2051)', 'MEST (4232)', 'PPIF (10105)', 'AREG (374)', 'SLC41A3 (54946)', 'AUP1 (550)', 'ST6GALNAC5 (81849)', 'FASL…	[] ['SCYL3 (57147)', 'MTMR7 (9108)', 'PLXND1 (23129)', 'MPO (4353)', 'ZFX (7543)', 'MASP2 (10747)', 'TRAF3IP3 (80342)', 'RNF14 (9604)', 'MATR3 (9782)', 'FAM13B (51306)', 'FBXO42 (54455)', 'ZNF800 (168850)', 'TNFRSF17 (608)', 'KITLG (4254)', 'ARID4B (51742)', 'TBXAS1 (6916)', 'AHRR (57491)', 'HIPK2 (28996)', 'ADAT1 (23536)', 'CDK13 (8621)', 'SLC9A3 (6550)', 'GPKOW (27238)', 'FUNDC1 (139341)', 'TGF…	89	335	424
21079	tacedinaline	cimetidine	HDAC1;HDAC2;HDAC3;HDAC6;HDAC8	HRH2	['KIF4A (24137)', 'CDCA5 (113130)'] ['FMO1 (2326)', 'FAM214A (56204)', 'TNIP3 (79931)', 'METTL24 (728464)', 'BCAT1 (586)', 'TNK2 (10188)', 'GSC2 (2928)', 'SLC9A3R2 (9351)', 'CD5L (922)', 'SP140 (11262)', 'IRAK3 (11213)', 'TF (7018)', 'CPA1 (1357)', 'VNN3 (55350)', 'OSM (5008)', 'UPB1 (51733)', 'VSX1 (30813)', 'SLC17A9 (63910)', 'BPI (671)', 'GABRE (2564)', 'SGCG (6445)', 'AQP8 (343)', 'IGDCC4 (57…	['CD5L (922)', 'TF (7018)', 'SGCG (6445)', 'AQP8 (343)', 'BVES (11149)', 'VNN2 (8875)', 'C9 (735)', 'CR2 (1380)', 'TNFSF11 (8600)', 'FAM124B (79843)', 'ARHGAP40 (343578)', 'KCNK17 (89822)', 'ISLR (3671)', 'FCRL2 (79368)', 'TPTE2 (93492)', 'AGT (183)', 'BTG4 (54766)', 'PARVG (64098)', 'PDE6H (5149)', 'BARHL2 (343472)', 'MAEL (84944)', 'RNF175 (285533)', 'ATP6V0D2 (245972)', 'SAA4 (6291)', 'SERPING…	205	218	423
16175	apicidin	QW-BI-011	HDAC1;HDAC2;HDAC3;HDAC6;HDAC8	EHMT2	['RLIM (51132)', 'ZNF281 (23528)'] ['SLC45A4 (57210)', 'SH2D2A (9047)', 'CYBA (1535)', 'BCAS1 (8537)', 'CEACAM6 (4680)', 'SLC4A11 (83959)', 'FXYD3 (5349)', 'CPA1 (1357)', 'SMIM24 (284422)', 'BDKRB1 (623)', 'ARHGAP5 (394)', 'PTK6 (5753)', 'WFDC2 (10406)', 'GDPD3 (79153)', 'JPH1 (56704)', 'FAM83E (54854)', 'ABHD11 (83451)', 'SUSD1 (64420)', 'IL1R2 (7850)', 'MUC5B (727897)', 'C1orf54 (79630)', 'CCRL…	['SMIM24 (284422)'] ['ZFX (7543)', 'PHTF2 (57157)', 'PNPLA4 (8228)', 'MBTPS2 (51360)', 'TTC27 (55622)', 'SPAST (6683)', 'FHL1 (2273)', 'DEPDC1 (55635)', 'RFC1 (5981)', 'RPL26L1 (51121)', 'AGA (175)', 'GEMIN8 (54960)', 'RSF1 (51773)', 'R3HDM1 (23518)', 'MPHOSPH9 (10198)', 'FAM168A (23201)', 'TAB2 (23118)', 'USP13 (8975)', 'ZNF275 (10838)', 'PMS1 (5378)', 'TFE3 (7030)', 'PRR11 (55771)', 'HLTF (6596…	76	343	419
20297	tacedinaline	QW-BI-011	HDAC1;HDAC2;HDAC3;HDAC6;HDAC8	EHMT2	['NCAPG (64151)', 'CENPO (79172)', 'HNRNPU (3192)', 'NR2C2AP (126382)'] ['PRSS22 (64063)', 'FMO1 (2326)', 'FAM214A (56204)', 'COL9A2 (1298)', 'TNIP3 (79931)', 'ALX4 (60529)', 'METTL24 (728464)', 'GSC2 (2928)', 'SLC9A3R2 (9351)', 'DHRS9 (10170)', 'PTGS2 (5743)', 'SLC4A11 (83959)', 'IRAK3 (11213)', 'CPA1 (1357)', 'VNN3 (55350)', 'UPB1 (51733)', 'SLC5A1 (6523)', 'BDKRB1 (623)', 'VSX1 (30813)', 'SLC1…	['C9 (735)', 'TNFSF11 (8600)', 'ARHGAP40 (343578)', 'ALDOB (229)', 'BARHL2 (343472)', 'AIRE (326)', 'KCNJ9 (3765)', 'FCAMR (83953)', 'CCDC158 (339965)', 'MEI1 (150365)', 'ANKRD33 (341405)', 'HOXD4 (3233)', 'DEFB4A (1673)', 'GPRC6A (222545)', 'PRG2 (5553)', 'IFNL3 (282617)', 'HSD3B2 (3284)', 'HLA-G (3135)', 'TTLL13P (440307)', 'KDM4E (390245)', 'ERVV-2 (100271846)'] ['LAS1L (81887)', 'REXO5 (81691…	173	243	416
12294	apicidin	SR8278	HDAC1;HDAC2;HDAC3;HDAC6;HDAC8	NR1D1	[] ['TRAPPC6A (79090)', 'PIGQ (9091)', 'MLXIPL (51085)', 'RALBP1 (10928)', 'SERPINB1 (1992)', 'PNKP (11284)', 'LPAR2 (9170)', 'PLA2G10 (8399)', 'PABPC1 (26986)', 'MS4A12 (54860)', 'CPSF1 (29894)', 'CYP2W1 (54905)', 'LLGL2 (3993)', 'CAMSAP3 (57662)', 'HOOK2 (29911)', 'PROKR2 (128674)', 'WFDC2 (10406)', 'TLR8 (51311)', 'DHRS12 (79758)', 'GDPD3 (79153)', 'ELMO3 (79767)', 'MMP15 (4324)', 'AXIN1 (8312…	['LENG9 (94059)'] ['KLHL13 (90293)', 'RPAP3 (79657)', 'MSL3 (10943)', 'AASS (10157)', 'TRAF3IP3 (80342)', 'MKS1 (54903)', 'SYT13 (57586)', 'SPAST (6683)', 'DEPDC1 (55635)', 'KPNA6 (23633)', 'HMGB3 (3149)', 'ARHGAP31 (57514)', 'FBXO42 (54455)', 'ELN (2006)', 'DKK3 (27122)', 'SLC4A8 (9498)', 'TAB2 (23118)', 'TBXAS1 (6916)', 'CDK17 (5128)', 'ZNF275 (10838)', 'HIPK2 (28996)', 'LRRC40 (55631)', 'TRPC7…	116	299	415
20716	BRD-K85133207	Vincristine	HDAC1		['ZC3HC1 (51530)', 'CD37 (951)', 'GRIN3B (116444)', 'PIMREG (54478)', 'PLPPR3 (79948)', 'THSD1 (55901)', 'WTIP (126374)', 'RGS20 (8601)', 'VEGFC (7424)', 'SHOX2 (6474)', 'NLRP11 (204801)', 'RNF182 (221687)', 'C3orf22 (152065)', 'C1QL4 (338761)', 'FAT4 (79633)', 'RTL5 (340526)', 'USP51 (158880)'] ['HS3ST1 (9957)', 'OSBPL7 (114881)', 'BAIAP2L1 (55971)', 'TTC22 (55001)', 'PLEKHG6 (55200)', 'ST3GAL1 …	['IL20RA (53832)', 'DSG2 (1829)', 'PLA2G10 (8399)', 'CEACAM6 (4680)', 'MISP (126353)', 'EPCAM (4072)', 'PTK2B (2185)', 'PSD4 (23550)', 'DSC2 (1824)', 'GCOM1 (145781)', 'ARHGAP27 (201176)', 'DENND2D (79961)', 'ELF3 (1999)', 'FBP1 (2203)', 'MYO1D (4642)', 'ZNF552 (79818)', 'PKP3 (11187)', 'KIF13B (23303)', 'CAPN8 (388743)', 'CLDN23 (137075)', 'MYZAP (100820829)'] ['TBXA2R (6915)', 'ERCC1 (2067)', '…	238	174	412
11529	EX-527	BRD-K27224038	SIRT1		['ZDHHC18 (84243)'] ['SDCCAG8 (10806)', 'PLEKHH1 (57475)', 'ZC3H11A (9877)', 'RIOK2 (55781)', 'CARMIL1 (55604)', 'DZANK1 (55184)', 'RBM41 (55285)', 'EFHC1 (114327)', 'SYT17 (51760)', 'SLC16A6 (9120)', 'ACSS3 (79611)', 'FZD10 (11211)', 'ARRDC3 (57561)', 'PPWD1 (23398)', 'TCERG1 (10915)', 'DNAH6 (1768)', 'GPR89A (653519)', 'SLC19A2 (10560)', 'PTBP2 (58155)', 'PLS1 (5357)', 'FASTKD3 (79072)', 'MKKS …	[] ['FGR (2268)', 'SEMA3F (6405)', 'MAD1L1 (8379)', 'MYCBP2 (23077)', 'ZBTB32 (27033)', 'NUDCD3 (23386)', 'CLCA4 (22802)', 'RNH1 (6050)', 'TNFRSF9 (3604)', 'RCN1 (5954)', 'GINM1 (116254)', 'PITHD1 (57095)', 'GPC1 (2817)', 'CNN2 (1265)', 'ATP11A (23250)', 'DGCR2 (9993)', 'CAMK2A (815)', 'ACTN1 (87)', 'SMC1B (27127)', 'KEAP1 (9817)', 'SEMA5B (54437)', 'FXYD5 (53827)', 'SLC9A1 (6548)', 'TBC1D2 (5535…	72	337	409
21087	Tubastatin A	BRD-K13185470	HDAC6	MCL1	['SLC39A9 (55334)', 'JKAMP (51528)', 'ARID4B (51742)', 'TMEM38A (79041)', 'CCNT2 (905)', 'CFAP69 (79846)', 'CPD (1362)', 'FNBP4 (23360)', 'BTN3A3 (10384)', 'IQCG (84223)', 'SF3B1 (23451)', 'CIR1 (9541)', 'AK7 (122481)', 'TTC13 (79573)', 'NPHP1 (4867)', 'ARFIP1 (27236)', 'JCAD (57608)', 'ATG4B (23192)', 'HEXD (284004)', 'AGAP5 (729092)', 'RNF213 (57674)', 'RIPK4 (54101)', 'CEACAM19 (56971)', 'SLC3…	['UQCRC1 (7384)', 'CTDP1 (9150)', 'RPL18 (6141)', 'EXOSC5 (56915)', 'RPLP0 (6175)', 'CHRNA4 (1137)', 'ASIP (434)', 'ACD (65057)', 'CCDC9 (26093)', 'HNRNPUL1 (11100)', 'RPS19 (6223)', 'BCAT2 (587)', 'ERF (2077)', 'RNF167 (26001)', 'BCL7A (605)', 'POLR1G (10849)', 'MRPS2 (51116)', 'C16orf70 (80262)', 'PRMT1 (3276)', 'TXNDC17 (84817)', 'KLK14 (43847)', 'TOMM40 (10452)', 'DUSP9 (1852)', 'AGAP3 (11698…	227	182	409
21088	tubastatin A	BRD-K13185470	HDAC6	MCL1	['SLC39A9 (55334)', 'JKAMP (51528)', 'ARID4B (51742)', 'TMEM38A (79041)', 'CCNT2 (905)', 'CFAP69 (79846)', 'CPD (1362)', 'FNBP4 (23360)', 'BTN3A3 (10384)', 'IQCG (84223)', 'SF3B1 (23451)', 'CIR1 (9541)', 'AK7 (122481)', 'TTC13 (79573)', 'NPHP1 (4867)', 'ARFIP1 (27236)', 'JCAD (57608)', 'ATG4B (23192)', 'HEXD (284004)', 'AGAP5 (729092)', 'RNF213 (57674)', 'RIPK4 (54101)', 'CEACAM19 (56971)', 'SLC3…	['UQCRC1 (7384)', 'CTDP1 (9150)', 'RPL18 (6141)', 'EXOSC5 (56915)', 'RPLP0 (6175)', 'CHRNA4 (1137)', 'ASIP (434)', 'ACD (65057)', 'CCDC9 (26093)', 'HNRNPUL1 (11100)', 'RPS19 (6223)', 'BCAT2 (587)', 'ERF (2077)', 'RNF167 (26001)', 'BCL7A (605)', 'POLR1G (10849)', 'MRPS2 (51116)', 'C16orf70 (80262)', 'PRMT1 (3276)', 'TXNDC17 (84817)', 'KLK14 (43847)', 'TOMM40 (10452)', 'DUSP9 (1852)', 'AGAP3 (11698…	227	182	409
21153	tacedinaline	BEC	HDAC1;HDAC2;HDAC3;HDAC6;HDAC8	ARG1;ARG2	[] ['ABCB4 (5244)', 'ABCC8 (6833)', 'TAC1 (6863)', 'DLX6 (1750)', 'UPP2 (151531)', 'SCN4A (6329)', 'NRXN3 (9369)', 'PTGER3 (5733)', 'LTK (4058)', 'HAGH (3029)', 'DMRT3 (58524)', 'SNAP91 (9892)', 'MTHFD2 (10797)', 'SYT1 (6857)', 'WIPI1 (55062)', 'RPS6KA2 (6196)', 'MOV10L1 (54456)', 'ATP2A3 (489)', 'SLC12A1 (6557)', 'RGS11 (8786)', 'SPAG6 (9576)', 'CACNA1S (779)', 'PCDHA6 (56142)', 'IL12RB2 (3595)'…	['TAC1 (6863)', 'UPP2 (151531)', 'SCN4A (6329)', 'NRXN3 (9369)', 'DMRT3 (58524)', 'SNAP91 (9892)', 'MOV10L1 (54456)', 'SLC12A1 (6557)', 'RGS11 (8786)', 'CACNA1S (779)', 'PCDHA6 (56142)', 'PGR (5241)', 'RGS17 (26575)', 'CD200 (4345)', 'SLC5A4 (6527)', 'HCK (3055)', 'FGF21 (26291)', 'HPN (3249)', 'AEBP1 (165)', 'SORCS1 (114815)', 'PTGES3L-AARSD1 (100885850)', 'UCP1 (7350)', 'IL2 (3558)', 'CLNK (116…	283	126	409
2847	BRD-K11533227	BRD-K33514849	HDAC1;HDAC2		[] ['CHDH (55349)', 'SERPINB1 (1992)', 'SH2D2A (9047)', 'KCNQ1 (3784)', 'IL17RB (55540)', 'DGAT2 (84649)', 'ME1 (4199)', 'CTNNA2 (1496)', 'TRPM5 (29850)', 'MOCOS (55034)', 'SEL1L3 (23231)', 'HOOK2 (29911)', 'ITPR3 (3710)', 'DSP (1832)', 'LIPG (9388)', 'JPH1 (56704)', 'SUSD1 (64420)', 'PPIF (10105)', 'GMDS (2762)', 'C10orf95 (79946)', 'BTN1A1 (696)', 'ANO1 (55107)', 'ANGPTL3 (27329)', 'EPHB2 (2048…	[] ['HCCS (3052)', 'MSL3 (10943)', 'ZFX (7543)', 'CACNA1G (8913)', 'MASP2 (10747)', 'TSPAN9 (10867)', 'MBTPS2 (51360)', 'RNF14 (9604)', 'NCDN (23154)', 'KPNA6 (23633)', 'ANK1 (286)', 'FAM13B (51306)', 'FBXO42 (54455)', 'GOPC (57120)', 'PPP1R3F (89801)', 'FOXN3 (1112)', 'SZRD1 (26099)', 'CCDC85A (114800)', 'DNAJC25 (548645)', 'CDK13 (8621)', 'OTUD5 (55593)', 'TFE3 (7030)', 'GPKOW (27238)', 'GRIPAP…	62	346	408
13283	BRD-K24690302	GSK-J4	HDAC1	KDM6A;KDM6B	[] ['LUC7L (55692)', 'NOX1 (27035)', 'PRSS3 (5646)', 'FAM13B (51306)', 'TLL1 (7092)', 'TG (7038)', 'FAM214A (56204)', 'NNAT (4826)', 'SLC9A3R2 (9351)', 'CLDN18 (51208)', 'MEF2A (4205)', 'PAK3 (5063)', 'FAP (2191)', 'SYNJ2 (8871)', 'HSD17B2 (3294)', 'RPH3A (22895)', 'SLC17A6 (57084)', 'CSF2RB (1439)', 'SLCO4A1 (28231)', 'GID8 (54994)', 'SLC17A9 (63910)', 'JAG1 (182)', 'SYNDIG1 (79953)', 'BMX (660)…	['SLCO4A1 (28231)'] ['M6PR (4074)', 'VPS41 (27072)', 'ADIPOR2 (79602)', 'DYRK4 (8798)', 'EXTL3 (2137)', 'NUDCD3 (23386)', 'DERA (51071)', 'MSR1 (4481)', 'RTN4R (65078)', 'RCN1 (5954)', 'HOMER3 (9454)', 'NTN1 (9423)', 'FOXJ2 (55810)', 'TNFRSF1A (7132)', 'SCT (6343)', 'FGF10 (2255)', 'PABPC1 (26986)', 'CAMK2A (815)', 'PPP2R2C (5522)', 'RARB (5915)', 'PAFAH1B3 (5050)', 'WBP11 (51729)', 'RAB10 (10890…	228	180	408
21226	tacedinaline	Obatoclax Mesylate	HDAC1;HDAC2;HDAC3;HDAC6;HDAC8	BCL2, BCL-XL, BCL-W, MCL1	['KIF4A (24137)', 'CENPI (2491)', 'TIMELESS (8914)', 'CENPF (1063)', 'HELLS (3070)', 'KIF11 (3832)', 'MKI67 (4288)', 'ERCC6L (54821)'] ['ABCC8 (6833)', 'DLEC1 (9940)', 'PTGER3 (5733)', 'MYO15A (51168)', 'UPK3A (7380)', 'BDKRB1 (623)', 'PRSS33 (260429)', 'AP3B2 (8120)', 'CCNP (79935)', 'GAPDHS (26330)', 'ULBP1 (80329)', 'IL12B (3593)', 'EFCC1 (79825)', 'ESRRB (2103)', 'KCNJ5 (3762)', 'KCNK17 (8982…	['ABCB4 (5244)', 'TAC1 (6863)', 'LGALS14 (56891)', 'SCN4A (6329)', 'SLC7A14 (57709)', 'NRXN3 (9369)', 'C8B (732)', 'IBSP (3381)', 'ZPBP (11055)', 'GSC2 (2928)', 'DMRT3 (58524)', 'STON1-GTF2A1L (286749)', 'ABCC9 (10060)', 'ASIC4 (55515)', 'MOV10L1 (54456)', 'CD5L (922)', 'RGS11 (8786)', 'CACNA1S (779)', 'OPRK1 (4986)', 'SEMA5B (54437)', 'OVGP1 (5016)', 'FOLH1 (2346)', 'CPXM1 (56265)', 'TF (7018)',…	90	318	408
21234	tacedinaline	olaparib	HDAC1;HDAC2;HDAC3;HDAC6;HDAC8	PARP1;PARP2	[] []	['ABCB4 (5244)', 'LGALS14 (56891)', 'UPP2 (151531)', 'SCN4A (6329)', 'TENM1 (10178)', 'PSMC4 (5704)', 'SLC7A14 (57709)', 'NRXN3 (9369)', 'C8B (732)', 'IBSP (3381)', 'ZPBP (11055)', 'GUCA1A (2978)', 'WNT8A (7478)', 'GSC2 (2928)', 'DMRT3 (58524)', 'SNAP91 (9892)', 'STON1-GTF2A1L (286749)', 'ABCC9 (10060)', 'ASIC4 (55515)', 'MOV10L1 (54456)', 'CD5L (922)', 'CAPN6 (827)', 'AMPH (273)', 'CACNA1S (779)…	0	407	407
15342	Merck60	VX-680	HDAC1;HDAC2	AURKA;AURKB;AURKC	['CCNT2 (905)', 'ACAP2 (23527)', 'ZNF148 (7707)'] ['RPUSD1 (113000)', 'CD44 (960)', 'TFB1M (51106)', 'ARSF (416)', 'SLC4A11 (83959)', 'RGS1 (5996)', 'PABPC4 (8761)', 'GGT5 (2687)', 'TIMP3 (7078)', 'MLC1 (23209)', 'ASB2 (51676)', 'BDKRB1 (623)', 'DHRS2 (10202)', 'HAO1 (54363)', 'ATP8B4 (79895)', 'INTS10 (55174)', 'SNAPC2 (6618)', 'ICAM5 (7087)', 'COL7A1 (1294)', 'PODXL2 (50512)', 'GNLY (10578)', '…	[] ['CFTR (1080)', 'ZNF195 (7748)', 'FARP2 (9855)', 'CUL3 (8452)', 'LSG1 (55341)', 'DCUN1D1 (54165)', 'WDR37 (22884)', 'TSPAN17 (26262)', 'LMO3 (55885)', 'RSF1 (51773)', 'AP5M1 (55745)', 'KIF1B (23095)', 'SYNE2 (23224)', 'KMT2C (58508)', 'PKP2 (5318)', 'ATP11B (23200)', 'NCKAP1 (10787)', 'DIP2B (57609)', 'NAV3 (89795)', 'TMEM260 (54916)', 'AP3M2 (10947)', 'PICALM (8301)', 'DPP8 (54878)', 'ZNF37A …	112	293	405
4252	isonicotinohydroxamic acid	OSI-027	HDAC6	MTORC1, MTORC2	[] ['CAMKK1 (84254)', 'ELAC2 (60528)', 'CCDC124 (115098)', 'SLC4A7 (9497)', 'CTPS2 (56474)', 'ARHGAP6 (395)', 'RELT (84957)', 'WDR3 (10885)', 'KARS1 (3735)', 'PACC1 (55248)', 'PRKCQ (5588)', 'SRBD1 (55133)', 'BCS1L (617)', 'ACER3 (55331)', 'UBA5 (79876)', 'SLC27A5 (10998)', 'SLCO1A2 (6579)', 'APOB (338)', 'DNMT3B (1789)', 'COQ9 (57017)', 'GCN1 (10985)', 'CMTM1 (113540)', 'SMARCB1 (6598)', 'DDT (1…	[] ['ANKIB1 (54467)', 'KRIT1 (889)', 'VPS41 (27072)', 'MYLIP (29116)', 'CALCOCO1 (57658)', 'CLK1 (1195)', 'SLC7A9 (11136)', 'RB1CC1 (9821)', 'DAPK2 (23604)', 'MAT2B (27430)', 'OPN3 (23596)', 'CDK13 (8621)', 'KLF6 (1316)', 'ROCK1 (6093)', 'PTPN21 (11099)', 'LIMS2 (55679)', 'TSG101 (7251)', 'TACR2 (6865)', 'PAG1 (55824)', 'PCM1 (5108)', 'OPHN1 (4983)', 'BCKDHB (594)', 'DPYSL2 (1808)', 'BTAF1 (9044)…	194	208	402
9487	BRD-K80183349	bafilomycin A1	HDAC1;HDAC2	ATP6V0A1	[] ['CALCR (799)', 'PRSS21 (10942)', 'PLAUR (5329)', 'ZC3H3 (23144)', 'SERPINB1 (1992)', 'TNFRSF1B (7133)', 'DSG2 (1829)', 'PLA2G10 (8399)', 'ICAM3 (3385)', 'TRAF5 (7188)', 'EPB41L4B (54566)', 'MISP (126353)', 'CDHR5 (53841)', 'ARHGAP5 (394)', 'PLLP (51090)', 'AXIN1 (8312)', 'ANXA13 (312)', 'CEACAM5 (1048)', 'ADAP1 (11033)', 'RARRES2 (5919)', 'RAB34 (83871)', 'NT5DC3 (51559)', 'GPD2 (2820)', 'IL1…	[] ['MSL3 (10943)', 'AGK (55750)', 'PHTF2 (57157)', 'CDKL5 (6792)', 'ANLN (54443)', 'DEPDC1 (55635)', 'DNAH5 (1767)', 'THAP3 (90326)', 'PHKA2 (5256)', 'FOXN3 (1112)', 'CAMK2B (816)', 'GTSE1 (51512)', 'NRDC (4898)', 'KCNN2 (3781)', 'C5orf22 (55322)', 'ULK2 (9706)', 'ZNF264 (9422)', 'PIR (8544)', 'ASAP3 (55616)', 'C20orf194 (25943)', 'EBF4 (57593)', 'GRAMD1A (57655)', 'PHGDH (26227)', 'KLHL22 (8486…	154	247	401
17029	BRD-K51490254	LY-2157299	HDAC6;HDAC8	TGFBR1	['PLEKHG2 (64857)', 'NHSL1 (57224)', 'MAP3K11 (4296)', 'PRSS57 (400668)', 'TLCD2 (727910)'] ['CENPQ (55166)', 'DZANK1 (55184)', 'SCFD1 (23256)', 'G2E3 (55632)', 'CDS2 (8760)', 'PFKFB4 (5210)', 'MTARC2 (54996)', 'WFDC3 (140686)', 'ZNF133 (7692)', 'NGDN (25983)', 'POLR3F (10621)', 'FBH1 (84893)', 'RBM17 (84991)', 'DNAJC1 (64215)', 'ESR2 (2100)', 'MBOAT2 (129642)', 'MED7 (9443)', 'TTC8 (123016)', 'Z…	[] ['MYCBP2 (23077)', 'LGALS14 (56891)', 'PAFAH1B1 (5048)', 'PKD1 (5310)', 'VTA1 (51534)', 'TSPAN9 (10867)', 'RNF216 (54476)', 'EXTL3 (2137)', 'PSMC4 (5704)', 'IGF1 (3479)', 'RNF10 (9921)', 'APBA2 (321)', 'USP2 (9099)', 'USP28 (57646)', 'H6PD (9563)', 'FSTL4 (23105)', 'TAB2 (23118)', 'MED29 (55588)', 'TM7SF3 (51768)', 'CNN2 (1265)', 'NTN1 (9423)', 'STON1-GTF2A1L (286749)', 'SCT (6343)', 'FGF10 (2…	28	373	401
15881	BRD-K29313308	BRD-K30748066	HDAC3	CDK9	['EDA2R (60401)', 'ZMAT3 (64393)'] ['NIPAL3 (57185)', 'CYP51A1 (1595)', 'UPF1 (5976)', 'MAP3K9 (4293)', 'TTC22 (55001)', 'E2F2 (1870)', 'IL32 (9235)', 'EEF1AKNMT (51603)', 'AKAP8L (26993)', 'SNX1 (6642)', 'SLC39A9 (55334)', 'GRN (2896)', 'PIAS1 (8554)', 'CDH1 (999)', 'FAM184B (27146)', 'TNFRSF9 (3604)', 'ARHGEF5 (7984)', 'MSMO1 (6307)', 'CDH3 (1001)', 'ADCK1 (57143)', 'TMEM161A (54929)', 'LPAR2 (…	['TMUB1 (83590)'] ['NDUFAF7 (55471)', 'NCAPH2 (29781)', 'FGF22 (27006)', 'MPP4 (58538)', 'STRADB (55437)', 'MMP2 (4313)', 'PPP2R3C (55012)', 'TREM2 (54209)', 'BCL7C (9274)', 'HCN2 (610)', 'CABIN1 (23523)', 'PPM1F (9647)', 'LGALS1 (3956)', 'TRIOBP (11078)', 'ANKRD54 (129138)', 'EIF3L (51386)', 'TOMM22 (56993)', 'FBXO7 (25793)', 'THOC5 (8563)', 'ZMAT5 (55954)', 'RBFOX2 (23543)', 'CERK (64781)', 'AT…	262	138	400
19664	BRD-K85133207	CIL70	HDAC1		['CLDN11 (5010)', 'ANKRD7 (56311)', 'EFHD1 (80303)', 'PROZ (8858)', 'KIRREL2 (84063)', 'ZMAT1 (84460)', 'SHOX2 (6474)', 'NLRP11 (204801)', 'C3orf22 (152065)', 'USP51 (158880)', 'FBXO17 (115290)'] ['SERPINB1 (1992)', 'MBNL3 (55796)', 'CARMIL1 (55604)', 'PHLPP1 (23239)', 'OAS1 (4938)', 'DSP (1832)', 'MISP (126353)', 'KLF5 (688)', 'ETFB (2109)', 'SLC9A3R1 (9368)', 'VPS29 (51699)', 'TSPAN1 (10103)', …	['MISP (126353)', 'FERMT1 (55612)', 'EPCAM (4072)', 'VPS37B (79720)', 'PKP3 (11187)'] ['HSPB6 (126393)', 'SLC4A1 (6521)', 'PSMC4 (5704)', 'ADGRA2 (25960)', 'KCNG1 (3755)', 'INSRR (3645)', 'ARHGAP31 (57514)', 'PPP1R3F (89801)', 'SLC4A8 (9498)', 'LAMC3 (10319)', 'MCF2L2 (23101)', 'SNX24 (28966)', 'PDZD4 (57595)', 'RASGRP2 (10235)', 'PYGM (5837)', 'SDK2 (54549)', 'CAMK2A (815)', 'EPHA8 (2046)', 'ASI…	67	332	399
16055	isonicotinohydroxamic acid	SR8278	HDAC6	NR1D1	['ZNF20 (7568)'] ['REX1BD (55049)', 'CCDC124 (115098)', 'EEF1AKNMT (51603)', 'CTPS2 (56474)', 'R3HDM1 (23518)', 'MRPS35 (60488)', 'CS (1431)', 'POLD1 (5424)', 'U2AF2 (11338)', 'EPN1 (29924)', 'SBNO2 (22904)', 'PRKCQ (5588)', 'DAZAP1 (26528)', 'MCM6 (4175)', 'SNRPA (6626)', 'UBE2K (3093)', 'AFP (174)', 'DUSP12 (11266)', 'SLC27A5 (10998)', 'APOB (338)', 'LAT2 (7462)', 'SRRT (51593)', 'NOP14 (8602)'…	['UCK2 (7371)', 'CORO7 (79585)'] ['TSPOAP1 (9256)', 'CACNA1G (8913)', 'REV3L (5980)', 'UBR2 (23304)', 'CCDC28A (25901)', 'FAM13B (51306)', 'ROS1 (6098)', 'ADAMTS6 (11174)', 'VAMP3 (9341)', 'LTBP1 (4052)', 'FOXC1 (2296)', 'RC3H2 (54542)', 'ATG5 (9474)', 'CYB5R4 (51167)', 'ROCK1 (6093)', 'INPP5A (3632)', 'LIMS2 (55679)', 'UBE2D1 (7321)', 'TSG101 (7251)', 'IPCEF1 (26034)', 'TACR2 (6865)', 'PCM1 (510…	162	236	398
18686	Parthenolide	BRD-K27986637			['WNT1 (7471)', 'SPRR2G (6706)', 'DRD5 (1816)', 'OR1L8 (138881)', 'CD3E (916)', 'PRAMEF19 (645414)', 'OR2J3 (442186)', 'LYZL6 (57151)'] ['B4GALT7 (11285)', 'ZC3H11A (9877)', 'SUGP2 (10147)', 'DDX43 (55510)', 'ATG16L1 (55054)', 'VCPKMT (79609)', 'CGRRF1 (10668)', 'TUBB1 (81027)', 'SLCO4A1 (28231)', 'DNAJC2 (27000)', 'EZH1 (2145)', 'MAP2K6 (5608)', 'PPWD1 (23398)', 'TCERG1 (10915)', 'TAF1B (9014)',…	['FBXO28 (23219)', 'C1orf35 (79169)'] ['FGR (2268)', 'MYCBP2 (23077)', 'CEACAM7 (1087)', 'ST7L (54879)', 'TENM1 (10178)', 'VTA1 (51534)', 'HIVEP2 (3097)', 'EXTL3 (2137)', 'CLCA4 (22802)', 'MARCO (8685)', 'IBSP (3381)', 'HSPA5 (3309)', 'MAGEC2 (51438)', 'LTBP1 (4052)', 'HEBP2 (23593)', 'TRAF3IP2 (10758)', 'MED29 (55588)', 'SMG6 (23293)', 'SREBF1 (6720)', 'SIDT1 (54847)', 'IPCEF1 (26034)', 'RARB (5…	98	299	397
18957	Parthenolide	myriocin		SPTLC1;SPTLC2;SPTLC3	['ICAM4 (3386)', 'TREML2 (79865)', 'WNT1 (7471)', 'SPRR2G (6706)', 'DRD5 (1816)', 'OR1L8 (138881)', 'CD3E (916)', 'PRAMEF19 (645414)', 'OR2J3 (442186)', 'LYZL6 (57151)'] ['B4GALT7 (11285)', 'ZC3H11A (9877)', 'SUGP2 (10147)', 'ZC3H15 (55854)', 'ME2 (4200)', 'VCPKMT (79609)', 'TUBB1 (81027)', 'CCP110 (9738)', 'DNAJC2 (27000)', 'EZH1 (2145)', 'PPWD1 (23398)', 'TCERG1 (10915)', 'TAF1B (9014)', 'SUMO1…	['UTP15 (84135)'] ['FGR (2268)', 'MYCBP2 (23077)', 'CEACAM7 (1087)', 'TEAD3 (7005)', 'TENM1 (10178)', 'EXTL3 (2137)', 'CD6 (923)', 'CLCA4 (22802)', 'MARCO (8685)', 'IBSP (3381)', 'MAGEC2 (51438)', 'VPS13D (55187)', 'LTBP1 (4052)', 'HEBP2 (23593)', 'TRAF3IP2 (10758)', 'SIDT1 (54847)', 'IPCEF1 (26034)', 'SMC1B (27127)', 'FBLN1 (2192)', 'LIPE (3991)', 'FDFT1 (2222)', 'FYB1 (2533)', 'GSTP1 (2950)', '…	98	299	397
20717	BRD-K85133207	Podophyllotoxin bromide	HDAC1		['ZC3HC1 (51530)', 'CD37 (951)', 'GRIN3B (116444)', 'PROZ (8858)', 'PIMREG (54478)', 'PLPPR3 (79948)', 'THSD1 (55901)', 'WTIP (126374)', 'VEGFC (7424)', 'ZMAT1 (84460)', 'SHOX2 (6474)', 'NLRP11 (204801)', 'RNF182 (221687)', 'C3orf22 (152065)', 'C1QL4 (338761)', 'FAT4 (79633)', 'RTL5 (340526)', 'USP51 (158880)', 'FBXO17 (115290)'] ['TTC22 (55001)', 'PLEKHG6 (55200)', 'ST3GAL1 (6482)', 'PRSS3 (5646…	['IL20RA (53832)', 'DSG2 (1829)', 'CEACAM6 (4680)', 'MISP (126353)', 'GSKIP (51527)', 'EPCAM (4072)', 'PTK2B (2185)', 'DSC2 (1824)', 'GCOM1 (145781)', 'VPS37B (79720)', 'ARHGAP27 (201176)', 'DENND2D (79961)', 'ELF3 (1999)', 'FBP1 (2203)', 'MYO1D (4642)', 'PKP3 (11187)', 'KIF13B (23303)', 'CLDN23 (137075)', 'MYZAP (100820829)'] ['TBXA2R (6915)', 'ERCC1 (2067)', 'RABEP1 (9135)', 'CYP46A1 (10858)', …	219	176	395
13786	BRD-K51490254	SR8278	HDAC6;HDAC8	NR1D1	['NHSL1 (57224)'] ['TPR (7175)', 'DZANK1 (55184)', 'CDS2 (8760)', 'TCERG1 (10915)', 'PRDX6 (9588)', 'WFDC3 (140686)', 'PTGER2 (5732)', 'CDK7 (1022)', 'FBH1 (84893)', 'RBM17 (84991)', 'NUF2 (83540)', 'PRUNE1 (58497)', 'RUSC1 (23623)', 'PRRT3 (285368)', 'GATA2 (2624)', 'MTURN (222166)', 'PRR19 (284338)', 'FHIT (2272)', 'PET117 (100303755)', 'SPDYE6 (729597)', 'H4C1 (8359)']	[] ['CFH (3075)', 'ABCB5 (340273)', 'MYCBP2 (23077)', 'CX3CL1 (6376)', 'PKD1 (5310)', 'TRAF3IP3 (80342)', 'VTA1 (51534)', 'TSPAN9 (10867)', 'UFL1 (23376)', 'ANK1 (286)', 'USP28 (57646)', 'MRPS10 (55173)', 'LTBP1 (4052)', 'TBC1D22A (25771)', 'TAB2 (23118)', 'GINM1 (116254)', 'TRAF3IP2 (10758)', 'TBXAS1 (6916)', 'ZNF275 (10838)', 'CNN2 (1265)', 'ABCA7 (10347)', 'CD84 (8832)', 'STON1-GTF2A1L (286749…	22	371	393
17913	Belinostat	BRD-K33514849	HDAC1;HDAC2;HDAC3;HDAC6;HDAC8		['RPRD1B (58490)', 'DACH2 (117154)', 'PALLD (23022)', 'MARCHF4 (57574)', 'E2F7 (144455)', 'ZNF624 (57547)'] ['ETV1 (2115)', 'PRSS21 (10942)', 'MLXIPL (51085)', 'MTMR11 (10903)', 'MARCO (8685)', 'TNFRSF1B (7133)', 'MYO16 (23026)', 'MRPS35 (60488)', 'ZMYND12 (84217)', 'ATP2A3 (489)', 'DGKD (8527)', 'TCF7 (6932)', 'ME2 (4200)', 'CEBPE (1053)', 'TBX15 (6913)', 'MAST3 (23031)', 'CECR2 (27443)', 'CYP2D…	['GALNT17 (64409)'] ['BAD (572)', 'MYCBP2 (23077)', 'FBXL3 (26224)', 'ZFX (7543)', 'CDKL5 (6792)', 'ANLN (54443)', 'INSRR (3645)', 'FAM13B (51306)', 'SPDL1 (54908)', 'POLR2B (5431)', 'SCML1 (6322)', 'CLPTM1L (81037)', 'DKK3 (27122)', 'TNIP3 (79931)', 'MAPK9 (5601)', 'CNN2 (1265)', 'TRAM2 (9697)', 'ADAT1 (23536)', 'STON1-GTF2A1L (286749)', 'FUNDC1 (139341)', 'GTSE1 (51512)', 'LAMP3 (27074)', 'TP73…	151	242	393
18016	belinostat	BRD-K33514849	HDAC1;HDAC2;HDAC3;HDAC6;HDAC8		['RPRD1B (58490)', 'DACH2 (117154)', 'PALLD (23022)', 'MARCHF4 (57574)', 'E2F7 (144455)', 'ZNF624 (57547)'] ['ETV1 (2115)', 'PRSS21 (10942)', 'MLXIPL (51085)', 'MTMR11 (10903)', 'MARCO (8685)', 'TNFRSF1B (7133)', 'MYO16 (23026)', 'MRPS35 (60488)', 'ZMYND12 (84217)', 'ATP2A3 (489)', 'DGKD (8527)', 'TCF7 (6932)', 'ME2 (4200)', 'CEBPE (1053)', 'TBX15 (6913)', 'MAST3 (23031)', 'CECR2 (27443)', 'CYP2D…	['GALNT17 (64409)'] ['BAD (572)', 'MYCBP2 (23077)', 'FBXL3 (26224)', 'ZFX (7543)', 'CDKL5 (6792)', 'ANLN (54443)', 'INSRR (3645)', 'FAM13B (51306)', 'SPDL1 (54908)', 'POLR2B (5431)', 'SCML1 (6322)', 'CLPTM1L (81037)', 'DKK3 (27122)', 'TNIP3 (79931)', 'MAPK9 (5601)', 'CNN2 (1265)', 'TRAM2 (9697)', 'ADAT1 (23536)', 'STON1-GTF2A1L (286749)', 'FUNDC1 (139341)', 'GTSE1 (51512)', 'LAMP3 (27074)', 'TP73…	151	242	393
19753	BRD-K85133207	vincristine	HDAC1		['WTIP (126374)', 'SHOX2 (6474)', 'NLRP11 (204801)', 'RTL5 (340526)', 'FBXO17 (115290)'] ['HS3ST1 (9957)', 'OSBPL7 (114881)', 'BAIAP2L1 (55971)', 'TTC22 (55001)', 'PLEKHG6 (55200)', 'ST3GAL1 (6482)', 'ALOX5 (240)', 'IL20RA (53832)', 'SH3YL1 (26751)', 'CDH1 (999)', 'DSG2 (1829)', 'PRSS8 (5652)', 'DGKA (1606)', 'ERBB3 (2065)', 'TTC7A (57217)', 'SLC44A1 (23446)', 'LLGL2 (3993)', 'TPD52 (7163)', 'MBN…	['IL20RA (53832)', 'DSG2 (1829)', 'MISP (126353)', 'GSKIP (51527)', 'EPCAM (4072)', 'DSC2 (1824)', 'TOB1 (10140)', 'ARHGAP27 (201176)', 'DENND2D (79961)', 'ELF3 (1999)', 'KIF13B (23303)', 'CLDN23 (137075)'] ['TBXA2R (6915)', 'ERCC1 (2067)', 'TFB1M (51106)', 'THAP3 (90326)', 'LAMC3 (10319)', 'SLC6A16 (28968)', 'PDZD4 (57595)', 'ATP2B3 (492)', 'EPHA8 (2046)', 'ADAM11 (4185)', 'PAX2 (5076)', 'NRDC (…	226	165	391
21094	tacedinaline	BRD-K30019337	HDAC1;HDAC2;HDAC3;HDAC6;HDAC8		[] ['ABCB4 (5244)', 'ABCC8 (6833)', 'TAC1 (6863)', 'UPP2 (151531)', 'SCN4A (6329)', 'NRXN3 (9369)', 'FAM214A (56204)', 'PTGER3 (5733)', 'BCAT1 (586)', 'LTK (4058)', 'HAGH (3029)', 'DMRT3 (58524)', 'SNAP91 (9892)', 'ZMYND12 (84217)', 'SYT1 (6857)', 'WIPI1 (55062)', 'RPS6KA2 (6196)', 'ATP2A3 (489)', 'SLC12A1 (6557)', 'RGS11 (8786)', 'SPAG6 (9576)', 'CACNA1S (779)', 'PCDHA6 (56142)', 'IL12RB2 (3595)…	['ABCB4 (5244)', 'TAC1 (6863)', 'SCN4A (6329)', 'NRXN3 (9369)', 'SNAP91 (9892)', 'CACNA1S (779)', 'PCDHA6 (56142)', 'OVGP1 (5016)', 'CD200 (4345)', 'CACNA1F (778)', 'HPN (3249)', 'SORCS1 (114815)', 'PTGES3L-AARSD1 (100885850)', 'UCP1 (7350)', 'IL2 (3558)', 'CLNK (116449)', 'TNR (7143)', 'GPX7 (2882)', 'SGIP1 (84251)', 'GHRH (2691)', 'H2BW1 (158983)', 'MCEE (84693)', 'ADM2 (79924)', 'HOXD1 (3231)'…	255	136	391
20664	Belinostat	QW-BI-011	HDAC1;HDAC2;HDAC3;HDAC6;HDAC8	EHMT2	['ARHGAP33 (115703)', 'REXO5 (81691)', 'AGA (175)', 'ADAT1 (23536)', 'SMC1A (8243)', 'NCAPG (64151)', 'NUP98 (4928)', 'FYTTD1 (84248)', 'SGO1 (151648)', 'MATN2 (4147)', 'COG6 (57511)', 'TMEM106C (79022)', 'BRCA2 (675)', 'MYLK3 (91807)', 'MBTPS1 (8720)', 'PKP4 (8502)', 'CYB561A3 (220002)', 'DCAF16 (54876)', 'RNF169 (254225)', 'AP1G1 (164)', 'C2CD3 (26005)', 'POGLUT3 (143888)', 'ZBTB37 (84614)', 'P…	['ATP2B4 (493)', 'HAL (3034)', 'STX1A (6804)', 'IL18RAP (8807)', 'PRDM8 (56978)', 'ANTXR2 (118429)', 'RAB7B (338382)'] ['M6PR (4074)', 'ARHGAP33 (115703)', 'REXO5 (81691)', 'MYCBP2 (23077)', 'ZFX (7543)', 'NCAPD2 (9918)', 'SLC30A9 (10463)', 'ZMYND11 (10771)', 'AGA (175)', 'USP28 (57646)', 'RSF1 (51773)', 'HHAT (55733)', 'FAM168A (23201)', 'TAB2 (23118)', 'RNF4 (6047)', 'IPO5 (3843)', 'ADAT1 (2353…	93	297	390
20677	belinostat	QW-BI-011	HDAC1;HDAC2;HDAC3;HDAC6;HDAC8	EHMT2	['ARHGAP33 (115703)', 'REXO5 (81691)', 'AGA (175)', 'ADAT1 (23536)', 'SMC1A (8243)', 'NCAPG (64151)', 'NUP98 (4928)', 'FYTTD1 (84248)', 'SGO1 (151648)', 'MATN2 (4147)', 'COG6 (57511)', 'TMEM106C (79022)', 'BRCA2 (675)', 'MYLK3 (91807)', 'MBTPS1 (8720)', 'PKP4 (8502)', 'CYB561A3 (220002)', 'DCAF16 (54876)', 'RNF169 (254225)', 'AP1G1 (164)', 'C2CD3 (26005)', 'POGLUT3 (143888)', 'ZBTB37 (84614)', 'P…	['ATP2B4 (493)', 'HAL (3034)', 'STX1A (6804)', 'IL18RAP (8807)', 'PRDM8 (56978)', 'ANTXR2 (118429)', 'RAB7B (338382)'] ['M6PR (4074)', 'ARHGAP33 (115703)', 'REXO5 (81691)', 'MYCBP2 (23077)', 'ZFX (7543)', 'NCAPD2 (9918)', 'SLC30A9 (10463)', 'ZMYND11 (10771)', 'AGA (175)', 'USP28 (57646)', 'RSF1 (51773)', 'HHAT (55733)', 'FAM168A (23201)', 'TAB2 (23118)', 'RNF4 (6047)', 'IPO5 (3843)', 'ADAT1 (2353…	93	297	390
20974	tacedinaline	sitagliptin	HDAC1;HDAC2;HDAC3;HDAC6;HDAC8	DPP4	['ERCC6 (2074)'] ['ABCB4 (5244)', 'ABCC8 (6833)', 'TAC1 (6863)', 'UPP2 (151531)', 'SCN4A (6329)', 'FMO1 (2326)', 'FAM214A (56204)', 'TNIP3 (79931)', 'LTK (4058)', 'SLC9A3R2 (9351)', 'ZMYND12 (84217)', 'SYT1 (6857)', 'PCDHA6 (56142)', 'PGR (5241)', 'SLC4A11 (83959)', 'IRAK3 (11213)', 'CPA1 (1357)', 'UPB1 (51733)', 'SLC5A1 (6523)', 'BPI (671)', 'CACNA1F (778)', 'BEX4 (56271)', 'SGCG (6445)', 'AQP8 …	['ABCB4 (5244)', 'TAC1 (6863)', 'UPP2 (151531)', 'PGR (5241)', 'UCP1 (7350)', 'CR2 (1380)', 'PDE1B (5153)', 'H2BW1 (158983)', 'KCNK17 (89822)', 'ATP13A4 (84239)', 'PDGFRA (5156)', 'AGT (183)', 'PARVG (64098)', 'BARHL2 (343472)', 'PTH2R (5746)', 'OCSTAMP (128506)', 'CNKSR2 (22866)', 'AIRE (326)', 'KCNT2 (343450)', 'KCNJ9 (3765)', 'FCRL1 (115350)', 'NPY5R (4889)', 'TXLNB (167838)', 'LPO (4025)', 'R…	224	162	386
9470	BRD-K80183349	VX-680	HDAC1;HDAC2	AURKA;AURKB;AURKC	[] ['NDUFAB1 (4706)', 'SLC25A13 (10165)', 'ZNF263 (10127)', 'RPUSD1 (113000)', 'RHBDF1 (64285)', 'MVP (9961)', 'DNASE1L1 (1774)', 'GLRX2 (51022)', 'CREB3L3 (84699)', 'HAGH (3029)', 'VPS35 (55737)', 'GUCY2C (2984)', 'MRPS34 (65993)', 'PALB2 (79728)', 'MRPL28 (10573)', 'SLC4A11 (83959)', 'NUBP2 (10101)', 'TELO2 (9894)', 'BDKRB1 (623)', 'GSKIP (51527)', 'PLTP (5360)', 'VSX1 (30813)', 'PYGB (5834)', …	[] ['CACNA2D2 (9254)', 'NISCH (11188)', 'RGPD5 (84220)', 'DEPDC1B (55789)', 'MYO16 (23026)', 'NFE2L3 (9603)', 'POLQ (10721)', 'MCF2L2 (23101)', 'MCOLN3 (55283)', 'CLEC2D (29121)', 'THOC1 (9984)', 'EXD2 (55218)', 'YTHDC1 (91746)', 'SNX10 (29887)', 'PIGS (94005)', 'DOCK3 (1795)', 'CCDC80 (151887)', 'GEMIN2 (8487)', 'COMT (1312)', 'HNRNPH3 (3189)', 'SYDE2 (84144)', 'MTMR3 (8897)', 'PNPLA3 (80339)', …	214	171	385
17887	EX-527	myriocin	SIRT1	SPTLC1;SPTLC2;SPTLC3	['SLC7A4 (6545)', 'ICAM4 (3386)', 'TREML2 (79865)', 'WNT1 (7471)', 'OR1L8 (138881)', 'COL8A2 (1296)', 'CD3E (916)'] ['PLEKHH1 (57475)', 'ZC3H11A (9877)', 'RIOK2 (55781)', 'CARMIL1 (55604)', 'EFHC1 (114327)', 'SLC16A6 (9120)', 'ARRDC3 (57561)', 'PPWD1 (23398)', 'TCERG1 (10915)', 'DNAH6 (1768)', 'TAF1B (9014)', 'IVNS1ABP (10625)', 'GPR89A (653519)', 'PTBP2 (58155)', 'RCOR3 (55758)', 'PLS1 (5357)', …	[] ['FGR (2268)', 'SEMA3F (6405)', 'MAD1L1 (8379)', 'MYCBP2 (23077)', 'CEACAM7 (1087)', 'ZBTB32 (27033)', 'CD6 (923)', 'CLCA4 (22802)', 'RNH1 (6050)', 'IBSP (3381)', 'CHPF2 (54480)', 'RIPOR1 (79567)', 'MAGEC2 (51438)', 'TNFRSF9 (3604)', 'GPC1 (2817)', 'CNN2 (1265)', 'DGCR2 (9993)', 'SIDT1 (54847)', 'IPCEF1 (26034)', 'SMC1B (27127)', 'LIPE (3991)', 'COL16A1 (1307)', 'SLC9A1 (6548)', 'STRN4 (29888)…	57	327	384
18667	Tubastatin A	GSK-J4	HDAC6	KDM6A;KDM6B	['SEC62 (7095)', 'JKAMP (51528)', 'SLC39A11 (201266)', 'HEXD (284004)', 'B3GNTL1 (146712)', 'C2orf92 (728537)', 'CTSO (1519)'] ['SEMA3F (6405)', 'CYP26B1 (56603)', 'CIAPIN1 (57019)', 'UBE3C (9690)', 'UQCRC1 (7384)', 'GABRA3 (2556)', 'CNTN1 (1272)', 'ABCF2 (10061)', 'MAGEC2 (51438)', 'CTDP1 (9150)', 'SNRNP40 (9410)', 'RPL18 (6141)', 'TP63 (8626)', 'PKP1 (5317)', 'ZNF324 (25799)', 'WDR47 (22911)', …	['CYP4B1 (1580)', 'GTF3C5 (9328)', 'ATP6V0A2 (23545)'] ['ARHGAP33 (115703)', 'ALDH3B1 (221)', 'SEC62 (7095)', 'CD74 (972)', 'BIRC3 (330)', 'BTN3A1 (11119)', 'SLC39A9 (55334)', 'JKAMP (51528)', 'VMP1 (81671)', 'TMEM38A (79041)', 'ALPK1 (80216)', 'TM9SF3 (56889)', 'CXCL2 (2920)', 'TRAF5 (7188)', 'GRK3 (157)', 'DNAL4 (10126)', 'SRSF5 (6430)', 'PNN (5411)', 'TNFSF13B (10673)', 'LMF1 (64788)', 'TMC5 (…	223	161	384
18680	tubastatin A	GSK-J4	HDAC6	KDM6A;KDM6B	['SEC62 (7095)', 'JKAMP (51528)', 'SLC39A11 (201266)', 'HEXD (284004)', 'B3GNTL1 (146712)', 'C2orf92 (728537)', 'CTSO (1519)'] ['SEMA3F (6405)', 'CYP26B1 (56603)', 'CIAPIN1 (57019)', 'UBE3C (9690)', 'UQCRC1 (7384)', 'GABRA3 (2556)', 'CNTN1 (1272)', 'ABCF2 (10061)', 'MAGEC2 (51438)', 'CTDP1 (9150)', 'SNRNP40 (9410)', 'RPL18 (6141)', 'TP63 (8626)', 'PKP1 (5317)', 'ZNF324 (25799)', 'WDR47 (22911)', …	['CYP4B1 (1580)', 'GTF3C5 (9328)', 'ATP6V0A2 (23545)'] ['ARHGAP33 (115703)', 'ALDH3B1 (221)', 'SEC62 (7095)', 'CD74 (972)', 'BIRC3 (330)', 'BTN3A1 (11119)', 'SLC39A9 (55334)', 'JKAMP (51528)', 'VMP1 (81671)', 'TMEM38A (79041)', 'ALPK1 (80216)', 'TM9SF3 (56889)', 'CXCL2 (2920)', 'TRAF5 (7188)', 'GRK3 (157)', 'DNAL4 (10126)', 'SRSF5 (6430)', 'PNN (5411)', 'TNFSF13B (10673)', 'LMF1 (64788)', 'TMC5 (…	223	161	384
20659	Belinostat	neopeltolide	HDAC1;HDAC2;HDAC3;HDAC6;HDAC8		['DBF4 (10926)', 'FUNDC1 (139341)', 'SMC1A (8243)', 'SENP1 (29843)', 'RIF1 (55183)', 'RBL1 (5933)', 'ZW10 (9183)', 'ARMC1 (55156)', 'NEIL3 (55247)', 'PPP6R3 (55291)', 'SGO1 (151648)', 'ESPL1 (9700)', 'SMC2 (10592)', 'KIF23 (9493)', 'NCAPG2 (54892)', 'MKI67 (4288)', 'INCENP (3619)', 'CHEK1 (1111)', 'PSMC2 (5701)', 'RACGAP1 (29127)', 'RAD21 (5885)', 'NEMP1 (23306)', 'RFWD3 (55159)', 'POGLUT3 (14388…	['ATP2B4 (493)', 'ARRDC2 (27106)', 'TFAP2E (339488)', 'CYP11A1 (1583)', 'ADCY10 (55811)', 'GCNA (93953)', 'CTF1 (1489)', 'PIP (5304)', 'ANKZF1 (55139)', 'S100A5 (6276)', 'PLXNB3 (5365)', 'CDRT4 (284040)'] ['M6PR (4074)', 'MYCBP2 (23077)', 'ZFX (7543)', 'DBF4 (10926)', 'NCAPD2 (9918)', 'UBR7 (55148)', 'SNX1 (6642)', 'AGA (175)', 'SPDL1 (54908)', 'DCUN1D1 (54165)', 'USP28 (57646)', 'CLPTM1L (81037)…	110	272	382
20673	belinostat	neopeltolide	HDAC1;HDAC2;HDAC3;HDAC6;HDAC8		['DBF4 (10926)', 'FUNDC1 (139341)', 'SMC1A (8243)', 'SENP1 (29843)', 'RIF1 (55183)', 'RBL1 (5933)', 'ZW10 (9183)', 'ARMC1 (55156)', 'NEIL3 (55247)', 'PPP6R3 (55291)', 'SGO1 (151648)', 'ESPL1 (9700)', 'SMC2 (10592)', 'KIF23 (9493)', 'NCAPG2 (54892)', 'MKI67 (4288)', 'INCENP (3619)', 'CHEK1 (1111)', 'PSMC2 (5701)', 'RACGAP1 (29127)', 'RAD21 (5885)', 'NEMP1 (23306)', 'RFWD3 (55159)', 'POGLUT3 (14388…	['ATP2B4 (493)', 'ARRDC2 (27106)', 'TFAP2E (339488)', 'CYP11A1 (1583)', 'ADCY10 (55811)', 'GCNA (93953)', 'CTF1 (1489)', 'PIP (5304)', 'ANKZF1 (55139)', 'S100A5 (6276)', 'PLXNB3 (5365)', 'CDRT4 (284040)'] ['M6PR (4074)', 'MYCBP2 (23077)', 'ZFX (7543)', 'DBF4 (10926)', 'NCAPD2 (9918)', 'UBR7 (55148)', 'SNX1 (6642)', 'AGA (175)', 'SPDL1 (54908)', 'DCUN1D1 (54165)', 'USP28 (57646)', 'CLPTM1L (81037)…	110	272	382
5659	pandacostat	SR8278	HDAC1;HDAC2;HDAC3;HDAC6;HDAC8	NR1D1	[] ['TTC22 (55001)', 'PPP5C (5536)', 'PRSS8 (5652)', 'EPN1 (29924)', 'CTNNA2 (1496)', 'LLGL2 (3993)', 'MOCOS (55034)', 'IL4R (3566)', 'FDFT1 (2222)', 'TRPM3 (80036)', 'SNX5 (27131)', 'TASP1 (55617)', 'MAEA (10296)', 'STRN4 (29888)', 'TFAP4 (7023)', 'HOOK2 (29911)', 'DSP (1832)', 'MFNG (4242)', 'CDS2 (8760)', 'TRADD (8717)', 'ELMO3 (79767)', 'PHKB (5257)', 'CCL22 (6367)', 'MMP15 (4324)', 'SLC7A6OS…	[] ['HSPB6 (126393)', 'TSPOAP1 (9256)', 'CACNA1G (8913)', 'AGK (55750)', 'SPAG9 (9043)', 'MASP2 (10747)', 'RNF14 (9604)', 'FAM13B (51306)', 'FBXO42 (54455)', 'DKK3 (27122)', 'SLC4A8 (9498)', 'PDZD4 (57595)', 'POLB (5423)', 'LIMS2 (55679)', 'AFF4 (27125)', 'GTSE1 (51512)', 'PAX2 (5076)', 'CTTNBP2 (83992)', 'VDAC3 (7419)', 'OSTM1 (28962)', 'EBF4 (57593)', 'KLHL22 (84861)', 'SNAP29 (9342)', 'CRKL (1…	165	216	381
13829	BRD-K51490254	BRD-K30748066	HDAC6;HDAC8	CDK9	['DCC (1630)'] ['TPR (7175)', 'DZANK1 (55184)', 'CDS2 (8760)', 'TCERG1 (10915)', 'UAP1 (6675)', 'PRDX6 (9588)', 'WFDC3 (140686)', 'PTGER2 (5732)', 'ZNF133 (7692)', 'CDK7 (1022)', 'FBH1 (84893)', 'RBM17 (84991)', 'NUF2 (83540)', 'MED7 (9443)', 'RUSC1 (23623)', 'KRTCAP2 (200185)', 'PRRT3 (285368)', 'GATA2 (2624)', 'MTURN (222166)', 'PRR19 (284338)', 'SLC6A9 (6536)', 'PET117 (100303755)', 'SPDYE6 (7…	[] ['CX3CL1 (6376)', 'PAFAH1B1 (5048)', 'TRAF3IP3 (80342)', 'VTA1 (51534)', 'TSPAN9 (10867)', 'UFL1 (23376)', 'ANK1 (286)', 'MRPS10 (55173)', 'GUCA1A (2978)', 'LTBP1 (4052)', 'METTL24 (728464)', 'TAB2 (23118)', 'GINM1 (116254)', 'TRAF3IP2 (10758)', 'TBXAS1 (6916)', 'CNN2 (1265)', 'ABCA7 (10347)', 'STON1-GTF2A1L (286749)', 'SMG6 (23293)', 'DGCR2 (9993)', 'PDCD2 (5134)', 'CHFR (55743)', 'TBX21 (300…	24	356	380
20626	BRD-K85133207	Teniposide	HDAC1	TOP2A;TOP2B	['ZC3HC1 (51530)', 'CD37 (951)', 'GRIN3B (116444)', 'PROZ (8858)', 'PIMREG (54478)', 'PLPPR3 (79948)', 'SHOX2 (6474)', 'RNF182 (221687)', 'C3orf22 (152065)', 'C1QL4 (338761)', 'FAT4 (79633)', 'RTL5 (340526)', 'USP51 (158880)'] ['TSPAN6 (7105)', 'HS3ST1 (9957)', 'TTC22 (55001)', 'PLEKHG6 (55200)', 'ST3GAL1 (6482)', 'ALOX5 (240)', 'IL20RA (53832)', 'SERPINB1 (1992)', 'RNASET2 (8635)', 'CDH1 (999)',…	['IL20RA (53832)', 'DSG2 (1829)', 'PLA2G10 (8399)', 'CEACAM6 (4680)', 'MISP (126353)', 'FERMT1 (55612)', 'CST3 (1471)', 'CEACAM5 (1048)', 'EPCAM (4072)', 'PTK2B (2185)', 'PSD4 (23550)', 'DSC2 (1824)', 'GCOM1 (145781)', 'VPS37B (79720)', 'DENND2D (79961)', 'ELF3 (1999)', 'MYO1D (4642)', 'PKP3 (11187)', 'KIF13B (23303)', 'CLDN23 (137075)', 'MYZAP (100820829)'] ['TBXA2R (6915)', 'CYP46A1 (10858)', '…	225	155	380
16360	Parthenolide	BRD-K48334597			['DAB1 (1600)', 'LYZL6 (57151)'] ['MCUB (55013)', 'SPRTN (83932)', 'CUL3 (8452)', 'TPR (7175)', 'GATB (5188)', 'SUGP2 (10147)', 'JMJD4 (65094)', 'SLCO4A1 (28231)', 'CCP110 (9738)', 'TASOR2 (54906)', 'PPWD1 (23398)', 'TCERG1 (10915)', 'FAM162A (26355)', 'TAF1B (9014)', 'CEBPZ (10153)', 'PRDX6 (9588)', 'CENPK (64105)', 'TIMM17A (10440)', 'RBM17 (84991)', 'PRADC1 (84279)', 'CCDC142 (84865)', 'TAF5L …	['FBXO28 (23219)', 'C1orf35 (79169)'] ['FGR (2268)', 'CEACAM7 (1087)', 'HIVEP2 (3097)', 'EXTL3 (2137)', 'MAN2B2 (23324)', 'CD6 (923)', 'CLCA4 (22802)', 'MARCO (8685)', 'AGPAT4 (56895)', 'MAGEC2 (51438)', 'SIRT2 (22933)', 'SIDT1 (54847)', 'IPCEF1 (26034)', 'GPATCH1 (55094)', 'SMC1B (27127)', 'NEBL (10529)', 'FDFT1 (2222)', 'ITPKC (80271)', 'FXYD5 (53827)', 'SLC9A1 (6548)', 'ZNF268 (10795)', 'JPH4 …	77	302	379
11188	apicidin	BRD-K44224150	HDAC1;HDAC2;HDAC3;HDAC6;HDAC8		[] ['RPUSD1 (113000)', 'NOX1 (27035)', 'CAPN1 (823)', 'VSIG2 (23584)', 'PIGV (55650)', 'METTL22 (79091)', 'DRD4 (1815)', 'CYP2W1 (54905)', 'PAG1 (55824)', 'XAB2 (56949)', 'TOLLIP (54472)', 'NUDC (10726)', 'MADCAM1 (8174)', 'MYL12A (10627)', 'TLR8 (51311)', 'PLLP (51090)', 'MMP15 (4324)', 'HAGHL (84264)', 'TNFRSF10A (8797)', 'PEX11G (92960)', 'LILRB5 (10990)', 'RPL28 (6158)', 'NCOA7 (135112)', 'ME…	['GPN2 (54707)'] ['RPAP3 (79657)', 'YAF2 (10138)', 'MATR3 (9782)', 'RUFY3 (22902)', 'SYT13 (57586)', 'RUNX3 (864)', 'DEPDC1B (55789)', 'MFAP3 (4238)', 'ZFYVE16 (9765)', 'SPDL1 (54908)', 'CTPS2 (56474)', 'SCML1 (6322)', 'DKK3 (27122)', 'ANAPC4 (29945)', 'ARID4B (51742)', 'DGKG (1608)', 'TBXAS1 (6916)', 'CCAR1 (55749)', 'HIPK2 (28996)', 'SEC61A2 (55176)', 'HEATR6 (63897)', 'KIF2A (3796)', 'FUNDC1 (…	81	297	378
20941	PCI-34051	QW-BI-011	HDAC8, HDAC6, HDAC1	EHMT2	['CSDE1 (7812)', 'CCDC28A (25901)', 'RPL31 (6160)', 'SNU13 (4809)', 'RPL3 (6122)', 'MRPS31 (10240)', 'CHCHD2 (51142)', 'GIT1 (28964)', 'NUP88 (4927)', 'C1QBP (708)', 'MED31 (51003)', 'RPL24 (6152)', 'CCT4 (10575)', 'RPL5 (6125)', 'EMC6 (83460)', 'RPAIN (84268)', 'ATP6V1E1 (529)', 'RPA1 (6117)', 'SCO1 (6341)', 'HADHB (3032)', 'RARS2 (57038)', 'CCT6A (908)', 'RMND1 (55005)', 'CACHD1 (57685)', 'SENP…	['GAB1 (2549)', 'KCP (375616)', 'CIART (148523)', 'COX6B2 (125965)', 'SAMD9L (219285)', 'ATG9B (285973)', 'CCR3 (1232)', 'MT-ND5 (4540)', 'MT-CO1 (4512)', 'PSORS1C1 (170679)', 'REELD1 (345051)', 'RASSF5 (83593)'] ['COX10 (1352)', 'ELAC2 (60528)', 'CSDE1 (7812)', 'VTA1 (51534)', 'NME1-NME2 (654364)', 'UTP18 (51096)', 'PGM3 (5238)', 'MDH1 (4190)', 'CCDC28A (25901)', 'SARS1 (6301)', 'PHF23 (79142)',…	127	248	375
12186	BRD-K80183349	sitagliptin	HDAC1;HDAC2	DPP4	[] ['AOC1 (26)', 'RHBDF1 (64285)', 'LUC7L (55692)', 'SLC6A7 (6534)', 'MTMR11 (10903)', 'DSG2 (1829)', 'SLC9A3R2 (9351)', 'MAPK6 (5597)', 'CEACAM6 (4680)', 'SLC4A11 (83959)', 'PLTP (5360)', 'PYGB (5834)', 'TSC22D1 (8848)', 'CEMIP (57214)', 'CEACAM5 (1048)', 'ZC3HAV1 (56829)', 'CCL24 (6369)', 'WASL (8976)', 'PLOD3 (8985)', 'ZNHIT1 (10467)', 'RARRES2 (5919)', 'GCK (2645)', 'ALDH3A1 (218)', 'ICAM2 (3…	['LUM (4060)'] ['ARHGAP33 (115703)', 'ITGA2B (3674)', 'NISCH (11188)', 'SCMH1 (22955)', 'CLCN6 (1185)', 'ANOS1 (3730)', 'ANLN (54443)', 'XYLT2 (64132)', 'MYO16 (23026)', 'ROS1 (6098)', 'CAMK2B (816)', 'SNX24 (28966)', 'NTN1 (9423)', 'MLH1 (4292)', 'NDC80 (10403)', 'SRRT (51593)', 'PIGS (94005)', 'CERS4 (79603)', 'CMA1 (1215)', 'COMT (1312)', 'GRK3 (157)', 'HMGXB4 (10042)', 'THOC5 (8563)', 'ISM2 (…	132	242	374
5040	BRD-K66532283	SR8278	HDAC1;HDAC2	NR1D1	[] ['LTF (4057)', 'PABPC1 (26986)', 'CPSF1 (29894)', 'ICAM3 (3385)', 'STRN4 (29888)', 'MYO9B (4650)', 'ACR (49)', 'PIH1D1 (55011)', 'ANKRD27 (84079)', 'RPL18A (6142)', 'MEST (4232)', 'C11orf21 (29125)', 'MYL2 (4633)', 'F3 (2152)', 'PKN1 (5585)', 'ADGRE5 (976)', 'IRF3 (3661)', 'PRMT1 (3276)', 'TRPV5 (56302)', 'SIN3B (23309)', 'KLF2 (10365)', 'COLGALT1 (79709)', 'DDA1 (79016)', 'WDR74 (54663)', 'EM…	[] ['KLHL13 (90293)', 'THSD7A (221981)', 'CACNA1G (8913)', 'CDKL5 (6792)', 'MASP2 (10747)', 'TRAF3IP3 (80342)', 'GABRA3 (2556)', 'SYT13 (57586)', 'SPAST (6683)', 'DEPDC1 (55635)', 'KPNA6 (23633)', 'HMGB3 (3149)', 'IFT88 (8100)', 'ZZZ3 (26009)', 'FBXO42 (54455)', 'CELF2 (10659)', 'KITLG (4254)', 'ELN (2006)', 'TAB2 (23118)', 'TBXAS1 (6916)', 'COL11A1 (1301)', 'CALCRL (10203)', 'FGFR3 (2261)', 'AFF…	75	298	373
15308	EX-527	BRD-K84807411	SIRT1		['IL34 (146433)', 'COL8A2 (1296)', 'ZDHHC18 (84243)'] ['SPRTN (83932)', 'PLEKHH1 (57475)', 'ZC3H11A (9877)', 'RIOK2 (55781)', 'TRMT6 (51605)', 'RBM41 (55285)', 'XYLT1 (64131)', 'SYT17 (51760)', 'ARRDC3 (57561)', 'GPR89A (653519)', 'SLC19A2 (10560)', 'PTBP2 (58155)', 'RCOR3 (55758)', 'PLS1 (5357)', 'MKKS (8195)', 'PRKAB2 (5565)', 'TIMM17A (10440)', 'ELP2 (55250)', 'FNBP1L (54874)', 'TNFRSF11A (879…	[] ['FGR (2268)', 'SEMA3F (6405)', 'CEACAM7 (1087)', 'CLCA4 (22802)', 'RNH1 (6050)', 'IBSP (3381)', 'TNFRSF9 (3604)', 'GINM1 (116254)', 'GPC1 (2817)', 'CNN2 (1265)', 'ATP11A (23250)', 'ACTN1 (87)', 'SIDT1 (54847)', 'GPATCH1 (55094)', 'SMC1B (27127)', 'COL16A1 (1307)', 'SLC9A1 (6548)', 'TBC1D2 (55357)', 'JAK2 (3717)', 'IL12RB1 (3594)', 'MAGEB2 (4113)', 'SLC7A4 (6545)', 'MICALL1 (85377)', 'TIMP3 (7…	53	319	372
3331	BRD-K51490254	GSK-J4	HDAC6;HDAC8	KDM6A;KDM6B	[] ['HOXA11 (3207)', 'FAM13B (51306)', 'RPP40 (10799)', 'TIMM17A (10440)', 'TXN (7295)', 'SLC31A2 (1318)', 'RPS24 (6229)', 'RPL32 (6161)', 'RPP14 (11102)', 'TMEM43 (79188)', 'RPS27 (6232)', 'ZNF763 (284390)', 'H4C11 (8363)', 'ZNF442 (79973)', 'SMCO1 (255798)', 'BRK1 (55845)', 'HTD2 (109703458)', 'MTRNR2L3 (100462983)', 'ZNF878 (729747)']	[] ['ACSM3 (6296)', 'ETV1 (2115)', 'EXTL3 (2137)', 'WWTR1 (25937)', 'USP2 (9099)', 'BOD1L1 (259282)', 'CLEC16A (23274)', 'GUCA2B (2981)', 'CTPS2 (56474)', 'TM7SF3 (51768)', 'NTN1 (9423)', 'MYLK (4638)', 'CTNNA2 (1496)', 'ATP11A (23250)', 'SCT (6343)', 'FGF10 (2255)', 'CAMK2A (815)', 'SREBF1 (6720)', 'SIDT1 (54847)', 'ALPK1 (80216)', 'CDHR2 (54825)', 'SLC24A1 (9187)', 'FNDC3B (64778)', 'IL4R (3566…	19	350	369
9476	BRD-K80183349	BRD-K33514849	HDAC1;HDAC2		[] ['AOC1 (26)', 'PRSS21 (10942)', 'PLAUR (5329)', 'MTMR11 (10903)', 'SERPINB1 (1992)', 'NR1H3 (10062)', 'TNFRSF1B (7133)', 'CLEC16A (23274)', 'DSG2 (1829)', 'PLA2G10 (8399)', 'CYP2W1 (54905)', 'TRAF5 (7188)', 'SLC26A3 (1811)', 'ABCC6 (368)', 'RPGRIP1 (57096)', 'NXPE1 (120400)', 'EPB41L4B (54566)', 'HSD3B7 (80270)', 'MISP (126353)', 'CDHR5 (53841)', 'HNF4A (3172)', 'AXIN1 (8312)', 'SYT17 (51760)'…	[] ['MSL3 (10943)', 'TMEM132A (54972)', 'AGK (55750)', 'CDKL5 (6792)', 'ANLN (54443)', 'DEPDC1 (55635)', 'FBXO42 (54455)', 'THAP3 (90326)', 'ROS1 (6098)', 'FOXN3 (1112)', 'CAMK2B (816)', 'GTSE1 (51512)', 'MCCC1 (56922)', 'NRDC (4898)', 'KCNN2 (3781)', 'C5orf22 (55322)', 'ULK2 (9706)', 'HACE1 (57531)', 'PIR (8544)', 'ASAP3 (55616)', 'EBF4 (57593)', 'GRAMD1A (57655)', 'PHGDH (26227)', 'KLHL22 (8486…	166	202	368
11406	EX-527	BRD-K30019337	SIRT1		['ZDHHC18 (84243)'] ['SPRTN (83932)', 'SDCCAG8 (10806)', 'PLEKHH1 (57475)', 'ZC3H11A (9877)', 'RIOK2 (55781)', 'RBM41 (55285)', 'XYLT1 (64131)', 'SYT17 (51760)', 'ARRDC3 (57561)', 'GPR89A (653519)', 'SLC19A2 (10560)', 'PTBP2 (58155)', 'PLS1 (5357)', 'MKKS (8195)', 'PRKAB2 (5565)', 'TIMM17A (10440)', 'RBM17 (84991)', 'FNBP1L (54874)', 'EXOC6 (54536)', 'CCDC54 (84692)', 'TNFRSF11A (8792)', 'PGGHG (…	[] ['FGR (2268)', 'SEMA3F (6405)', 'ZBTB32 (27033)', 'CLCA4 (22802)', 'RNH1 (6050)', 'MSR1 (4481)', 'TNFRSF9 (3604)', 'GINM1 (116254)', 'MSH4 (4438)', 'GPC1 (2817)', 'CNN2 (1265)', 'ATP11A (23250)', 'CAMK2A (815)', 'ACTN1 (87)', 'GPATCH1 (55094)', 'SMC1B (27127)', 'CIC (23152)', 'COL16A1 (1307)', 'ASAP3 (55616)', 'SLC9A1 (6548)', 'ZNF268 (10795)', 'TBC1D2 (55357)', 'JAK2 (3717)', 'PSMD8 (5714)', …	50	318	368
12269	apicidin	BRD-K01737880	HDAC1;HDAC2;HDAC3;HDAC6;HDAC8		[] ['NOX1 (27035)', 'VSIG2 (23584)', 'PIGV (55650)', 'LXN (56925)', 'SLC4A11 (83959)', 'FXYD3 (5349)', 'NUDC (10726)', 'TELO2 (9894)', 'BDKRB1 (623)', 'PTK6 (5753)', 'PROKR2 (128674)', 'CST3 (1471)', 'TLR8 (51311)', 'AGR2 (10551)', 'GORASP1 (64689)', 'ABHD14A-ACY1 (100526760)', 'RPS6KA1 (6195)', 'RARRES1 (5918)', 'GTF3A (2971)', 'SPINK4 (27290)', 'PI3 (5266)', 'SLPI (6590)', 'PTPRB (5787)', 'METT…	['GPN2 (54707)'] ['C1orf112 (55732)', 'CDC27 (996)', 'DPEP1 (1800)', 'TTC27 (55622)', 'NCAPH2 (29781)', 'DEPDC1B (55789)', 'RFC1 (5981)', 'CTPS2 (56474)', 'R3HDM1 (23518)', 'FAM168A (23201)', 'EIF2AK2 (5610)', 'DGKG (1608)', 'CCAR1 (55749)', 'CS (1431)', 'APPBP2 (10513)', 'PMS1 (5378)', 'NDUFB4 (4710)', 'SEC61A2 (55176)', 'ZBTB11 (27107)', 'DHX29 (54505)', 'RORA (6095)', 'CLASP1 (23332)', 'SPAG5 …	66	302	368
21231	tacedinaline	purmorphamine	HDAC1;HDAC2;HDAC3;HDAC6;HDAC8	SMO	['TUBB4B (10383)'] ['TECTA (7007)', 'COLEC11 (78989)', 'PCDH17 (27253)', 'ITIH5 (80760)', 'ALDH1L2 (160428)', 'GDNF (2668)', 'ERVH48-1 (90625)', 'TMEM225B (100289187)']	['ABCB4 (5244)', 'LGALS14 (56891)', 'UPP2 (151531)', 'SCN4A (6329)', 'TENM1 (10178)', 'PSMC4 (5704)', 'NRXN3 (9369)', 'C8B (732)', 'IBSP (3381)', 'ZPBP (11055)', 'GSC2 (2928)', 'DMRT3 (58524)', 'SNAP91 (9892)', 'STON1-GTF2A1L (286749)', 'ABCC9 (10060)', 'ASIC4 (55515)', 'MOV10L1 (54456)', 'CD5L (922)', 'CAPN6 (827)', 'AMPH (273)', 'CACNA1S (779)', 'PCDHA6 (56142)', 'PGR (5241)', 'OPRK1 (4986)', '…	9	359	368
8262	Parthenolide	BRD-K30748066		CDK9	[] ['TNFRSF1B (7133)', 'PNKP (11284)', 'TPR (7175)', 'ZC3H11A (9877)', 'SUGP2 (10147)', 'IARS2 (55699)', 'CPSF1 (29894)', 'AP1M1 (8907)', 'PKD2L2 (27039)', 'DDX43 (55510)', 'ME2 (4200)', 'TFR2 (7036)', 'EZH1 (2145)', 'PPWD1 (23398)', 'TCERG1 (10915)', 'UAP1 (6675)', 'PRDX6 (9588)', 'RCOR3 (55758)', 'MLH3 (27030)', 'ZC2HC1C (79696)', 'CENPK (64105)', 'KLF2 (10365)', 'PRR7 (80758)', 'DIAPH1 (1729)'…	[] ['TRAF3IP3 (80342)', 'VTA1 (51534)', 'CD4 (920)', 'HIVEP2 (3097)', 'GABRA3 (2556)', 'PGM3 (5238)', 'CD6 (923)', 'UFL1 (23376)', 'CNTN1 (1272)', 'CCDC28A (25901)', 'POU2F2 (5452)', 'SARS1 (6301)', 'MAGEC2 (51438)', 'LTBP1 (4052)', 'GINM1 (116254)', 'TRAF3IP2 (10758)', 'SMG6 (23293)', 'ABCB11 (8647)', 'FRY (10129)', 'IPCEF1 (26034)', 'TACR2 (6865)', 'MID2 (11043)', 'FYB1 (2533)', 'FOLH1 (2346)',…	102	265	367
20978	BRD-A94377914	BRD-K34485477	HDAC1;HDAC2;HDAC3;HDAC6;HDAC8		['SPRTN (83932)', 'TBXAS1 (6916)', 'HDAC4 (9759)', 'AFF4 (27125)', 'RBM41 (55285)', 'PAPOLA (10914)', 'SCFD1 (23256)', 'DDX5 (1655)', 'SLC4A3 (6508)', 'RO60 (6738)', 'FASTKD2 (22868)', 'MTERF4 (130916)', 'HEATR5A (25938)', 'WDR36 (134430)', 'TNFRSF11A (8792)', 'NVL (4931)', 'FER (2241)', 'B3GALNT2 (148789)', 'UTP15 (84135)', 'SHROOM1 (134549)', 'PHAX (51808)', 'UBTD2 (92181)', 'PFKFB3 (5209)', 'C…	['PIGV (55650)', 'CYP2W1 (54905)', 'EYA1 (2138)', 'OSBP (5007)', 'DHDDS (79947)', 'LRP11 (84918)', 'TNNI2 (7136)', 'C1QTNF6 (114904)', 'DDB2 (1643)', 'ZNF593 (51042)', 'SYT8 (90019)', 'MTA2 (9219)', 'MVD (4597)', 'POLR2G (5436)', 'FLII (2314)', 'CDIN1 (84529)', 'MAGEB16 (139604)', 'SRGAP3 (9901)', 'NOXO1 (124056)', 'ANKRD65 (441869)', 'UPK3B (105375355)'] ['FARP2 (9855)', 'CD79B (974)', 'SPRTN (8…	106	260	366
14116	BRD-K85133207	GSK-J4	HDAC1	KDM6A;KDM6B	['PLPPR3 (79948)'] ['PRSS3 (5646)', 'SLC38A5 (92745)', 'RNASET2 (8635)', 'FAM214A (56204)', 'SLC9A3R2 (9351)', 'MAOB (4129)', 'DHRS9 (10170)', 'MAGI3 (260425)', 'EPB41L1 (2036)', 'SLC4A11 (83959)', 'OAS1 (4938)', 'LRRFIP2 (9209)', 'PCSK5 (5125)', 'TRIOBP (11078)', 'PYGB (5834)', 'DNAJC5 (80331)', 'GID8 (54994)', 'JAG1 (182)', 'CHMP4B (128866)', 'TRIM35 (23087)', 'GSR (2936)', 'HAS1 (3036)', 'BAG1…	['FBP1 (2203)'] ['ARHGAP33 (115703)', 'MAP3K14 (9020)', 'NCAPD2 (9918)', 'LRRC23 (10233)', 'NUDCD3 (23386)', 'CTPS2 (56474)', 'NFE2L3 (9603)', 'LAMC3 (10319)', 'HOMER3 (9454)', 'SOAT1 (6646)', 'SNX24 (28966)', 'PYGM (5837)', 'NUCKS1 (64710)', 'FGF10 (2255)', 'CAMK2A (815)', 'VASH1 (22846)', 'HLTF (6596)', 'SPEG (10290)', 'PANX2 (56666)', 'PPP2R2C (5522)', 'SNRPA (6626)', 'OPRK1 (4986)', 'SEMA5B (…	101	264	365
17577	BRD-K24690302	LY-2157299	HDAC1	TGFBR1	[] ['OSBPL7 (114881)', 'TLL1 (7092)', 'FAM214A (56204)', 'FNIP2 (57600)', 'PLEKHH1 (57475)', 'IL17RB (55540)', 'SLC12A2 (6558)', 'SLC9A3R2 (9351)', 'ST6GALNAC1 (55808)', 'PRLH (51052)', 'TMEM38A (79041)', 'FAP (2191)', 'SLC4A4 (8671)', 'APOH (350)', 'SCFD1 (23256)', 'BLNK (29760)', 'VCPKMT (79609)', 'ARHGAP5 (394)', 'SLC17A9 (63910)', 'JAG1 (182)', 'MEDAG (84935)', 'ZP2 (7783)', 'SYT17 (51760)', …	['TSPO2 (222642)', 'MTARC2 (54996)', 'UNC5CL (222643)', 'HTR3C (170572)', 'LHFPL3 (375612)', 'CT47A1 (728096)'] ['LAS1L (81887)', 'M6PR (4074)', 'DVL2 (1856)', 'ADIPOR2 (79602)', 'PAFAH1B1 (5048)', 'RNF216 (54476)', 'EXTL3 (2137)', 'NUDCD3 (23386)', 'CXorf56 (63932)', 'DERA (51071)', 'MAP2K3 (5606)', 'RCN1 (5954)', 'YBX3 (8531)', 'MRPS24 (64951)', 'HMG20B (10362)', 'NTN1 (9423)', 'FOXJ2 (55810)',…	164	201	365
5662	pandacostat	BRD-K30748066	HDAC1;HDAC2;HDAC3;HDAC6;HDAC8	CDK9	[] ['TTC22 (55001)', 'PPP5C (5536)', 'MYOM2 (9172)', 'KATNIP (23247)', 'PRSS8 (5652)', 'EPN1 (29924)', 'CTNNA2 (1496)', 'LLGL2 (3993)', 'MOCOS (55034)', 'IL4R (3566)', 'FDFT1 (2222)', 'TRPM3 (80036)', 'NSFL1C (55968)', 'SNX5 (27131)', 'TASP1 (55617)', 'MAEA (10296)', 'STRN4 (29888)', 'TFAP4 (7023)', 'HOOK2 (29911)', 'MFNG (4242)', 'CDS2 (8760)', 'CST3 (1471)', 'ELMO3 (79767)', 'PHKB (5257)', 'CCL…	[] ['HSPB6 (126393)', 'TSPOAP1 (9256)', 'AGK (55750)', 'SPAG9 (9043)', 'MASP2 (10747)', 'STAB1 (23166)', 'RNF14 (9604)', 'FAM13B (51306)', 'FBXO42 (54455)', 'SLC4A8 (9498)', 'POLB (5423)', 'AFF4 (27125)', 'GTSE1 (51512)', 'ZNF37A (7587)', 'PAX2 (5076)', 'VDAC3 (7419)', 'OSTM1 (28962)', 'COL19A1 (1310)', 'XPO1 (7514)', 'IFT74 (80173)', 'KLHL22 (84861)', 'SNAP29 (9342)', 'CRKL (1399)', 'LZTR1 (8216…	162	202	364
14205	EX-527	BRD-K41334119	SIRT1		['IL34 (146433)', 'ZDHHC18 (84243)'] ['SPRTN (83932)', 'PLEKHH1 (57475)', 'ZC3H11A (9877)', 'RIOK2 (55781)', 'TRMT6 (51605)', 'RBM41 (55285)', 'XYLT1 (64131)', 'SYT17 (51760)', 'ARRDC3 (57561)', 'GPR89A (653519)', 'SLC19A2 (10560)', 'PTBP2 (58155)', 'PLS1 (5357)', 'MKKS (8195)', 'PRKAB2 (5565)', 'TIMM17A (10440)', 'FNBP1L (54874)', 'EXOC6 (54536)', 'TNFRSF11A (8792)', 'PRUNE1 (58497)', 'MRPL9 (65…	[] ['FGR (2268)', 'SEMA3F (6405)', 'CLCA4 (22802)', 'RNH1 (6050)', 'TNFRSF9 (3604)', 'GINM1 (116254)', 'GPC1 (2817)', 'CNN2 (1265)', 'ATP11A (23250)', 'CAMK2A (815)', 'ACTN1 (87)', 'GPATCH1 (55094)', 'COL16A1 (1307)', 'SLC9A1 (6548)', 'UNC13D (201294)', 'TBC1D2 (55357)', 'JAK2 (3717)', 'IL12RB1 (3594)', 'MAGEB2 (4113)', 'SLC7A4 (6545)', 'TIMP3 (7078)', 'ZC3H7B (23264)', 'DHRS2 (10202)', 'MMP9 (43…	48	314	362
5677	pandacostat	BRD-K01737880	HDAC1;HDAC2;HDAC3;HDAC6;HDAC8		[] ['ALG1 (56052)', 'BARX2 (8538)', 'LAMC2 (3918)', 'CTNNA2 (1496)', 'ROGDI (79641)', 'MRPS34 (65993)', 'ARG2 (384)', 'PTHLH (5744)', 'SLC4A11 (83959)', 'NUDC (10726)', 'EFNB1 (1947)', 'TSPAN15 (23555)', 'CARD10 (29775)', 'TELO2 (9894)', 'BDKRB1 (623)', 'PTK6 (5753)', 'ARFRP1 (10139)', 'CDS2 (8760)', 'FERMT1 (55612)', 'JAG1 (182)', 'CST3 (1471)', 'SRPX2 (27286)', 'ANTKMT (65990)', 'GYS1 (2997)', …	[] ['MPND (84954)', 'BAZ1B (9031)', 'MRC2 (9902)', 'TBC1D23 (55773)', 'DCUN1D1 (54165)', 'YTHDC2 (64848)', 'TSPAN17 (26262)', 'DGKG (1608)', 'APPBP2 (10513)', 'NDUFB4 (4710)', 'SEC61A2 (55176)', 'DHX29 (54505)', 'NAV3 (89795)', 'DCT (1638)', 'SLC13A1 (6561)', 'XPO1 (7514)', 'ZNF302 (55900)', 'PAPOLA (10914)', 'RBM27 (54439)', 'FKBP5 (2289)', 'IFT74 (80173)', 'CCDC134 (79879)', 'ZBED4 (9889)', 'PA…	127	234	361
20318	BRD-A94377914	bafilomycin A1	HDAC1;HDAC2;HDAC3;HDAC6;HDAC8	ATP6V0A1	['AFF4 (27125)', 'ADNP (23394)', 'SMG7 (9887)', 'HEATR1 (55127)', 'MKLN1 (4289)', 'SOX3 (6658)', 'CEP170 (9859)', 'ACTG2 (72)', 'COL6A3 (1293)', 'PHAX (51808)', 'PIGA (5277)', 'CA5B (11238)', 'RALGAPB (57148)', 'HSPA4 (3308)', 'ASXL1 (171023)', 'KLHL15 (80311)', 'ANGEL2 (90806)', 'FAM156B (727866)', 'ELANE (1991)'] ['GGCT (79017)', 'CEACAM7 (1087)', 'CYB561 (1534)', 'CDH1 (999)', 'RAD51 (5888)', …	['VGLL1 (51442)', 'ASAH1 (427)', 'SLC41A3 (54946)', 'ZDHHC12 (84885)', 'FASN (2194)', 'ACOT4 (122970)', 'TMEM216 (51259)'] ['MPO (4353)', 'SPRTN (83932)', 'ARHGAP31 (57514)', 'ADSS2 (159)', 'SPDL1 (54908)', 'TNFRSF17 (608)', 'DKK3 (27122)', 'ARID4B (51742)', 'RIOK2 (55781)', 'TBXAS1 (6916)', 'GATB (5188)', 'CDK17 (5128)', 'AHRR (57491)', 'HIPK2 (28996)', 'DNTTIP2 (30836)', 'NUP133 (55746)', 'FUND…	114	247	361
13048	BRD-K11533227	BRD-K01737880	HDAC1;HDAC2		['NPLOC4 (55666)'] ['NOX1 (27035)', 'CTNNA2 (1496)', 'PPP1R12B (4660)', 'BDKRB1 (623)', 'ARFRP1 (10139)', 'FERMT1 (55612)', 'JAG1 (182)', 'IMPDH1 (3614)', 'PTK2B (2185)', 'SPINK4 (27290)', 'MBOAT7 (79143)', 'RRBP1 (6238)', 'MPST (4357)', 'ASH2L (9070)', 'ASS1 (445)', 'MRO (83876)', 'ABHD17C (58489)', 'ADCY10 (55811)', 'SCML4 (256380)', 'SSC4D (136853)', 'CD96 (10225)', 'TSEN2 (80746)', 'TAGLN2 (8…	[] ['NFYA (4800)', 'SNX11 (29916)', 'KMT2E (55904)', 'PSMC4 (5704)', 'HGF (3082)', 'SAMD4A (23034)', 'NCAPH2 (29781)', 'MAP2K3 (5606)', 'DCUN1D1 (54165)', 'CNTLN (54875)', 'YTHDC2 (64848)', 'ANO2 (57101)', 'TSPAN17 (26262)', 'FOXP3 (50943)', 'HHAT (55733)', 'FAM168A (23201)', 'CYFIP2 (26999)', 'USP36 (57602)', 'APPBP2 (10513)', 'UHRF1BP1 (54887)', 'DHX29 (54505)', 'PYGM (5837)', 'SMARCE1 (6605)',…	47	309	356
21229	tacedinaline	isoevodiamine	HDAC1;HDAC2;HDAC3;HDAC6;HDAC8		['E2F3 (1871)', 'CENPF (1063)', 'STIL (6491)', 'NUP153 (9972)', 'CDKAL1 (54901)', 'HNRNPU (3192)'] ['IBSP (3381)', 'TBX5 (6910)', 'IL12B (3593)', 'KCNK17 (89822)', 'ADCY4 (196883)', 'FTHL17 (53940)', 'PDE6H (5149)', 'BARHL2 (343472)', 'OCSTAMP (128506)', 'FCAMR (83953)', 'OTOGL (283310)', 'WDR87 (83889)', 'HPSE2 (60495)', 'PCARE (388939)', 'ENPP7 (339221)', 'OR6C70 (390327)', 'FAM228A (653140)', …	['LGALS14 (56891)', 'TENM1 (10178)', 'SLC7A14 (57709)', 'C8B (732)', 'IBSP (3381)', 'ZPBP (11055)', 'GUCA1A (2978)', 'WNT8A (7478)', 'DMRT3 (58524)', 'STON1-GTF2A1L (286749)', 'ABCC9 (10060)', 'ASIC4 (55515)', 'MOV10L1 (54456)', 'CD5L (922)', 'CAPN6 (827)', 'AMPH (273)', 'CACNA1S (779)', 'PCDHA6 (56142)', 'OPRK1 (4986)', 'SEMA5B (54437)', 'FOLH1 (2346)', 'CPXM1 (56265)', 'F11 (2160)', 'TBX5 (6910…	24	332	356
15297	EX-527	bafilomycin A1	SIRT1	ATP6V0A1	['ICAM4 (3386)', 'WNT1 (7471)', 'GATA5 (140628)'] ['ANAPC4 (29945)', 'PLEKHH1 (57475)', 'CARMIL1 (55604)', 'SERPINA4 (5267)', 'FZD10 (11211)', 'GPR89A (653519)', 'SLC19A2 (10560)', 'PLS1 (5357)', 'WFDC3 (140686)', 'PRKAB2 (5565)', 'RBM17 (84991)', 'RDH12 (145226)', 'TNFRSF11A (8792)', 'UCK2 (7371)', 'PRUNE1 (58497)', 'PDSS1 (23590)', 'UPF2 (26019)', 'TEX9 (374618)', 'UTP15 (84135)', 'NUDT5 (11164…	[] ['FGR (2268)', 'SEMA3F (6405)', 'MAD1L1 (8379)', 'HSPB6 (126393)', 'MYCBP2 (23077)', 'AGK (55750)', 'MARK4 (57787)', 'UBE3C (9690)', 'RNF216 (54476)', 'GABRA3 (2556)', 'NUB1 (51667)', 'RNH1 (6050)', 'KCNG1 (3755)', 'INSRR (3645)', 'IBSP (3381)', 'CHPF2 (54480)', 'RIPOR1 (79567)', 'MAGEC2 (51438)', 'ZNF800 (168850)', 'CUL1 (8454)', 'GPC1 (2817)', 'SIRT2 (22933)', 'SMG6 (23293)', 'STK10 (6793)',…	32	323	355
18598	BRD-K85133207	teniposide	HDAC1	TOP2A;TOP2B	['CD37 (951)', 'EFHD1 (80303)', 'C1QL4 (338761)'] ['TSPAN6 (7105)', 'HS3ST1 (9957)', 'TTC22 (55001)', 'PLEKHG6 (55200)', 'ST3GAL1 (6482)', 'ALOX5 (240)', 'IL20RA (53832)', 'SERPINB1 (1992)', 'RNASET2 (8635)', 'CDH1 (999)', 'DSG2 (1829)', 'PRSS8 (5652)', 'DGKA (1606)', 'ERBB3 (2065)', 'TTC7A (57217)', 'SLC44A1 (23446)', 'LLGL2 (3993)', 'TPD52 (7163)', 'MBNL3 (55796)', 'DLG3 (1741)', 'MGST2 (4258)'…	['MISP (126353)', 'FERMT1 (55612)', 'PTK2B (2185)', 'PSD4 (23550)', 'KIF13B (23303)', 'CLDN23 (137075)'] ['TBXA2R (6915)', 'CYP46A1 (10858)', 'THAP3 (90326)', 'LAMC3 (10319)', 'SLC6A16 (28968)', 'ASPM (259266)', 'PDZD4 (57595)', 'ATP2B3 (492)', 'CLTCL1 (8218)', 'EPHA8 (2046)', 'VASH1 (22846)', 'ADAM11 (4185)', 'WDR62 (284403)', 'PAX2 (5076)', 'SPAG5 (10615)', 'NRDC (4898)', 'ULK2 (9706)', 'PPEF1 …	215	140	355
11431	BRD-K80183349	BRD9876:MK-1775 (4:1 mol/mol)	HDAC1;HDAC2	WEE1	[] ['AOC1 (26)', 'TMEM176A (55365)', 'PDK4 (5166)', 'RHBDF1 (64285)', 'MVP (9961)', 'MTMR11 (10903)', 'NR1H3 (10062)', 'CLEC16A (23274)', 'HAGH (3029)', 'LAPTM4A (9741)', 'VPS35 (55737)', 'GUCY2C (2984)', 'FRMPD1 (22844)', 'CYP2W1 (54905)', 'MRPS34 (65993)', 'CDH17 (1015)', 'MGST2 (4258)', 'SLC26A3 (1811)', 'ABCC6 (368)', 'RPGRIP1 (57096)', 'NXPE1 (120400)', 'NUBP2 (10101)', 'TELO2 (9894)', 'BDKR…	['SLX1A (548593)'] ['CDC27 (996)', 'TMEM132A (54972)', 'TBXA2R (6915)', 'XYLT2 (64132)', 'RGPD5 (84220)', 'ROS1 (6098)', 'MCF2L2 (23101)', 'HPF1 (54969)', 'ZBTB11 (27107)', 'CLEC2D (29121)', 'SPAG5 (10615)', 'MCAM (4162)', 'THOC1 (9984)', 'NDC80 (10403)', 'HACE1 (57531)', 'PIGS (94005)', 'BIRC5 (332)', 'CCDC80 (151887)', 'GGA1 (26088)', 'MTMR3 (8897)', 'RANGAP1 (5905)', 'THEG (51298)', 'PDAP1 (11…	206	147	353
16384	isonicotinohydroxamic acid	VX-680	HDAC6	AURKA;AURKB;AURKC	['TADA3 (10474)'] ['NDUFAB1 (4706)', 'SLC25A5 (292)', 'RPUSD1 (113000)', 'BCAR1 (9564)', 'SDCCAG8 (10806)', 'POLR3E (55718)', 'UNKL (64718)', 'GATB (5188)', 'KARS1 (3735)', 'PACC1 (55248)', 'FECH (2235)', 'PAGE1 (8712)', 'NUP133 (55746)', 'DNAJA2 (10294)', 'BCL3 (602)', 'CRMP1 (1400)', 'EVC (2121)', 'NDE1 (54820)', 'MRPS34 (65993)', 'MYDGF (56005)', 'GTF3C1 (2975)', 'PGM1 (5236)', 'JMJD4 (65094)'…	['CCDC102B (79839)', 'CLPB (81570)', 'CCDC85B (11007)'] ['ARID4A (5926)', 'TNC (3371)', 'FNIP2 (57600)', 'KMT2C (58508)', 'RC3H2 (54542)', 'PARP12 (64761)', 'TSPAN32 (10077)', 'SLC12A2 (6558)', 'ZMYND12 (84217)', 'KLF6 (1316)', 'NEDD4 (4734)', 'TMEM260 (54916)', 'PAG1 (55824)', 'RAP1GAP (5909)', 'ZNF506 (440515)', 'IL11 (3589)', 'SUSD6 (9766)', 'VAPA (9218)', 'METTL4 (64863)', 'SMCHD1 (23347)', '…	176	177	353
21022	BRD-A94377914	BRD-K13185470	HDAC1;HDAC2;HDAC3;HDAC6;HDAC8	MCL1	['ARID4B (51742)', 'DNTTIP2 (30836)', 'RABL2B (11158)', 'CCNT2 (905)', 'TRAF5 (7188)', 'SCFD1 (23256)', 'CYTH4 (27128)', 'TRIP11 (9321)', 'CFAP69 (79846)', 'CPVL (54504)', 'DDX5 (1655)', 'IL10RA (3587)', 'PRPF40B (25766)', 'CEP85L (387119)', 'RASGRF2 (5924)', 'TCERG1 (10915)', 'SF3B1 (23451)', 'RO60 (6738)', 'HEATR5A (25938)', 'MORC2 (22880)', 'SOX3 (6658)', 'ENPP2 (5168)', 'MCL1 (4170)', 'FBXO28…	['PHRF1 (57661)', 'LRP11 (84918)', 'GTF3A (2971)', 'PRMT1 (3276)', 'THEM6 (51337)', 'VHL (7428)', 'ZNF593 (51042)', 'DYNLT1 (6993)', 'EIF3M (10480)', 'MTA2 (9219)', 'ZDHHC12 (84885)', 'NUDT16L1 (84309)', 'FASN (2194)', 'ATPAF2 (91647)', 'WWP2 (11060)', 'HNRNPUL2 (221092)', 'EEF1G (1937)', 'NUDT18 (79873)'] ['MPO (4353)', 'PROM1 (8842)', 'VCAN (1462)', 'DKK3 (27122)', 'ARID4B (51742)', 'ATP9A (100…	130	221	351
16488	BRD-K66532283	BRD-K34485477	HDAC1;HDAC2		['MTMR8 (55613)', 'SLC4A3 (6508)', 'RETREG1 (54463)', 'SLC24A5 (283652)'] ['PRSS21 (10942)', 'MSH4 (4438)', 'METTL22 (79091)', 'XAB2 (56949)', 'NUDC (10726)', 'STRN4 (29888)', 'UNC13D (201294)', 'DHRS2 (10202)', 'ADNP2 (22850)', 'MYL12A (10627)', 'PLLP (51090)', 'TNFRSF10A (8797)', 'ANKRD27 (84079)', 'IFIT2 (3433)', 'HVCN1 (84329)', 'COLGALT1 (79709)', 'SSTR4 (6754)', 'WDR74 (54663)', 'CELA1 (199…	[] ['CFTR (1080)', 'DBF4 (10926)', 'MATR3 (9782)', 'RUFY3 (22902)', 'SYT13 (57586)', 'ZFYVE16 (9765)', 'KMT2C (58508)', 'TBXAS1 (6916)', 'CCAR1 (55749)', 'SPA17 (53340)', 'SEC61A2 (55176)', 'EML1 (2009)', 'HDAC4 (9759)', 'KIF2A (3796)', 'FUNDC1 (139341)', 'AFF4 (27125)', 'GTSE1 (51512)', 'CTTNBP2 (83992)', 'USP33 (23032)', 'ITGA8 (8516)', 'CARMIL1 (55604)', 'CHRNA3 (1136)', 'MEF2C (4208)', 'FAM13…	57	293	350
14296	EX-527	BRD-K33514849	SIRT1		['WNT1 (7471)', 'GATA5 (140628)'] ['FMO3 (2328)', 'ANAPC4 (29945)', 'PLEKHH1 (57475)', 'HEPH (9843)', 'HNF4A (3172)', 'SYT17 (51760)', 'SEPSECS (51091)', 'FZD10 (11211)', 'GPR89A (653519)', 'SLC19A2 (10560)', 'PLS1 (5357)', 'WFDC3 (140686)', 'PRKAB2 (5565)', 'RBM17 (84991)', 'KCTD3 (51133)', 'UCK2 (7371)', 'HDGF (3068)', 'PRUNE1 (58497)', 'LBR (3930)', 'PDSS1 (23590)', 'UPF2 (26019)', 'TEX9 (3746…	[] ['FGR (2268)', 'SEMA3F (6405)', 'MAD1L1 (8379)', 'HSPB6 (126393)', 'MYCBP2 (23077)', 'AGK (55750)', 'MARK4 (57787)', 'UBE3C (9690)', 'HIVEP2 (3097)', 'RNF216 (54476)', 'GABRA3 (2556)', 'KCNG1 (3755)', 'INSRR (3645)', 'IBSP (3381)', 'CHPF2 (54480)', 'RIPOR1 (79567)', 'MAGEC2 (51438)', 'ZNF800 (168850)', 'CUL1 (8454)', 'GPC1 (2817)', 'CNN2 (1265)', 'BTBD1 (53339)', 'SIRT2 (22933)', 'SMG6 (23293)…	40	309	349
21230	tacedinaline	BRD-K64610608	HDAC1;HDAC2;HDAC3;HDAC6;HDAC8		['TCERG1 (10915)', 'STIL (6491)'] ['TREML2 (79865)', 'SLC17A2 (10246)', 'HRH2 (3274)', 'TRPV5 (56302)', 'PSD2 (84249)', 'SHKBP1 (92799)', 'CALHM6 (441168)', 'GCGR (2642)']	['SLC4A1 (6521)', 'LGALS14 (56891)', 'UPP2 (151531)', 'TENM1 (10178)', 'PSMC4 (5704)', 'SLC7A14 (57709)', 'C8B (732)', 'IBSP (3381)', 'MSR1 (4481)', 'ZPBP (11055)', 'GUCA1A (2978)', 'DMRT3 (58524)', 'STON1-GTF2A1L (286749)', 'ASIC4 (55515)', 'MOV10L1 (54456)', 'CD5L (922)', 'CAPN6 (827)', 'AMPH (273)', 'CACNA1S (779)', 'PCDHA6 (56142)', 'OPRK1 (4986)', 'SEMA5B (54437)', 'FOLH1 (2346)', 'CPXM1 (56…	10	339	349
20	BRD-K24690302	QW-BI-011	HDAC1	EHMT2	[] ['OSBPL7 (114881)', 'TLL1 (7092)', 'FAM214A (56204)', 'IL17RB (55540)', 'SLC12A2 (6558)', 'SLC9A3R2 (9351)', 'CLDN18 (51208)', 'ST6GALNAC1 (55808)', 'PRLH (51052)', 'FAP (2191)', 'SYNJ2 (8871)', 'APOH (350)', 'SCFD1 (23256)', 'BLNK (29760)', 'VCPKMT (79609)', 'ARHGAP5 (394)', 'SLC17A9 (63910)', 'JAG1 (182)', 'ZP2 (7783)', 'CEMIP (57214)', 'FAM83E (54854)', 'CPVL (54504)', 'SUSD1 (64420)', 'ZMI…	[] ['LAS1L (81887)', 'M6PR (4074)', 'DVL2 (1856)', 'AP2B1 (163)', 'VPS41 (27072)', 'ADIPOR2 (79602)', 'PAFAH1B1 (5048)', 'STARD3NL (83930)', 'RNF216 (54476)', 'NUDCD3 (23386)', 'DERA (51071)', 'SARS1 (6301)', 'EPHA3 (2042)', 'RCN1 (5954)', 'HHAT (55733)', 'MRPS24 (64951)', 'NTN1 (9423)', 'FOXJ2 (55810)', 'TNFRSF1A (7132)', 'TFE3 (7030)', 'SCT (6343)', 'FGF10 (2255)', 'CAMK2A (815)', 'FGF4 (2249)'…	127	221	348
20790	belinostat	BRD-K84807411	HDAC1;HDAC2;HDAC3;HDAC6;HDAC8		['ITGA3 (3675)', 'CD59 (966)', 'RPRD1B (58490)', 'CAPNS1 (826)', 'ACTN4 (81)', 'YAP1 (10413)', 'ADM (133)', 'CMIP (80790)', 'RNF26 (79102)', 'SFN (2810)', 'GAS6 (2621)', 'ATL3 (25923)', 'ZFP91 (80829)', 'IL1RAP (3556)'] ['HECW1 (23072)', 'ETV1 (2115)', 'TFAP2D (83741)', 'MLXIPL (51085)', 'CP (1356)', 'ZMYND12 (84217)', 'PSME4 (23198)', 'ATP2A3 (489)', 'RGS11 (8786)', 'NMRK2 (27231)', 'SIRT6 (5154…	['SIRT6 (51548)', 'GLRA2 (2742)', 'LHX3 (8022)', 'NPDC1 (56654)', 'RASD1 (51655)', 'PTGES3L-AARSD1 (100885850)', 'ARHGAP9 (64333)', 'VGF (7425)', 'NPAS1 (4861)', 'NTS (4922)', 'CGREF1 (10669)', 'CACNA1A (773)', 'RAB13 (5872)', 'DIS3L2 (129563)', 'PIGF (5281)', 'KIF5A (3798)', 'PSD3 (23362)', 'TFF3 (7033)', 'ANKZF1 (55139)', 'PLGLB1 (5343)', 'SPRY4 (81848)', 'C20orf204 (284739)', 'PABPN1L (390748)…	188	160	348
20792	Belinostat	BRD-K84807411	HDAC1;HDAC2;HDAC3;HDAC6;HDAC8		['ITGA3 (3675)', 'CD59 (966)', 'RPRD1B (58490)', 'CAPNS1 (826)', 'ACTN4 (81)', 'YAP1 (10413)', 'ADM (133)', 'CMIP (80790)', 'RNF26 (79102)', 'SFN (2810)', 'GAS6 (2621)', 'ATL3 (25923)', 'ZFP91 (80829)', 'IL1RAP (3556)'] ['HECW1 (23072)', 'ETV1 (2115)', 'TFAP2D (83741)', 'MLXIPL (51085)', 'CP (1356)', 'ZMYND12 (84217)', 'PSME4 (23198)', 'ATP2A3 (489)', 'RGS11 (8786)', 'NMRK2 (27231)', 'SIRT6 (5154…	['SIRT6 (51548)', 'GLRA2 (2742)', 'LHX3 (8022)', 'NPDC1 (56654)', 'RASD1 (51655)', 'PTGES3L-AARSD1 (100885850)', 'ARHGAP9 (64333)', 'VGF (7425)', 'NPAS1 (4861)', 'NTS (4922)', 'CGREF1 (10669)', 'CACNA1A (773)', 'RAB13 (5872)', 'DIS3L2 (129563)', 'PIGF (5281)', 'KIF5A (3798)', 'PSD3 (23362)', 'TFF3 (7033)', 'ANKZF1 (55139)', 'PLGLB1 (5343)', 'SPRY4 (81848)', 'C20orf204 (284739)', 'PABPN1L (390748)…	188	160	348
1989	Merck60	QW-BI-011	HDAC1;HDAC2	EHMT2	[] ['CCDC88C (440193)', 'PRKCH (5583)', 'MAST4 (375449)', 'HES2 (54626)', 'DHRS9 (10170)', 'AFM (173)', 'SLC4A11 (83959)', 'TASP1 (55617)', 'CPA1 (1357)', 'PRMT5 (10419)', 'BDKRB1 (623)', 'SLC17A9 (63910)', 'ISM1 (140862)', 'CST4 (1472)', 'LIPG (9388)', 'VSIG1 (340547)', 'ATP8B4 (79895)', 'LYL1 (4066)', 'STX1A (6804)', 'EPHB6 (2051)', 'MEST (4232)', 'IL1RL1 (9173)', 'QSOX1 (5768)', 'FASLG (356)',…	[] ['PLXND1 (23129)', 'ARHGAP33 (115703)', 'REXO5 (81691)', 'ZFX (7543)', 'PHTF2 (57157)', 'VPS41 (27072)', 'STARD3NL (83930)', 'HFE (3077)', 'ZMYND11 (10771)', 'NUDCD3 (23386)', 'IFT88 (8100)', 'PHLPP2 (23035)', 'TSPAN17 (26262)', 'RSF1 (51773)', 'R3HDM1 (23518)', 'NCKAP1 (10787)', 'PMS1 (5378)', 'ADAT1 (23536)', 'CDK13 (8621)', 'NEO1 (4756)', 'PTPN3 (5774)', 'SNX13 (23161)', 'DERL2 (51009)', 'C…	68	277	345
20729	Belinostat	BRD-K41334119	HDAC1;HDAC2;HDAC3;HDAC6;HDAC8		['ITGA3 (3675)', 'CD59 (966)', 'CAPNS1 (826)', 'ACTN4 (81)', 'YAP1 (10413)', 'ALG10 (84920)', 'ADM (133)', 'CMIP (80790)', 'PATL1 (219988)', 'SFN (2810)', 'GAS6 (2621)', 'ATL3 (25923)', 'ZFP91 (80829)', 'IL1RAP (3556)'] ['HECW1 (23072)', 'ETV1 (2115)', 'TFAP2D (83741)', 'MLXIPL (51085)', 'CP (1356)', 'ZMYND12 (84217)', 'PSME4 (23198)', 'ATP2A3 (489)', 'RGS11 (8786)', 'NMRK2 (27231)', 'SIRT6 (5154…	['SIRT6 (51548)', 'GLRA2 (2742)', 'LHX3 (8022)', 'NPDC1 (56654)', 'RASD1 (51655)', 'PTGES3L-AARSD1 (100885850)', 'CRIPT (9419)', 'ARHGAP9 (64333)', 'VGF (7425)', 'NTS (4922)', 'CACNA1A (773)', 'RAB13 (5872)', 'DIS3L2 (129563)', 'PIGF (5281)', 'KIF5A (3798)', 'PSD3 (23362)', 'TFF3 (7033)', 'PLGLB1 (5343)', 'SPRY4 (81848)', 'PABPN1L (390748)', 'SLC26A6 (65010)', 'UTP14C (9724)', 'RTL1 (388015)', 'P…	185	158	343
20731	belinostat	BRD-K41334119	HDAC1;HDAC2;HDAC3;HDAC6;HDAC8		['ITGA3 (3675)', 'CD59 (966)', 'CAPNS1 (826)', 'ACTN4 (81)', 'YAP1 (10413)', 'ALG10 (84920)', 'ADM (133)', 'CMIP (80790)', 'PATL1 (219988)', 'SFN (2810)', 'GAS6 (2621)', 'ATL3 (25923)', 'ZFP91 (80829)', 'IL1RAP (3556)'] ['HECW1 (23072)', 'ETV1 (2115)', 'TFAP2D (83741)', 'MLXIPL (51085)', 'CP (1356)', 'ZMYND12 (84217)', 'PSME4 (23198)', 'ATP2A3 (489)', 'RGS11 (8786)', 'NMRK2 (27231)', 'SIRT6 (5154…	['SIRT6 (51548)', 'GLRA2 (2742)', 'LHX3 (8022)', 'NPDC1 (56654)', 'RASD1 (51655)', 'PTGES3L-AARSD1 (100885850)', 'CRIPT (9419)', 'ARHGAP9 (64333)', 'VGF (7425)', 'NTS (4922)', 'CACNA1A (773)', 'RAB13 (5872)', 'DIS3L2 (129563)', 'PIGF (5281)', 'KIF5A (3798)', 'PSD3 (23362)', 'TFF3 (7033)', 'PLGLB1 (5343)', 'SPRY4 (81848)', 'PABPN1L (390748)', 'SLC26A6 (65010)', 'UTP14C (9724)', 'RTL1 (388015)', 'P…	185	158	343
16057	isonicotinohydroxamic acid	BRD-K30748066	HDAC6	CDK9	['ROS1 (6098)', 'ZNF20 (7568)'] ['REX1BD (55049)', 'CCDC124 (115098)', 'EEF1AKNMT (51603)', 'CTPS2 (56474)', 'CS (1431)', 'POLD1 (5424)', 'U2AF2 (11338)', 'EPN1 (29924)', 'PRKCQ (5588)', 'DAZAP1 (26528)', 'MCM6 (4175)', 'SNRPA (6626)', 'UBE2K (3093)', 'AFP (174)', 'DUSP12 (11266)', 'SLC27A5 (10998)', 'SLCO1A2 (6579)', 'LAT2 (7462)', 'SRRT (51593)', 'NOP14 (8602)', 'FUS (2521)', 'TFAP4 (7023)', 'P…	['CORO7 (79585)'] ['TSPOAP1 (9256)', 'REV3L (5980)', 'UBR2 (23304)', 'CCDC28A (25901)', 'MUSK (4593)', 'FAM13B (51306)', 'ROS1 (6098)', 'ADAMTS6 (11174)', 'VAMP3 (9341)', 'LTBP1 (4052)', 'FOXC1 (2296)', 'RC3H2 (54542)', 'ATG5 (9474)', 'CYB5R4 (51167)', 'INPP5A (3632)', 'TSG101 (7251)', 'IPCEF1 (26034)', 'TACR2 (6865)', 'PAG1 (55824)', 'OSTM1 (28962)', 'P2RX6 (9127)', 'SMCHD1 (23347)', 'MYL12A (10…	145	197	342
12413	pandacostat	BRD9876:MK-1775 (4:1 mol/mol)	HDAC1;HDAC2;HDAC3;HDAC6;HDAC8	WEE1	['ZNF221 (7638)'] ['PPP5C (5536)', 'ALG1 (56052)', 'MYOM2 (9172)', 'KATNIP (23247)', 'CTNNA2 (1496)', 'ROGDI (79641)', 'MRPS34 (65993)', 'IL4R (3566)', 'NSFL1C (55968)', 'SNX5 (27131)', 'TMEM230 (29058)', 'TASP1 (55617)', 'TSPAN15 (23555)', 'TELO2 (9894)', 'BDKRB1 (623)', 'CDS2 (8760)', 'FERMT1 (55612)', 'IDH3B (3420)', 'CST3 (1471)', 'APMAP (57136)', 'SRPX2 (27286)', 'PHKB (5257)', 'NOMO3 (40805…	[] ['MPND (84954)', 'STAB1 (23166)', 'MRC2 (9902)', 'RRAGD (58528)', 'TBC1D23 (55773)', 'DCUN1D1 (54165)', 'TSPAN17 (26262)', 'SLC4A8 (9498)', 'APPBP2 (10513)', 'NDUFB4 (4710)', 'NAV3 (89795)', 'ZNF37A (7587)', 'DCT (1638)', 'COL19A1 (1310)', 'XPO1 (7514)', 'FKBP5 (2289)', 'IFT74 (80173)', 'SNAP29 (9342)', 'CRKL (1399)', 'LZTR1 (8216)', 'HIRA (7290)', 'CCDC134 (79879)', 'PPP6R2 (9701)', 'PMM1 (53…	150	191	341
18864	tubastatin A	VX-680	HDAC6	AURKA;AURKB;AURKC	['CCNT2 (905)', 'FNBP4 (23360)', 'SF3B1 (23451)', 'RABL2A (11159)', 'FAM111A (63901)', 'ANKRD36C (400986)'] ['SEMA3F (6405)', 'CYP26B1 (56603)', 'AK2 (204)', 'UBE3C (9690)', 'GABRA3 (2556)', 'CNTN1 (1272)', 'RIPOR1 (79567)', 'MAGEC2 (51438)', 'PHPT1 (29085)', 'CUL1 (8454)', 'CTDP1 (9150)', 'VPS35 (55737)', 'TESK2 (10420)', 'TP63 (8626)', 'SMC1B (27127)', 'CIC (23152)', 'PKP1 (5317)', 'ZNF264 (942…	['RBBP8 (5932)', 'WARS2 (10352)', 'SPINK7 (84651)', 'DDX28 (55794)', 'PINLYP (390940)'] ['BIRC3 (330)', 'SLC39A9 (55334)', 'CASP8 (841)', 'SP100 (6672)', 'MAP4K4 (9448)', 'TMEM38A (79041)', 'ZNF638 (27332)', 'DGKD (8527)', 'SP140 (11262)', 'CXCL2 (2920)', 'CCNT2 (905)', 'TRAF5 (7188)', 'USP40 (55230)', 'OTUB2 (78990)', 'PPP2R3C (55012)', 'SUCO (51430)', 'SRSF5 (6430)', 'TMC5 (79838)', 'DMXL2 (233…	227	114	341
18877	Tubastatin A	VX-680	HDAC6	AURKA;AURKB;AURKC	['CCNT2 (905)', 'FNBP4 (23360)', 'SF3B1 (23451)', 'RABL2A (11159)', 'FAM111A (63901)', 'ANKRD36C (400986)'] ['SEMA3F (6405)', 'CYP26B1 (56603)', 'AK2 (204)', 'UBE3C (9690)', 'GABRA3 (2556)', 'CNTN1 (1272)', 'RIPOR1 (79567)', 'MAGEC2 (51438)', 'PHPT1 (29085)', 'CUL1 (8454)', 'CTDP1 (9150)', 'VPS35 (55737)', 'TESK2 (10420)', 'TP63 (8626)', 'SMC1B (27127)', 'CIC (23152)', 'PKP1 (5317)', 'ZNF264 (942…	['RBBP8 (5932)', 'WARS2 (10352)', 'SPINK7 (84651)', 'DDX28 (55794)', 'PINLYP (390940)'] ['BIRC3 (330)', 'SLC39A9 (55334)', 'CASP8 (841)', 'SP100 (6672)', 'MAP4K4 (9448)', 'TMEM38A (79041)', 'ZNF638 (27332)', 'DGKD (8527)', 'SP140 (11262)', 'CXCL2 (2920)', 'CCNT2 (905)', 'TRAF5 (7188)', 'USP40 (55230)', 'OTUB2 (78990)', 'PPP2R3C (55012)', 'SUCO (51430)', 'SRSF5 (6430)', 'TMC5 (79838)', 'DMXL2 (233…	227	114	341
20774	Belinostat	BRD-K78574327	HDAC1;HDAC2;HDAC3;HDAC6;HDAC8		['ITGA3 (3675)', 'MPP5 (64398)', 'CD59 (966)', 'RPRD1B (58490)', 'CAPNS1 (826)', 'ACTN4 (81)', 'YAP1 (10413)', 'TMTC3 (160418)', 'ADM (133)', 'CMIP (80790)', 'TCTN2 (79867)', 'SFN (2810)', 'GAS6 (2621)', 'ATL3 (25923)', 'ZFP91 (80829)', 'FAM111B (374393)', 'IL1RAP (3556)'] ['HECW1 (23072)', 'ETV1 (2115)', 'SYN1 (6853)', 'TFAP2D (83741)', 'MLXIPL (51085)', 'SARS1 (6301)', 'CP (1356)', 'ZMYND12 (84…	['SIRT6 (51548)', 'GLRA2 (2742)', 'LHX3 (8022)', 'NPDC1 (56654)', 'RASD1 (51655)', 'PTGES3L-AARSD1 (100885850)', 'ARHGAP9 (64333)', 'VGF (7425)', 'NTS (4922)', 'CGREF1 (10669)', 'CACNA1A (773)', 'RAB13 (5872)', 'DIS3L2 (129563)', 'PIGF (5281)', 'KIF5A (3798)', 'PSD3 (23362)', 'TFF3 (7033)', 'PLGLB1 (5343)', 'SPRY4 (81848)', 'PABPN1L (390748)', 'SLC26A6 (65010)', 'RTL1 (388015)', 'PTGES3L (1008858…	196	145	341
20778	belinostat	BRD-K78574327	HDAC1;HDAC2;HDAC3;HDAC6;HDAC8		['ITGA3 (3675)', 'MPP5 (64398)', 'CD59 (966)', 'RPRD1B (58490)', 'CAPNS1 (826)', 'ACTN4 (81)', 'YAP1 (10413)', 'TMTC3 (160418)', 'ADM (133)', 'CMIP (80790)', 'TCTN2 (79867)', 'SFN (2810)', 'GAS6 (2621)', 'ATL3 (25923)', 'ZFP91 (80829)', 'FAM111B (374393)', 'IL1RAP (3556)'] ['HECW1 (23072)', 'ETV1 (2115)', 'SYN1 (6853)', 'TFAP2D (83741)', 'MLXIPL (51085)', 'SARS1 (6301)', 'CP (1356)', 'ZMYND12 (84…	['SIRT6 (51548)', 'GLRA2 (2742)', 'LHX3 (8022)', 'NPDC1 (56654)', 'RASD1 (51655)', 'PTGES3L-AARSD1 (100885850)', 'ARHGAP9 (64333)', 'VGF (7425)', 'NTS (4922)', 'CGREF1 (10669)', 'CACNA1A (773)', 'RAB13 (5872)', 'DIS3L2 (129563)', 'PIGF (5281)', 'KIF5A (3798)', 'PSD3 (23362)', 'TFF3 (7033)', 'PLGLB1 (5343)', 'SPRY4 (81848)', 'PABPN1L (390748)', 'SLC26A6 (65010)', 'RTL1 (388015)', 'PTGES3L (1008858…	196	145	341
16486	BRD-K66532283	ML312	HDAC1;HDAC2	SCARB1	['NINL (22981)', 'MTMR8 (55613)', 'SLC4A3 (6508)', 'SLC24A5 (283652)'] ['PRSS21 (10942)', 'PLAUR (5329)', 'METTL22 (79091)', 'CPSF1 (29894)', 'OAS1 (4938)', 'UNC13D (201294)', 'TELO2 (9894)', 'DHRS2 (10202)', 'PTK6 (5753)', 'PLLP (51090)', 'TNFRSF10A (8797)', 'CCDC61 (729440)', 'MEST (4232)', 'IFIT2 (3433)', 'TRIM25 (7706)', 'HVCN1 (84329)', 'IRF3 (3661)', 'RAC2 (5880)', 'COLGALT1 (79709)', 'TRPM…	[] ['NFYA (4800)', 'DLX6 (1750)', 'PHTF2 (57157)', 'DBF4 (10926)', 'MATR3 (9782)', 'RUFY3 (22902)', 'DEPDC1B (55789)', 'ZFYVE16 (9765)', 'POLR2B (5431)', 'KIF1B (23095)', 'KMT2C (58508)', 'GYG2 (8908)', 'CCAR1 (55749)', 'SPA17 (53340)', 'SEC61A2 (55176)', 'TLE2 (7089)', 'EML1 (2009)', 'HDAC4 (9759)', 'KIF2A (3796)', 'NUP133 (55746)', 'MGAT4A (11320)', 'AFF4 (27125)', 'FBXW11 (23291)', 'TP73 (7161…	58	282	340
13189	PCI-34051	BRD-K01737880	HDAC8, HDAC6, HDAC1		['NDUFB4 (4710)'] ['CACNG3 (10368)', 'CRAMP1 (57585)', 'NADK (65220)', 'RUFY3 (22902)', 'PER3 (8863)', 'CDON (50937)', 'DGKA (1606)', 'TXK (7294)', 'PKD2L2 (27039)', 'CASS4 (57091)', 'GNPTG (84572)', 'PITPNM3 (83394)', 'ADA2 (51816)', 'NOL4 (8715)', 'RHOXF1 (158800)', 'CASP14 (23581)', 'TFR2 (7036)', 'TMEM106B (54664)', 'DVL1 (1855)', 'VSIR (64115)', 'UNC93B1 (81622)', 'TCIRG1 (10312)', 'KCNA1 (3…	[] ['POLDIP2 (26073)', 'GGCT (79017)', 'NME1-NME2 (654364)', 'MDH1 (4190)', 'RPL18 (6141)', 'WDR18 (57418)', 'NDUFB4 (4710)', 'ELP1 (8518)', 'RPL31 (6160)', 'FAM50A (9130)', 'HSD17B10 (3028)', 'ACTR6 (64431)', 'ITGAE (3682)', 'RPL6 (6128)', 'ANAPC5 (51433)', 'RPLP0 (6175)', 'PEBP1 (5037)', 'HNRNPC (3183)', 'SRPK1 (6732)', 'MRPS18A (55168)', 'HSP90AB1 (3326)', 'CDC5L (988)', 'BCL7C (9274)', 'POLDI…	147	192	339
2731	BRD-K11533227	neopeltolide	HDAC1;HDAC2		[] ['SERPINB1 (1992)', 'IL17RB (55540)', 'CTNNA2 (1496)', 'BDKRB1 (623)', 'LIPG (9388)', 'IRF6 (3664)', 'C10orf95 (79946)', 'PTK2B (2185)', 'RRBP1 (6238)', 'MGME1 (92667)', 'ANKEF1 (63926)', 'VILL (50853)', 'ADCY10 (55811)', 'MAPK13 (5603)', 'TFF1 (7031)', 'LEXM (163747)', 'CAGE1 (285782)', 'SLC18A2 (6571)', 'LDHC (3948)', 'EFNA1 (1942)', 'ATOH1 (474)', 'KDF1 (126695)', 'SPACA4 (171169)', 'S100A1…	[] ['M6PR (4074)', 'HCCS (3052)', 'MSL3 (10943)', 'ZFX (7543)', 'CACNA1G (8913)', 'PHTF2 (57157)', 'TSPAN9 (10867)', 'RNF14 (9604)', 'HGF (3082)', 'NCDN (23154)', 'CYP46A1 (10858)', 'MSR1 (4481)', 'ZFYVE16 (9765)', 'DCUN1D1 (54165)', 'CNTLN (54875)', 'TSPAN17 (26262)', 'FOXN3 (1112)', 'RC3H2 (54542)', 'USP13 (8975)', 'WNK1 (65125)', 'LZTS1 (11178)', 'CDK13 (8621)', 'EML1 (2009)', 'DHX29 (54505)',…	26	311	337
20501	BRD-A94377914	BRD-K33514849	HDAC1;HDAC2;HDAC3;HDAC6;HDAC8		['TBXAS1 (6916)', 'AFF4 (27125)', 'ADNP (23394)', 'RASGRF2 (5924)', 'IFT57 (55081)', 'SMG7 (9887)', 'SNX21 (90203)', 'SOX3 (6658)', 'DEGS1 (8560)', 'TYW3 (127253)', 'COL6A3 (1293)', 'STK36 (27148)', 'RAB31 (11031)', 'GSTM4 (2948)', 'HSPA4 (3308)', 'KLHL15 (80311)', 'ELANE (1991)', 'SLC35B4 (84912)', 'ITGB3 (3690)'] ['GGCT (79017)', 'CEACAM7 (1087)', 'CYB561 (1534)', 'CDH1 (999)', 'RAD51 (5888)', …	['LLGL2 (3993)', 'VGLL1 (51442)', 'ASAH1 (427)', 'MVK (4598)', 'PSD4 (23550)', 'TMEM258 (746)', 'CNKSR1 (10256)', 'FASN (2194)', 'MAL (4118)', 'ACOT4 (122970)', 'CALML5 (51806)'] ['MPO (4353)', 'ARHGAP31 (57514)', 'ADSS2 (159)', 'VCAN (1462)', 'SPDL1 (54908)', 'TNFRSF17 (608)', 'DKK3 (27122)', 'ARID4B (51742)', 'RIOK2 (55781)', 'TBXAS1 (6916)', 'CDK17 (5128)', 'AHRR (57491)', 'HIPK2 (28996)', 'DN…	116	219	335
20701	Belinostat	BRD-K49290616	HDAC1;HDAC2;HDAC3;HDAC6;HDAC8		['ITGA3 (3675)', 'MPP5 (64398)', 'RPRD1B (58490)', 'NBN (4683)', 'CAPNS1 (826)', 'ACTN4 (81)', 'YAP1 (10413)', 'ADM (133)', 'ERAP2 (64167)', 'E2F7 (144455)', 'ATL3 (25923)', 'ZFP91 (80829)', 'TMPPE (643853)', 'FAM111B (374393)'] ['HECW1 (23072)', 'ETV1 (2115)', 'SYN1 (6853)', 'TFAP2D (83741)', 'PKD1 (5310)', 'SARS1 (6301)', 'CP (1356)', 'ZMYND12 (84217)', 'PSME4 (23198)', 'KCNAB2 (8514)', 'ATP2A3…	['ZMYND12 (84217)', 'GLRA2 (2742)', 'LHX3 (8022)', 'RASD1 (51655)', 'HOXB8 (3218)', 'ARHGAP9 (64333)', 'VGF (7425)', 'NPAS1 (4861)', 'DLG4 (1742)', 'NTS (4922)', 'CACNA1A (773)', 'ADGRL3 (23284)', 'KIF5A (3798)', 'PIP (5304)', 'TFF3 (7033)', 'ANKZF1 (55139)', 'AKIRIN1 (79647)', 'PLGLB1 (5343)', 'SRPK3 (26576)', 'C20orf204 (284739)', 'PABPN1L (390748)', 'RTL1 (388015)', 'PTGES3L (100885848)'] ['IT…	213	122	335
20704	belinostat	BRD-K49290616	HDAC1;HDAC2;HDAC3;HDAC6;HDAC8		['ITGA3 (3675)', 'MPP5 (64398)', 'RPRD1B (58490)', 'NBN (4683)', 'CAPNS1 (826)', 'ACTN4 (81)', 'YAP1 (10413)', 'ADM (133)', 'ERAP2 (64167)', 'E2F7 (144455)', 'ATL3 (25923)', 'ZFP91 (80829)', 'TMPPE (643853)', 'FAM111B (374393)'] ['HECW1 (23072)', 'ETV1 (2115)', 'SYN1 (6853)', 'TFAP2D (83741)', 'PKD1 (5310)', 'SARS1 (6301)', 'CP (1356)', 'ZMYND12 (84217)', 'PSME4 (23198)', 'KCNAB2 (8514)', 'ATP2A3…	['ZMYND12 (84217)', 'GLRA2 (2742)', 'LHX3 (8022)', 'RASD1 (51655)', 'HOXB8 (3218)', 'ARHGAP9 (64333)', 'VGF (7425)', 'NPAS1 (4861)', 'DLG4 (1742)', 'NTS (4922)', 'CACNA1A (773)', 'ADGRL3 (23284)', 'KIF5A (3798)', 'PIP (5304)', 'TFF3 (7033)', 'ANKZF1 (55139)', 'AKIRIN1 (79647)', 'PLGLB1 (5343)', 'SRPK3 (26576)', 'C20orf204 (284739)', 'PABPN1L (390748)', 'RTL1 (388015)', 'PTGES3L (100885848)'] ['IT…	213	122	335
20089	belinostat	sitagliptin	HDAC1;HDAC2;HDAC3;HDAC6;HDAC8	DPP4	['PANX1 (24145)', 'NAA40 (79829)', 'NUP98 (4928)', 'TIMM10B (26515)', 'MATN2 (4147)', 'ALG10 (84920)', 'MYLK3 (91807)', 'TRIM44 (54765)', 'EIF3F (8665)', 'UBE2E2 (7325)', 'NEB (4703)', 'TEAD1 (7003)', 'PARVA (55742)'] ['SLC6A7 (6534)', 'MTMR11 (10903)', 'CP (1356)', 'ARHGAP6 (395)', 'ZMYND12 (84217)', 'CEBPE (1053)', 'PYGB (5834)', 'TIMP1 (7076)', 'LIN7B (64130)', 'PLEKHA4 (57664)', 'ARRDC2 (2710…	['SELPLG (6404)', 'CAPRIN2 (65981)', 'LAMTOR5 (10542)', 'GRIP2 (80852)', 'SSBP3 (23648)', 'SLC1A7 (6512)', 'LPCAT4 (254531)', 'AKR1C1 (1645)', 'RAB7B (338382)'] ['ARHGAP33 (115703)', 'CYTH3 (9265)', 'ANLN (54443)', 'FAS (355)', 'FAM168A (23201)', 'TAB2 (23118)', 'SNX24 (28966)', 'IPO5 (3843)', 'PRR11 (55771)', 'ATP11A (23250)', 'HMMR (3161)', 'DLG1 (1739)', 'MLH1 (4292)', 'GNB1 (2782)', 'CPB2 (13…	110	223	333
20119	Belinostat	sitagliptin	HDAC1;HDAC2;HDAC3;HDAC6;HDAC8	DPP4	['PANX1 (24145)', 'NAA40 (79829)', 'NUP98 (4928)', 'TIMM10B (26515)', 'MATN2 (4147)', 'ALG10 (84920)', 'MYLK3 (91807)', 'TRIM44 (54765)', 'EIF3F (8665)', 'UBE2E2 (7325)', 'NEB (4703)', 'TEAD1 (7003)', 'PARVA (55742)'] ['SLC6A7 (6534)', 'MTMR11 (10903)', 'CP (1356)', 'ARHGAP6 (395)', 'ZMYND12 (84217)', 'CEBPE (1053)', 'PYGB (5834)', 'TIMP1 (7076)', 'LIN7B (64130)', 'PLEKHA4 (57664)', 'ARRDC2 (2710…	['SELPLG (6404)', 'CAPRIN2 (65981)', 'LAMTOR5 (10542)', 'GRIP2 (80852)', 'SSBP3 (23648)', 'SLC1A7 (6512)', 'LPCAT4 (254531)', 'AKR1C1 (1645)', 'RAB7B (338382)'] ['ARHGAP33 (115703)', 'CYTH3 (9265)', 'ANLN (54443)', 'FAS (355)', 'FAM168A (23201)', 'TAB2 (23118)', 'SNX24 (28966)', 'IPO5 (3843)', 'PRR11 (55771)', 'ATP11A (23250)', 'HMMR (3161)', 'DLG1 (1739)', 'MLH1 (4292)', 'GNB1 (2782)', 'CPB2 (13…	110	223	333
17351	BRD-K24690302	cimetidine	HDAC1	HRH2	[] ['TLL1 (7092)', 'FAM214A (56204)', 'FNIP2 (57600)', 'SLC12A2 (6558)', 'SLC9A3R2 (9351)', 'ST6GALNAC1 (55808)', 'PRLH (51052)', 'TMEM38A (79041)', 'SYNJ2 (8871)', 'SLC4A4 (8671)', 'APOH (350)', 'SCFD1 (23256)', 'BLNK (29760)', 'VCPKMT (79609)', 'ARHGAP5 (394)', 'SLCO4A1 (28231)', 'SLC17A9 (63910)', 'MEDAG (84935)', 'ZP2 (7783)', 'FAM83E (54854)', 'CPVL (54504)', 'ZMIZ1 (57178)', 'SOD3 (6649)', …	['SLCO4A1 (28231)', 'TSPO2 (222642)', 'UNC5CL (222643)', 'HTR3C (170572)', 'LHFPL3 (375612)', 'CT47A1 (728096)'] ['LAS1L (81887)', 'M6PR (4074)', 'DVL2 (1856)', 'ARHGAP44 (9912)', 'ADIPOR2 (79602)', 'PAFAH1B1 (5048)', 'STARD3NL (83930)', 'RNF216 (54476)', 'EXTL3 (2137)', 'NUDCD3 (23386)', 'CXorf56 (63932)', 'DERA (51071)', 'SARS1 (6301)', 'MAP2K3 (5606)', 'RTN4R (65078)', 'EPHA3 (2042)', 'RCN1 (5…	156	176	332
19786	isonicotinohydroxamic acid	BRD-K13185470	HDAC6	MCL1	['UBE2D1 (7321)', 'P2RX7 (5027)', 'RASSF4 (83937)', 'FBXO38 (81545)', 'KIN (22944)', 'DCLRE1C (64421)', 'CGGBP1 (8545)', 'PCMTD1 (115294)', 'ZNF654 (55279)', 'C14orf28 (122525)'] ['FKBP4 (2288)', 'NDUFAB1 (4706)', 'SLC25A5 (292)', 'ELAC2 (60528)', 'RPUSD1 (113000)', 'CSDE1 (7812)', 'TSPAN9 (10867)', 'PTBP1 (5725)', 'POLR3E (55718)', 'YBX3 (8531)', 'U2AF2 (11338)', 'INTS13 (55726)', 'TM7SF3 (51768…	['RPUSD1 (113000)', 'CAD (790)', 'ATN1 (1822)', 'TRAP1 (10131)', 'IMP4 (92856)', 'SERBP1 (26135)', 'SNRNP25 (79622)', 'PLK1 (5347)'] ['VPS50 (55610)', 'CLK1 (1195)', 'UBR2 (23304)', 'FAM13B (51306)', 'ARID4A (5926)', 'TBC1D23 (55773)', 'TNC (3371)', 'FNIP2 (57600)', 'OPN3 (23596)', 'GPBP1 (65056)', 'SLC12A2 (6558)', 'ZMYND12 (84217)', 'GOLGA5 (9950)', 'KLF6 (1316)', 'UBE2D1 (7321)', 'PPP2R5C (552…	180	151	331
12299	apicidin	BRD-K30748066	HDAC1;HDAC2;HDAC3;HDAC6;HDAC8	CDK9	[] ['TRAPPC6A (79090)', 'PIGQ (9091)', 'MLXIPL (51085)', 'PNKP (11284)', 'LPAR2 (9170)', 'PLA2G10 (8399)', 'PABPC1 (26986)', 'CPSF1 (29894)', 'CYP2W1 (54905)', 'LLGL2 (3993)', 'HOOK2 (29911)', 'PROKR2 (128674)', 'CST3 (1471)', 'WFDC2 (10406)', 'TLR8 (51311)', 'DHRS12 (79758)', 'ELMO3 (79767)', 'MMP15 (4324)', 'AXIN1 (8312)', 'HAGHL (84264)', 'RHBDL1 (9028)', 'PEX11G (92960)', 'TBC1D17 (79735)', '…	['LENG9 (94059)'] ['AASS (10157)', 'TRAF3IP3 (80342)', 'SYT13 (57586)', 'SPAST (6683)', 'DEPDC1 (55635)', 'NCAPH2 (29781)', 'KPNA6 (23633)', 'HMGB3 (3149)', 'ARHGAP31 (57514)', 'FBXO42 (54455)', 'ELN (2006)', 'SLC4A8 (9498)', 'TAB2 (23118)', 'TBXAS1 (6916)', 'CDK17 (5128)', 'HIPK2 (28996)', 'ZBTB11 (27107)', 'LRRC40 (55631)', 'AFF4 (27125)', 'TRHDE (29953)', 'ZNF532 (55205)', 'GTSE1 (51512)', 'ZN…	92	237	329
5398	Repligen 136	BRD-K01737880	HDAC3		[] ['EXTL3 (2137)', 'MAN2B2 (23324)', 'CDC42 (998)', 'ATP6AP1 (537)', 'PTGS2 (5743)', 'PPP1R12B (4660)', 'SMC1B (27127)', 'COL16A1 (1307)', 'PITPNM3 (83394)', 'PSME1 (5720)', 'SLC7A8 (23428)', 'DAZL (1618)', 'SLC7A4 (6545)', 'MMP9 (4318)', 'CST3 (1471)', 'FMR1 (2332)', 'PORCN (64840)', 'CKM (1158)', 'KRT23 (25984)', 'LGALS3BP (3959)', 'NMU (10874)', 'MAPK10 (5602)', 'HECA (51696)', 'CD86 (942)', …	[] ['PDK2 (5164)', 'SPATA20 (64847)', 'CEP68 (23177)', 'TTC27 (55622)', 'ZCCHC8 (55596)', 'LSG1 (55341)', 'CTPS2 (56474)', 'FOXP3 (50943)', 'LAMC3 (10319)', 'NOP58 (51602)', 'PUM2 (23369)', 'CCAR1 (55749)', 'TAF2 (6873)', 'RASGRP2 (10235)', 'SART3 (9733)', 'STARD7 (56910)', 'NCOA1 (8648)', 'MTIF2 (4528)', 'HSD17B14 (51171)', 'DDX18 (8886)', 'IFT27 (11020)', 'CSPP1 (79848)', 'CD37 (951)', 'STEAP1B…	162	166	328
12411	pandacostat	VX-680	HDAC1;HDAC2;HDAC3;HDAC6;HDAC8	AURKA;AURKB;AURKC	['CCL3L3 (414062)'] ['NDUFAB1 (4706)', 'RPUSD1 (113000)', 'PPP5C (5536)', 'ALG1 (56052)', 'MYOM2 (9172)', 'KATNIP (23247)', 'POLR3E (55718)', 'DNAJA2 (10294)', 'MRPS34 (65993)', 'MYDGF (56005)', 'IL4R (3566)', 'ARG2 (384)', 'PALB2 (79728)', 'FKBP1A (2280)', 'NSFL1C (55968)', 'SLC4A11 (83959)', 'SNX5 (27131)', 'SIRPG (55423)', 'TMEM230 (29058)', 'TRMT6 (51605)', 'SUSD2 (56241)', 'TELO2 (9894)', 'B…	[] ['CFTR (1080)', 'SPAG9 (9043)', 'STAB1 (23166)', 'MRC2 (9902)', 'RRAGD (58528)', 'DCUN1D1 (54165)', 'TSPAN17 (26262)', 'SLC4A8 (9498)', 'KIF1B (23095)', 'KMT2C (58508)', 'MSH4 (4438)', 'APPBP2 (10513)', 'NAV3 (89795)', 'AP3M2 (10947)', 'ZNF37A (7587)', 'ARHGAP15 (55843)', 'VDAC3 (7419)', 'COL19A1 (1310)', 'KAT6A (7994)', 'SNAP29 (9342)', 'CRKL (1399)', 'LZTR1 (8216)', 'CCDC134 (79879)', 'KIAA0…	160	168	328
17350	BRD-K29313308	BRD-K34099515	HDAC3		['FMO1 (2326)', 'OLIG2 (10215)'] ['CYP51A1 (1595)', 'UPF1 (5976)', 'TMEM132A (54972)', 'COX10 (1352)', 'CEACAM7 (1087)', 'DNAJC11 (55735)', 'E2F2 (1870)', 'HIVEP2 (3097)', 'NME1-NME2 (654364)', 'LARS2 (23395)', 'CD6 (923)', 'CLCA4 (22802)', 'MARCO (8685)', 'SLC45A4 (57210)', 'ERP44 (23071)', 'RTN4R (65078)', 'HSPA5 (3309)', 'TNFRSF9 (3604)', 'RAD51 (5888)', 'TRAF3IP2 (10758)', 'PHRF1 (57661)', 'S…	['SCD (6319)', 'DHCR24 (1718)', 'TTF2 (8458)', 'DHCR7 (1717)'] ['FMO1 (2326)', 'ZNF839 (55778)', 'MARK3 (4140)', 'CCNT2 (905)', 'AAMDC (28971)', 'PPP2R3C (55012)', 'SCFD1 (23256)', 'EFHC1 (114327)', 'MFNG (4242)', 'DDX17 (10521)', 'IFT27 (11020)', 'AP4S1 (11154)', 'BPI (671)', 'HCFC1R1 (54985)', 'WSB1 (26118)', 'FNBP4 (23360)', 'STX2 (2054)', 'TDP2 (51567)', 'BTN2A1 (11120)', 'CLK4 (57396)', 'FGF…	228	100	328
17644	Merck60	ML312	HDAC1;HDAC2	SCARB1	['DBF4 (10926)', 'FAF2 (23197)', 'MTERF4 (130916)', 'KBTBD2 (25948)', 'ZNF138 (7697)'] ['MARCO (8685)', 'DHRS2 (10202)', 'HAGHL (84264)', 'EYA1 (2138)', 'TNFRSF10A (8797)', 'MEST (4232)', 'AREG (374)', 'CTSC (1075)', 'GNLY (10578)', 'METTL26 (84326)', 'BCAR3 (8412)', 'DUSP5 (1847)', 'CELA1 (1990)', 'SLC12A6 (9990)', 'RILPL2 (196383)', 'ADAMTS12 (81792)', 'ADAM8 (101)', 'MPV17L (255027)', 'CPA5 (9…	['CT47A12 (100507170)'] ['NFYA (4800)', 'ANKIB1 (54467)', 'KRIT1 (889)', 'VPS50 (55610)', 'ZNF195 (7748)', 'PHTF2 (57157)', 'FARP2 (9855)', 'DBF4 (10926)', 'BAZ1B (9031)', 'RNF14 (9604)', 'MATR3 (9782)', 'RUFY3 (22902)', 'FAM13B (51306)', 'DAPK2 (23604)', 'MFAP3 (4238)', 'ZFYVE16 (9765)', 'LSG1 (55341)', 'TSPAN17 (26262)', 'KIF1B (23095)', 'KMT2C (58508)', 'ATP11B (23200)', 'CCAR1 (55749)', 'SPA1…	49	279	328
17209	ISOX	BRD-K13185470	HDAC6	MCL1	['ING2 (3622)', 'PPP1R2 (5504)'] ['KRT33A (3883)', 'MARK4 (57787)', 'RHOBTB2 (23221)', 'YBX3 (8531)', 'RPL18 (6141)', 'DRD4 (1815)', 'CYP2W1 (54905)', 'XAB2 (56949)', 'KEAP1 (9817)', 'COL5A3 (50509)', 'BCKDHB (594)', 'RPLP0 (6175)', 'NUDC (10726)', 'ATP5F1D (513)', 'UPK3A (7380)', 'HAGHL (84264)', 'TIMM44 (10469)', 'RPS16 (6217)', 'ICAM5 (7087)', 'CNFN (84518)', 'RAB3D (9545)', 'TMEM205 (374882)'…	['XAB2 (56949)', 'DUSP9 (1852)', 'ZNF593 (51042)'] ['ENPP4 (22875)', 'CD38 (952)', 'PROM1 (8842)', 'BTBD7 (55727)', 'RUFY3 (22902)', 'DEPDC1B (55789)', 'TRIO (7204)', 'VCAN (1462)', 'SCML1 (6322)', 'DKK3 (27122)', 'ARID4B (51742)', 'TBXAS1 (6916)', 'KLF6 (1316)', 'TRHDE (29953)', 'PICALM (8301)', 'MARK3 (4140)', 'PPP2R5C (5527)', 'MOXD1 (26002)', 'CCNT2 (905)', 'ATG16L1 (55054)', 'RBM41 (55285)',…	98	229	327
18820	BRD-K29313308	OSI-027	HDAC3	MTORC1, MTORC2	['A1BG (1)', 'CLEC10A (10462)', 'DRD3 (1814)', 'PLD5 (200150)', 'CALHM1 (255022)', 'MAGEB3 (4114)', 'DPPA5 (340168)', 'OLIG2 (10215)', 'SIGLEC14 (100049587)'] ['DBNDD1 (79007)', 'UPF1 (5976)', 'TMEM132A (54972)', 'DNAJC11 (55735)', 'CDKL5 (6792)', 'ELOA (6924)', 'NME1-NME2 (654364)', 'AKAP8L (26993)', 'POLR3B (55703)', 'ATP2C1 (27032)', 'PRKCH (5583)', 'CDH3 (1001)', 'ST3GAL6 (10402)', 'TMEM161A …	['PEBP1 (5037)'] ['ZMYND11 (10771)', 'FGF22 (27006)', 'CYBRD1 (79901)', 'LIMS2 (55679)', 'PCM1 (5108)', 'HCN2 (610)', 'TRIOBP (11078)', 'FOXF1 (2294)', 'ZNF174 (7727)', 'ELOB (6923)', 'KCTD9 (54793)', 'WSB1 (26118)', 'TSPAN11 (441631)', 'GLI1 (2735)', 'CLK4 (57396)', 'UAP1 (6675)', 'TAS2R7 (50837)', 'FABP3 (2170)', 'POLR3GL (84265)', 'TMIGD3 (57413)', 'ZC3H7A (29066)', 'ALKBH7 (84266)', 'TNFSF9 (…	246	81	327
20572	Belinostat	LY-2157299	HDAC1;HDAC2;HDAC3;HDAC6;HDAC8	TGFBR1	['SMC1A (8243)', 'NUP98 (4928)', 'FYTTD1 (84248)', 'SGO1 (151648)', 'MBTPS1 (8720)', 'PKP4 (8502)', 'INCENP (3619)', 'EI24 (9538)', 'RACGAP1 (29127)', 'CYB561A3 (220002)', 'AP1G1 (164)', 'RFWD3 (55159)', 'RAB1B (81876)', 'BANF1 (8815)', 'POGLUT3 (143888)', 'ZFP91 (80829)', 'B3GLCT (145173)', 'PARVA (55742)', 'ATXN1L (342371)', 'ALG11 (440138)'] ['CP (1356)', 'ARHGAP6 (395)', 'UTS2 (10911)', 'ATP2…	['ZMYND12 (84217)', 'ARRDC2 (27106)', 'STX1A (6804)', 'SELPLG (6404)', 'CYP11A1 (1583)', 'ABCA10 (10349)', 'PIP (5304)', 'SLC1A7 (6512)', 'ANKZF1 (55139)', 'C1orf100 (200159)', 'PLXNB3 (5365)', 'CDRT4 (284040)', 'PTGES3L (100885848)'] ['M6PR (4074)', 'REXO5 (81691)', 'MYCBP2 (23077)', 'ZFX (7543)', 'NCAPD2 (9918)', 'POLA2 (23649)', 'AGA (175)', 'USP28 (57646)', 'CLPTM1L (81037)', 'TAB2 (23118)', …	112	214	326
20586	belinostat	LY-2157299	HDAC1;HDAC2;HDAC3;HDAC6;HDAC8	TGFBR1	['SMC1A (8243)', 'NUP98 (4928)', 'FYTTD1 (84248)', 'SGO1 (151648)', 'MBTPS1 (8720)', 'PKP4 (8502)', 'INCENP (3619)', 'EI24 (9538)', 'RACGAP1 (29127)', 'CYB561A3 (220002)', 'AP1G1 (164)', 'RFWD3 (55159)', 'RAB1B (81876)', 'BANF1 (8815)', 'POGLUT3 (143888)', 'ZFP91 (80829)', 'B3GLCT (145173)', 'PARVA (55742)', 'ATXN1L (342371)', 'ALG11 (440138)'] ['CP (1356)', 'ARHGAP6 (395)', 'UTS2 (10911)', 'ATP2…	['ZMYND12 (84217)', 'ARRDC2 (27106)', 'STX1A (6804)', 'SELPLG (6404)', 'CYP11A1 (1583)', 'ABCA10 (10349)', 'PIP (5304)', 'SLC1A7 (6512)', 'ANKZF1 (55139)', 'C1orf100 (200159)', 'PLXNB3 (5365)', 'CDRT4 (284040)', 'PTGES3L (100885848)'] ['M6PR (4074)', 'REXO5 (81691)', 'MYCBP2 (23077)', 'ZFX (7543)', 'NCAPD2 (9918)', 'POLA2 (23649)', 'AGA (175)', 'USP28 (57646)', 'CLPTM1L (81037)', 'TAB2 (23118)', …	112	214	326
11788	AGK-2	bafilomycin A1	SIRT2	ATP6V0A1	['PRSS48 (345062)'] ['PLAUR (5329)', 'EXTL3 (2137)', 'CD6 (923)', 'MARCO (8685)', 'TNFRSF9 (3604)', 'DIP2B (57609)', 'PFKP (5214)', 'SCARB1 (949)', 'CDH7 (1005)', 'CDIP1 (29965)', 'MYL6 (4637)', 'CCL17 (6361)', 'H1-1 (3024)', 'FFAR2 (2867)', 'CTAG2 (30848)', 'STK26 (51765)', 'CIDEB (27141)', 'ZNF750 (79755)', 'FAM71E1 (112703)', 'MSRB2 (22921)', 'MAGEC1 (9947)', 'PLA2G2F (64600)', 'S100A11 (6282)…	[] ['CDKL5 (6792)', 'MASP2 (10747)', 'SLC6A13 (6540)', 'BRD9 (65980)', 'NSUN2 (54888)', 'TLL1 (7092)', 'PHKA2 (5256)', 'ZFR (51663)', 'GATB (5188)', 'CALCRL (10203)', 'ADAT1 (23536)', 'CDH19 (28513)', 'RABL2B (11158)', 'IMPG2 (50939)', 'KCNK2 (3776)', 'RPH3A (22895)', 'NRCAM (4897)', 'ZDHHC8 (29801)', 'CABIN1 (23523)', 'SUSD2 (56241)', 'RNF215 (200312)', 'GGA1 (26088)', 'HPS4 (89781)', 'ANKRD54 (…	47	278	325
13800	BRD-K51490254	VX-680	HDAC6;HDAC8	AURKA;AURKB;AURKC	['CD48 (962)'] ['CELSR3 (1951)', 'FAM76A (199870)', 'TPR (7175)', 'TCERG1 (10915)', 'UAP1 (6675)', 'PRDX6 (9588)', 'MTARC2 (54996)', 'SRGN (5552)', 'RPP40 (10799)', 'ZNF133 (7692)', 'NGDN (25983)', 'POLR3F (10621)', 'CDK7 (1022)', 'TIMM17A (10440)', 'RPS24 (6229)', 'ESR2 (2100)', 'NUF2 (83540)', 'C1orf56 (54964)', 'GTF2H2 (2966)', 'KAT14 (57325)', 'MED7 (9443)', 'NTAN1 (123803)', 'RUSC1 (23623)',…	[] ['CFTR (1080)', 'ETV1 (2115)', 'PAFAH1B1 (5048)', 'WWTR1 (25937)', 'STAU2 (27067)', 'GUCA1A (2978)', 'FSTL4 (23105)', 'METTL24 (728464)', 'TM7SF3 (51768)', 'ASB1 (51665)', 'ATP11A (23250)', 'DGCR2 (9993)', 'MARK2 (2011)', 'SIDT1 (54847)', 'SCARF1 (8578)', 'FNDC3B (64778)', 'ARHGAP15 (55843)', 'CEACAM1 (634)', 'PTPRH (5794)', 'RFX3 (5991)', 'NFE2L1 (4779)', 'GSK3B (2932)', 'RAB10 (10890)', 'CTT…	30	294	324
20636	Belinostat	BRD-K96970199	HDAC1;HDAC2;HDAC3;HDAC6;HDAC8		['ITGA3 (3675)', 'CYTH3 (9265)', 'MPP5 (64398)', 'CD59 (966)', 'MEST (4232)', 'CAPNS1 (826)', 'ACTN4 (81)', 'ANXA3 (306)', 'ALG10 (84920)', 'ADM (133)', 'CMIP (80790)', 'FAM111A (63901)', 'PATL1 (219988)', 'ALG10B (144245)', 'SFN (2810)', 'ATL3 (25923)', 'IL1RAP (3556)', 'PSG7 (5676)'] ['HECW1 (23072)', 'CAMKK1 (84254)', 'RUNX3 (864)', 'GLRX2 (51022)', 'HOXC8 (3224)', 'MRPS35 (60488)', 'EPHA8 (20…	['MAST2 (23139)', 'NPDC1 (56654)', 'CRIPT (9419)', 'ARHGAP9 (64333)', 'DLG4 (1742)', 'RSL24D1 (51187)', 'SEMA6C (10500)', 'DIS3L2 (129563)', 'DOCK11 (139818)', 'PIGF (5281)', 'SSBP3 (23648)', 'UBQLN4 (56893)', 'BMERB1 (89927)', 'GNG4 (2786)', 'BEGAIN (57596)', 'SPRY4 (81848)', 'UTP14C (9724)'] ['BAD (572)', 'ITGA3 (3675)', 'CYTH3 (9265)', 'CYP24A1 (1591)', 'SAMD4A (23034)', 'PER3 (8863)', 'LAMA3 …	154	170	324
20648	belinostat	BRD-K96970199	HDAC1;HDAC2;HDAC3;HDAC6;HDAC8		['ITGA3 (3675)', 'CYTH3 (9265)', 'MPP5 (64398)', 'CD59 (966)', 'MEST (4232)', 'CAPNS1 (826)', 'ACTN4 (81)', 'ANXA3 (306)', 'ALG10 (84920)', 'ADM (133)', 'CMIP (80790)', 'FAM111A (63901)', 'PATL1 (219988)', 'ALG10B (144245)', 'SFN (2810)', 'ATL3 (25923)', 'IL1RAP (3556)', 'PSG7 (5676)'] ['HECW1 (23072)', 'CAMKK1 (84254)', 'RUNX3 (864)', 'GLRX2 (51022)', 'HOXC8 (3224)', 'MRPS35 (60488)', 'EPHA8 (20…	['MAST2 (23139)', 'NPDC1 (56654)', 'CRIPT (9419)', 'ARHGAP9 (64333)', 'DLG4 (1742)', 'RSL24D1 (51187)', 'SEMA6C (10500)', 'DIS3L2 (129563)', 'DOCK11 (139818)', 'PIGF (5281)', 'SSBP3 (23648)', 'UBQLN4 (56893)', 'BMERB1 (89927)', 'GNG4 (2786)', 'BEGAIN (57596)', 'SPRY4 (81848)', 'UTP14C (9724)'] ['BAD (572)', 'ITGA3 (3675)', 'CYTH3 (9265)', 'CYP24A1 (1591)', 'SAMD4A (23034)', 'PER3 (8863)', 'LAMA3 …	154	170	324
21227	tacedinaline	YK 4-279	HDAC1;HDAC2;HDAC3;HDAC6;HDAC8	DHX9;ERG;ETV1	[] ['TBX5 (6910)', 'ALOX5AP (241)', 'FBLN2 (2199)', 'FAM228A (653140)', 'IL17REL (400935)', 'GCGR (2642)']	['ABCB4 (5244)', 'LGALS14 (56891)', 'PSMC4 (5704)', 'SLC7A14 (57709)', 'C8B (732)', 'IBSP (3381)', 'ZPBP (11055)', 'GUCA1A (2978)', 'WNT8A (7478)', 'DMRT3 (58524)', 'STON1-GTF2A1L (286749)', 'ABCC9 (10060)', 'MOV10L1 (54456)', 'CD5L (922)', 'RGS11 (8786)', 'CAPN6 (827)', 'AMPH (273)', 'CACNA1S (779)', 'PCDHA6 (56142)', 'OPRK1 (4986)', 'SEMA5B (54437)', 'FOLH1 (2346)', 'CPXM1 (56265)', 'F11 (2160)…	6	318	324
11790	AGK-2	BRD-K33514849	SIRT2		['PRSS48 (345062)'] ['PLAUR (5329)', 'TYROBP (7305)', 'EXTL3 (2137)', 'MTMR11 (10903)', 'MARCO (8685)', 'MSR1 (4481)', 'TNFRSF9 (3604)', 'DIP2B (57609)', 'PFKP (5214)', 'SCARB1 (949)', 'CDIP1 (29965)', 'DAZL (1618)', 'MYL6 (4637)', 'SLC7A4 (6545)', 'MMP9 (4318)', 'DNAJC15 (29103)', 'OPTN (10133)', 'APOBEC3A (200315)', 'STK26 (51765)', 'DNASE2B (58511)', 'MYOCD (93649)', 'ZNF750 (79755)', 'FAM71E1…	[] ['CDKL5 (6792)', 'MASP2 (10747)', 'SLC6A13 (6540)', 'BRD9 (65980)', 'NSUN2 (54888)', 'TLL1 (7092)', 'ZFR (51663)', 'CALCRL (10203)', 'ADAT1 (23536)', 'CDH19 (28513)', 'MCCC1 (56922)', 'RABL2B (11158)', 'IMPG2 (50939)', 'KCNK2 (3776)', 'RPH3A (22895)', 'NRCAM (4897)', 'TRMT2A (27037)', 'ZDHHC8 (29801)', 'CABIN1 (23523)', 'SUSD2 (56241)', 'RNF215 (200312)', 'PPIL2 (23759)', 'GGA1 (26088)', 'HPS4…	58	265	323
13815	Parthenolide	BRD-K84807411			[] ['HOXA11 (3207)', 'SPRTN (83932)', 'B4GALT7 (11285)', 'ZC3H11A (9877)', 'ZC3H15 (55854)', 'ME2 (4200)', 'CCP110 (9738)', 'CHCHD3 (54927)', 'KCNQ4 (9132)', 'GPR89A (653519)', 'PRPF3 (9129)', 'RCOR3 (55758)', 'RAB3GAP2 (25782)', 'KANSL1 (284058)', 'CENPL (91687)', 'GORAB (92344)', 'MTERF4 (130916)', 'SLC25A16 (8034)', 'STIL (6491)', 'MSTO1 (55154)', 'DAP3 (7818)', 'YWHAQ (10971)', 'TIMM17A (1044…	['GPR89A (653519)'] ['FGR (2268)', 'CEACAM7 (1087)', 'CLCA4 (22802)', 'MARCO (8685)', 'RNF10 (9921)', 'IBSP (3381)', 'LTBP1 (4052)', 'LY75 (4065)', 'GINM1 (116254)', 'FGFR3 (2261)', 'SIDT1 (54847)', 'GPATCH1 (55094)', 'SMC1B (27127)', 'FYB1 (2533)', 'SLC9A1 (6548)', 'KRT31 (3881)', 'SLC7A4 (6545)', 'TIMP3 (7078)', 'EFS (10278)', 'DHRS2 (10202)', 'PCIF1 (63935)', 'CHRNA4 (1137)', 'TM9SF4 (9777)', …	73	250	323
15168	SRT-1720	OSI-027	SIRT1	MTORC1, MTORC2	['OLIG2 (10215)'] ['TMEM132A (54972)', 'ELAC2 (60528)', 'CDKL5 (6792)', 'NME1-NME2 (654364)', 'CNTN1 (1272)', 'PEX3 (8504)', 'GPM6B (2824)', 'TMEM161A (54929)', 'ANKS1A (23294)', 'WDR3 (10885)', 'ANKRD44 (91526)', 'ZBTB11 (27107)', 'TP53BP1 (7158)', 'COASY (80347)', 'LMAN1 (3998)', 'SLC46A1 (113235)', 'MID2 (11043)', 'CPOX (1371)', 'CADPS2 (93664)', 'SERTAD4 (56256)', 'GSK3B (2932)', 'MAP3K4 (421…	['PEBP1 (5037)'] ['ZMYND11 (10771)', 'PNKP (11284)', 'OPN3 (23596)', 'NTHL1 (4913)', 'KLF6 (1316)', 'PTPN21 (11099)', 'GNPTG (84572)', 'ZC3H14 (79882)', 'DNTTIP1 (116092)', 'UBE2I (7329)', 'ZNF174 (7727)', 'ELOB (6923)', 'ZDHHC2 (51201)', 'KCTD9 (54793)', 'TSPAN11 (441631)', 'APOBEC1 (339)', 'ABHD14A-ACY1 (100526760)', 'TNNC1 (7134)', 'UAP1 (6675)', 'APH1A (51107)', 'MYL12B (103910)', 'TAS2R7 (50…	221	102	323
17053	BRD-K66532283	BRD-K29086754	HDAC1;HDAC2		['ITGA4 (3676)', 'ST8SIA2 (8128)', 'NFIA (4774)', 'CCDC184 (387856)', 'SKIDA1 (387640)'] ['CYB561 (1534)', 'SLC9A3R2 (9351)', 'SLC17A9 (63910)', 'GFUS (7264)', 'C11orf21 (29125)', 'LTBR (4055)', 'MLPH (79083)', 'TRIM25 (7706)', 'ADGRE5 (976)', 'RUNX2 (860)', 'PSD4 (23550)', 'SMARCA4 (6597)', 'LPIN3 (64900)', 'KLF4 (9314)', 'CALM2 (805)', 'HK2 (3099)', 'NAGS (162417)', 'TGFA (7039)', 'ADAMTS9 (569…	[] ['SLC4A1 (6521)', 'THSD7A (221981)', 'CACNA1G (8913)', 'DNAH9 (1770)', 'GABRA3 (2556)', 'HGF (3082)', 'MSR1 (4481)', 'CELF2 (10659)', 'PPP1R3F (89801)', 'FOXN3 (1112)', 'COL11A1 (1301)', 'HMG20B (10362)', 'CALCRL (10203)', 'NDUFB4 (4710)', 'OTUD5 (55593)', 'SDK2 (54549)', 'BCL3 (602)', 'FGF10 (2255)', 'FBXW11 (23291)', 'CLASP1 (23332)', 'RARB (5915)', 'GPR137B (7107)', 'COL19A1 (1310)', 'PPEF1…	37	286	323
7840	EX-527	BRD-K01737880	SIRT1		[] ['FMO3 (2328)', 'PI4K2B (55300)', 'RIOK2 (55781)', 'HEPH (9843)', 'EFHC1 (114327)', 'HNF4A (3172)', 'CDS2 (8760)', 'FERMT1 (55612)', 'XYLT1 (64131)', 'SYT17 (51760)', 'PITRM1 (10531)', 'SEPSECS (51091)', 'ARRDC3 (57561)', 'TAF1B (9014)', 'IVNS1ABP (10625)', 'SHLD2 (54537)', 'MPST (4357)', 'GGT2 (728441)', 'CDC73 (79577)', 'ELP2 (55250)', 'MRPL9 (65005)', 'LBR (3930)', 'EPHX1 (2052)', 'WDR19 (5…	[] ['KMT2E (55904)', 'ZBTB32 (27033)', 'PSMC4 (5704)', 'SNX29 (92017)', 'HHAT (55733)', 'TRAF1 (7185)', 'MED29 (55588)', 'AP3D1 (8943)', 'PDE4A (5141)', 'PYGM (5837)', 'CSNK2A2 (1459)', 'ACTN1 (87)', 'ASIC4 (55515)', 'GPATCH1 (55094)', 'DNM2 (1785)', 'KEAP1 (9817)', 'DCT (1638)', 'HSD17B14 (51171)', 'ANKRD10 (55608)', 'STRN4 (29888)', 'UNC13D (201294)', 'PTGS1 (5742)', 'PSMD8 (5714)', 'MAGEB2 (41…	41	280	321
20750	BRD-K85133207	Vinblastine	HDAC1	Microtubule destabiliser	['ZC3HC1 (51530)', 'CD37 (951)', 'NIT2 (56954)', 'GRIN3B (116444)', 'KIRREL2 (84063)', 'PIMREG (54478)', 'PLPPR3 (79948)', 'THSD1 (55901)', 'HLX (3142)', 'WTIP (126374)', 'ZMAT1 (84460)', 'SHOX2 (6474)', 'NLRP11 (204801)', 'RNF182 (221687)', 'C3orf22 (152065)', 'C1QL4 (338761)', 'RTL5 (340526)', 'USP51 (158880)', 'FBXO17 (115290)'] ['HS3ST1 (9957)', 'TTC22 (55001)', 'PLEKHG6 (55200)', 'ALOX5 (240…	['IL20RA (53832)', 'DSG2 (1829)', 'PLA2G10 (8399)', 'CEACAM6 (4680)', 'MISP (126353)', 'EPCAM (4072)', 'PTK2B (2185)', 'PSD4 (23550)', 'DSC2 (1824)', 'ARHGAP27 (201176)', 'DENND2D (79961)', 'ELF3 (1999)', 'FBP1 (2203)', 'MYO1D (4642)', 'ZNF552 (79818)', 'PKP3 (11187)', 'KIF13B (23303)', 'C2CD4D (100191040)', 'CLDN23 (137075)', 'MYZAP (100820829)'] ['TBXA2R (6915)', 'ADGRA2 (25960)', 'RABEP1 (9135…	149	172	321
21083	isonicotinohydroxamic acid	AZD1480	HDAC6	JAK1, JAK2	['TBC1D23 (55773)', 'ROS1 (6098)', 'OSBPL3 (26031)', 'SOS2 (6655)', 'CKM (1158)', 'TAX1BP1 (8887)', 'LSM5 (23658)', 'ZNF862 (643641)', 'AHR (196)', 'TNFSF8 (944)', 'RASSF4 (83937)', 'MS4A6A (64231)', 'MYL12B (103910)', 'PCDHB8 (56128)', 'NUTM2F (54754)', 'RAI2 (10742)', 'ZNF20 (7568)', 'CCM2 (83605)', 'TMEM50B (757)', 'DPT (1805)', 'CTDSPL (10217)', 'SFRP2 (6423)', 'PURB (5814)', 'MINDY3 (80013)'…	['EEF1AKNMT (51603)', 'CAD (790)', 'TMEM9 (252839)', 'WDR12 (55759)', 'UCK2 (7371)', 'VLDLR (7436)', 'HNRNPU (3192)', 'SAFB (6294)', 'CLPB (81570)', 'RPUSD2 (27079)', 'AHCYL1 (10768)', 'ZNHIT2 (741)', 'CCDC85B (11007)', 'SELENOH (280636)', 'MIF (4282)', 'MARS2 (92935)', 'CORO7 (79585)'] ['STARD3NL (83930)', 'TBC1D23 (55773)', 'ROS1 (6098)', 'VAMP3 (9341)', 'ATG5 (9474)', 'CCN5 (8839)', 'ROPN1 (54…	129	187	316
408	ISOX	VX-680	HDAC6	AURKA;AURKB;AURKC	[] ['MARK4 (57787)', 'RHOBTB2 (23221)', 'IFFO1 (25900)', 'ERP44 (23071)', 'ARSF (416)', 'ST6GALNAC2 (10610)', 'TP63 (8626)', 'SLC1A3 (6507)', 'COL5A3 (50509)', 'BCKDHB (594)', 'FXYD5 (53827)', 'BDKRB1 (623)', 'DHRS2 (10202)', 'INTS10 (55174)', 'SNAPC2 (6618)', 'ICAM4 (3386)', 'ICAM5 (7087)', 'DNASE2 (1777)', 'OGDH (4967)', 'CSF3 (1440)', 'CLDN16 (10686)', 'TRIM62 (55223)', 'SDHB (6390)', 'TNFSF4 …	[] ['ENPP4 (22875)', 'ZNF195 (7748)', 'FARP2 (9855)', 'PROM1 (8842)', 'SAMD4A (23034)', 'DEPDC1B (55789)', 'LSG1 (55341)', 'DCUN1D1 (54165)', 'RSF1 (51773)', 'EIF2AK2 (5610)', 'PKP2 (5318)', 'ATP11B (23200)', 'NCKAP1 (10787)', 'DIP2B (57609)', 'PFKP (5214)', 'KLF6 (1316)', 'NAV3 (89795)', 'TRHDE (29953)', 'PICALM (8301)', 'ZNF37A (7587)', 'VDAC3 (7419)', 'XRCC5 (7520)', 'RFX3 (5991)', 'CCNT2 (905…	99	215	314
11292	apicidin	ML312	HDAC1;HDAC2;HDAC3;HDAC6;HDAC8	SCARB1	['MTMR8 (55613)'] ['CEACAM7 (1087)', 'METTL22 (79091)', 'CPSF1 (29894)', 'CYP2W1 (54905)', 'PAG1 (55824)', 'TELO2 (9894)', 'PTK6 (5753)', 'PLLP (51090)', 'MMP15 (4324)', 'HAGHL (84264)', 'TNFRSF10A (8797)', 'TBC1D17 (79735)', 'AREG (374)', 'CYSTM1 (84418)', 'MT1G (4495)', 'IRF3 (3661)', 'TRPM4 (54795)', 'METTL26 (84326)', 'ANO1 (55107)', 'RGS22 (26166)', 'MTHFS (10588)', 'SERF2 (10169)', 'SLC5A2 …	[] ['C1orf112 (55732)', 'CDC27 (996)', 'RPAP3 (79657)', 'PHTF2 (57157)', 'DBF4 (10926)', 'MATR3 (9782)', 'RUFY3 (22902)', 'DEPDC1B (55789)', 'MFAP3 (4238)', 'ZFYVE16 (9765)', 'SPDL1 (54908)', 'POLR2B (5431)', 'DKK3 (27122)', 'KIF1B (23095)', 'GYG2 (8908)', 'CCAR1 (55749)', 'ZNF112 (7771)', 'SPA17 (53340)', 'HIPK2 (28996)', 'SEC61A2 (55176)', 'ASPM (259266)', 'EML1 (2009)', 'DHX29 (54505)', 'KIF2A…	45	268	313
21225	tacedinaline	azacitidine	HDAC1;HDAC2;HDAC3;HDAC6;HDAC8	DNMT1	[] ['TREML2 (79865)', 'LGI4 (163175)']	['SLC4A1 (6521)', 'LGALS14 (56891)', 'UPP2 (151531)', 'TENM1 (10178)', 'PSMC4 (5704)', 'SLC7A14 (57709)', 'C8B (732)', 'IBSP (3381)', 'MSR1 (4481)', 'ZPBP (11055)', 'STON1-GTF2A1L (286749)', 'ASIC4 (55515)', 'MOV10L1 (54456)', 'CD5L (922)', 'AMPH (273)', 'CACNA1S (779)', 'OPRK1 (4986)', 'SEMA5B (54437)', 'FOLH1 (2346)', 'JPH4 (84502)', 'TPSD1 (23430)', 'SLC5A1 (6523)', 'SLC5A4 (6527)', 'MIOX (555…	2	311	313
7839	EX-527	SR8278	SIRT1	NR1D1	[] ['FMO3 (2328)', 'TPR (7175)', 'ANAPC4 (29945)', 'ZC3H11A (9877)', 'IARS2 (55699)', 'SNX5 (27131)', 'SLC23A2 (9962)', 'DZANK1 (55184)', 'HEPH (9843)', 'RBM41 (55285)', 'CDS2 (8760)', 'SLC16A6 (9120)', 'TCERG1 (10915)', 'RCOR3 (55758)', 'WFDC3 (140686)', 'MGME1 (92667)', 'RBM17 (84991)', 'KCTD3 (51133)', 'PGGHG (80162)', 'UCK2 (7371)', 'HDGF (3068)', 'PRUNE1 (58497)', 'C1orf35 (79169)', 'EPHX1 (…	[] ['FGR (2268)', 'SEMA3F (6405)', 'MAD1L1 (8379)', 'HSPB6 (126393)', 'MYCBP2 (23077)', 'AGK (55750)', 'HIVEP2 (3097)', 'GABRA3 (2556)', 'CD6 (923)', 'WAS (7454)', 'ADGRA2 (25960)', 'KCNG1 (3755)', 'POU2F2 (5452)', 'MAGEC2 (51438)', 'GINM1 (116254)', 'PITHD1 (57095)', 'GPC1 (2817)', 'CNN2 (1265)', 'BTBD1 (53339)', 'SMG6 (23293)', 'CHFR (55743)', 'STK10 (6793)', 'SCARF1 (8578)', 'IPCEF1 (26034)', …	65	247	312
12838	Belinostat	SR8278	HDAC1;HDAC2;HDAC3;HDAC6;HDAC8	NR1D1	[] ['MATK (4145)', 'MLXIPL (51085)', 'HHATL (57467)', 'SLC6A7 (6534)', 'MTMR11 (10903)', 'RUNX3 (864)', 'TNFRSF1B (7133)', 'CHRDL2 (25884)', 'MRPS35 (60488)', 'SLC6A16 (28968)', 'ASIC4 (55515)', 'RGS11 (8786)', 'TCF7 (6932)', 'ME2 (4200)', 'TBX15 (6913)', 'MAST3 (23031)', 'STX1B (112755)', 'CYP2D6 (1565)', 'TLR8 (51311)', 'GLRA2 (2742)', 'AXIN1 (8312)', 'HAGHL (84264)', 'RHBDL1 (9028)', 'ELOB (69…	['RHBDL1 (9028)'] ['BAD (572)', 'MYCBP2 (23077)', 'CDKL5 (6792)', 'FAM13B (51306)', 'USP28 (57646)', 'DKK3 (27122)', 'TAB2 (23118)', 'RC3H2 (54542)', 'CNN2 (1265)', 'TRAM2 (9697)', 'MPPED2 (744)', 'STON1-GTF2A1L (286749)', 'TFRC (7037)', 'GTSE1 (51512)', 'LAMP3 (27074)', 'TP73 (7161)', 'KCNN2 (3781)', 'RBL1 (5933)', 'CD59 (966)', 'MTMR2 (8898)', 'SF3B2 (10992)', 'TPX2 (22974)', 'MTAP (4507)', 'KL…	152	160	312
13359	belinostat	SR8278	HDAC1;HDAC2;HDAC3;HDAC6;HDAC8	NR1D1	[] ['MATK (4145)', 'MLXIPL (51085)', 'HHATL (57467)', 'SLC6A7 (6534)', 'MTMR11 (10903)', 'RUNX3 (864)', 'TNFRSF1B (7133)', 'CHRDL2 (25884)', 'MRPS35 (60488)', 'SLC6A16 (28968)', 'ASIC4 (55515)', 'RGS11 (8786)', 'TCF7 (6932)', 'ME2 (4200)', 'TBX15 (6913)', 'MAST3 (23031)', 'STX1B (112755)', 'CYP2D6 (1565)', 'TLR8 (51311)', 'GLRA2 (2742)', 'AXIN1 (8312)', 'HAGHL (84264)', 'RHBDL1 (9028)', 'ELOB (69…	['RHBDL1 (9028)'] ['BAD (572)', 'MYCBP2 (23077)', 'CDKL5 (6792)', 'FAM13B (51306)', 'USP28 (57646)', 'DKK3 (27122)', 'TAB2 (23118)', 'RC3H2 (54542)', 'CNN2 (1265)', 'TRAM2 (9697)', 'MPPED2 (744)', 'STON1-GTF2A1L (286749)', 'TFRC (7037)', 'GTSE1 (51512)', 'LAMP3 (27074)', 'TP73 (7161)', 'KCNN2 (3781)', 'RBL1 (5933)', 'CD59 (966)', 'MTMR2 (8898)', 'SF3B2 (10992)', 'TPX2 (22974)', 'MTAP (4507)', 'KL…	152	160	312
15435	BRD-K11533227	BRD-K29086754	HDAC1;HDAC2		['OTUD5 (55593)', 'FGF10 (2255)', 'ULK2 (9706)'] ['CHDH (55349)', 'SERPINB1 (1992)', 'DSP (1832)', 'MTARC2 (54996)', 'RRBP1 (6238)', 'MGME1 (92667)', 'SLC27A2 (11001)', 'NBEAL2 (23218)', 'BDH1 (622)', 'ANKS6 (203286)', 'PRDX2 (7001)', 'MEX3C (51320)', 'PKP3 (11187)', 'DGAT1 (8694)', 'MTARC1 (64757)', 'S100A16 (140576)', 'S100A13 (6284)', 'SP5 (389058)', 'IFI30 (10437)', 'PET117 (100303755)']	[] ['M6PR (4074)', 'SLC4A1 (6521)', 'THSD7A (221981)', 'KMT2E (55904)', 'MAP3K14 (9020)', 'CACNA1G (8913)', 'CD4 (920)', 'TSPAN9 (10867)', 'HGF (3082)', 'MSR1 (4481)', 'INPP4A (3631)', 'PHKA2 (5256)', 'FOXP3 (50943)', 'PPP1R3F (89801)', 'FOXN3 (1112)', 'AKR7A2 (8574)', 'LZTS1 (11178)', 'CDK13 (8621)', 'OTUD5 (55593)', 'TFE3 (7030)', 'PYGM (5837)', 'SDK2 (54549)', 'FGF10 (2255)', 'EXOC5 (10640)', …	23	289	312
10732	BRD-K88742110	OSI-027	HDAC8	MTORC1, MTORC2	[] ['DBNDD1 (79007)', 'TMEM132A (54972)', 'DNAJC11 (55735)', 'TACC3 (10460)', 'ASTE1 (28990)', 'EDC4 (23644)', 'POLD1 (5424)', 'ST3GAL6 (10402)', 'CLDN18 (51208)', 'MCM2 (4171)', 'LMAN1 (3998)', 'TIMM21 (29090)', 'SLC27A5 (10998)', 'CNOT3 (4849)', 'COQ9 (57017)', 'GCN1 (10985)', 'CMTM1 (113540)', 'SALL4 (57167)', 'SETD6 (79918)', 'CSK (1445)', 'RPAP1 (26015)', 'RHOV (171177)', 'OIP5 (11339)', 'PT…	[] ['TNMD (64102)', 'SLC6A7 (6534)', 'NR1H3 (10062)', 'MAT2B (27430)', 'CREB3L3 (84699)', 'KLF6 (1316)', 'IFI35 (3430)', 'CYBRD1 (79901)', 'CYP2W1 (54905)', 'TSG101 (7251)', 'PCM1 (5108)', 'LXN (56925)', 'OPHN1 (4983)', 'BCKDHB (594)', 'ACHE (43)', 'RPGRIP1 (57096)', 'HCN2 (610)', 'VSX1 (30813)', 'OXT (5020)', 'DNTTIP1 (116092)', 'MOSPD1 (56180)', 'FOXF1 (2294)', 'ZDHHC2 (51201)', 'SH2D4A (63898)…	140	170	310
16492	BRD-K24690302	sitagliptin	HDAC1	DPP4	[] ['LUC7L (55692)', 'FAM214A (56204)', 'SLC9A3R2 (9351)', 'CLDN18 (51208)', 'MEF2A (4205)', 'ST6GALNAC1 (55808)', 'PRLH (51052)', 'PAK3 (5063)', 'APOH (350)', 'BLNK (29760)', 'VCPKMT (79609)', 'TUBB1 (81027)', 'MEDAG (84935)', 'ZP2 (7783)', 'CEMIP (57214)', 'FAM83E (54854)', 'PTPRZ1 (5803)', 'ZMIZ1 (57178)', 'SOD3 (6649)', 'ACSS3 (79611)', 'NANOG (79923)', 'TSPO2 (222642)', 'TCERG1 (10915)', 'DP…	['UNC5CL (222643)', 'HTR3C (170572)', 'LHFPL3 (375612)', 'CT47A1 (728096)'] ['LAS1L (81887)', 'DVL2 (1856)', 'LAMP2 (3920)', 'AP2B1 (163)', 'PAFAH1B1 (5048)', 'STARD3NL (83930)', 'RNF216 (54476)', 'NUDCD3 (23386)', 'CXorf56 (63932)', 'DERA (51071)', 'SARS1 (6301)', 'RCN1 (5954)', 'YBX3 (8531)', 'MRPS24 (64951)', 'NTN1 (9423)', 'PABPC1 (26986)', 'FAM50A (9130)', 'GNB1 (2782)', 'WBP11 (51729)', 'KI…	158	151	309
20801	belinostat	BEC	HDAC1;HDAC2;HDAC3;HDAC6;HDAC8	ARG1;ARG2	['ITGA3 (3675)', 'CYTH3 (9265)', 'MPP5 (64398)', 'ACTN4 (81)', 'YAP1 (10413)', 'NCEH1 (57552)', 'KDM6A (7403)', 'ADM (133)', 'FAM111A (63901)', 'PATL1 (219988)', 'ALG10B (144245)', 'ATL3 (25923)', 'IL1RAP (3556)'] ['HECW1 (23072)', 'CAMKK1 (84254)', 'SYN1 (6853)', 'TFAP2D (83741)', 'PSME4 (23198)', 'ATP2A3 (489)', 'RGS11 (8786)', 'NMRK2 (27231)', 'SIRT6 (51548)', 'BCORL1 (63035)', 'OVGP1 (5016)',…	['SIRT6 (51548)', 'MAST2 (23139)', 'GLRA2 (2742)', 'LHX3 (8022)', 'NPDC1 (56654)', 'RASD1 (51655)', 'PTGES3L-AARSD1 (100885850)', 'ARHGAP9 (64333)', 'VGF (7425)', 'DLG4 (1742)', 'NTS (4922)', 'EGR4 (1961)', 'CACNA1A (773)', 'DIS3L2 (129563)', 'DOCK11 (139818)', 'BMP6 (654)', 'KIF5A (3798)', 'TFF3 (7033)', 'UBQLN4 (56893)', 'FBXO41 (150726)', 'IRGQ (126298)', 'AKIRIN1 (79647)', 'MRPL41 (64975)', '…	180	129	309
20810	Belinostat	BEC	HDAC1;HDAC2;HDAC3;HDAC6;HDAC8	ARG1;ARG2	['ITGA3 (3675)', 'CYTH3 (9265)', 'MPP5 (64398)', 'ACTN4 (81)', 'YAP1 (10413)', 'NCEH1 (57552)', 'KDM6A (7403)', 'ADM (133)', 'FAM111A (63901)', 'PATL1 (219988)', 'ALG10B (144245)', 'ATL3 (25923)', 'IL1RAP (3556)'] ['HECW1 (23072)', 'CAMKK1 (84254)', 'SYN1 (6853)', 'TFAP2D (83741)', 'PSME4 (23198)', 'ATP2A3 (489)', 'RGS11 (8786)', 'NMRK2 (27231)', 'SIRT6 (51548)', 'BCORL1 (63035)', 'OVGP1 (5016)',…	['SIRT6 (51548)', 'MAST2 (23139)', 'GLRA2 (2742)', 'LHX3 (8022)', 'NPDC1 (56654)', 'RASD1 (51655)', 'PTGES3L-AARSD1 (100885850)', 'ARHGAP9 (64333)', 'VGF (7425)', 'DLG4 (1742)', 'NTS (4922)', 'EGR4 (1961)', 'CACNA1A (773)', 'DIS3L2 (129563)', 'DOCK11 (139818)', 'BMP6 (654)', 'KIF5A (3798)', 'TFF3 (7033)', 'UBQLN4 (56893)', 'FBXO41 (150726)', 'IRGQ (126298)', 'AKIRIN1 (79647)', 'MRPL41 (64975)', '…	180	129	309
13923	BRD-K85133207	sitagliptin	HDAC1	DPP4	[] ['AOC1 (26)', 'SLC6A7 (6534)', 'SH2D2A (9047)', 'DSG2 (1829)', 'FAM214A (56204)', 'MXD1 (4084)', 'SLC9A3R2 (9351)', 'DGKA (1606)', 'MAOB (4129)', 'MOCOS (55034)', 'CARMIL1 (55604)', 'CEACAM6 (4680)', 'SLC4A11 (83959)', 'SEL1L3 (23231)', 'OCEL1 (79629)', 'PYGB (5834)', 'SMAD7 (4092)', 'SMPD3 (55512)', 'TGM5 (9333)', 'TJP1 (7082)', 'CEACAM5 (1048)', 'CYTH2 (9266)', 'FAM83E (54854)', 'ACTR3C (653…	['CEACAM6 (4680)', 'TOB1 (10140)'] ['ARHGAP33 (115703)', 'PAFAH1B1 (5048)', 'SPAG9 (9043)', 'STARD3NL (83930)', 'LRRC23 (10233)', 'RNF216 (54476)', 'ANLN (54443)', 'NUDCD3 (23386)', 'TTC27 (55622)', 'PHF20 (51230)', 'MRPS10 (55173)', 'SOAT1 (6646)', 'SNX24 (28966)', 'IPO5 (3843)', 'PRR11 (55771)', 'HMMR (3161)', 'OPRK1 (4986)', 'SEMA5B (54437)', 'CERS4 (79603)', 'NAT14 (57106)', 'SNAP29 (9342)', …	134	174	308
21189	belinostat	Gallibiscoquinazole	HDAC1;HDAC2;HDAC3;HDAC6;HDAC8		['ARHGAP33 (115703)', 'ITGA3 (3675)', 'CYTH3 (9265)', 'SEC62 (7095)', 'MYOM2 (9172)', 'AGA (175)', 'SPA17 (53340)', 'SNX24 (28966)', 'MPP5 (64398)', 'FAM76B (143684)', 'LAMP3 (27074)', 'SERTAD4 (56256)', 'CDH20 (28316)', 'N4BP1 (9683)', 'SNX16 (64089)', 'SIPA1L3 (23094)', 'MEST (4232)', 'CCSER2 (54462)', 'SC5D (6309)', 'DSE (29940)', 'AKT3 (10000)', 'FILIP1 (27145)', 'FBXL5 (26234)', 'FYTTD1 (842…	['CAMKK1 (84254)', 'HHATL (57467)', 'HOXC8 (3224)', 'COL5A3 (50509)', 'P2RX6 (9127)', 'SNAPC2 (6618)', 'RAB3D (9545)', 'TMEM205 (374882)', 'FAM162A (26355)', 'CHD5 (26038)', 'NR5A2 (2494)', 'HECTD3 (79654)', 'VGF (7425)', 'SLC6A8 (6535)', 'NTS (4922)', 'LAMTOR5 (10542)', 'LRPPRC (10128)', 'TTYH2 (94015)', 'PFKL (5211)', 'GRIP2 (80852)', 'DOCK11 (139818)', 'NOTCH1 (4851)', 'ALLC (55821)', 'BMP6 (6…	107	201	308
21191	Belinostat	Gallibiscoquinazole	HDAC1;HDAC2;HDAC3;HDAC6;HDAC8		['ARHGAP33 (115703)', 'ITGA3 (3675)', 'CYTH3 (9265)', 'SEC62 (7095)', 'MYOM2 (9172)', 'AGA (175)', 'SPA17 (53340)', 'SNX24 (28966)', 'MPP5 (64398)', 'FAM76B (143684)', 'LAMP3 (27074)', 'SERTAD4 (56256)', 'CDH20 (28316)', 'N4BP1 (9683)', 'SNX16 (64089)', 'SIPA1L3 (23094)', 'MEST (4232)', 'CCSER2 (54462)', 'SC5D (6309)', 'DSE (29940)', 'AKT3 (10000)', 'FILIP1 (27145)', 'FBXL5 (26234)', 'FYTTD1 (842…	['CAMKK1 (84254)', 'HHATL (57467)', 'HOXC8 (3224)', 'COL5A3 (50509)', 'P2RX6 (9127)', 'SNAPC2 (6618)', 'RAB3D (9545)', 'TMEM205 (374882)', 'FAM162A (26355)', 'CHD5 (26038)', 'NR5A2 (2494)', 'HECTD3 (79654)', 'VGF (7425)', 'SLC6A8 (6535)', 'NTS (4922)', 'LAMTOR5 (10542)', 'LRPPRC (10128)', 'TTYH2 (94015)', 'PFKL (5211)', 'GRIP2 (80852)', 'DOCK11 (139818)', 'NOTCH1 (4851)', 'ALLC (55821)', 'BMP6 (6…	107	201	308
0	EX-527	BRD-K30748066	SIRT1	CDK9	[] ['FMO3 (2328)', 'TPR (7175)', 'ANAPC4 (29945)', 'ZC3H11A (9877)', 'IARS2 (55699)', 'SNX5 (27131)', 'SLC23A2 (9962)', 'DZANK1 (55184)', 'KIF16B (55614)', 'HEPH (9843)', 'RBM41 (55285)', 'HNF4A (3172)', 'CDS2 (8760)', 'XYLT1 (64131)', 'SYT17 (51760)', 'SLC16A6 (9120)', 'PPWD1 (23398)', 'TCERG1 (10915)', 'RCOR3 (55758)', 'WFDC3 (140686)', 'MKKS (8195)', 'MGME1 (92667)', 'RBM17 (84991)', 'KCTD3 (5…	[] ['SEMA3F (6405)', 'MAD1L1 (8379)', 'HSPB6 (126393)', 'AGK (55750)', 'CD4 (920)', 'HIVEP2 (3097)', 'GABRA3 (2556)', 'CD6 (923)', 'WAS (7454)', 'ADGRA2 (25960)', 'POU2F2 (5452)', 'MAGEC2 (51438)', 'GINM1 (116254)', 'CNN2 (1265)', 'BTBD1 (53339)', 'SMG6 (23293)', 'DGCR2 (9993)', 'CHFR (55743)', 'SCARF1 (8578)', 'IPCEF1 (26034)', 'TACR2 (6865)', 'PLXNA2 (5362)', 'JPH4 (84502)', 'COL9A3 (1299)', 'J…	70	237	307
15593	Parthenolide	BRD-K27224038			['LYZL6 (57151)'] ['B4GALT7 (11285)', 'ZC3H11A (9877)', 'SUGP2 (10147)', 'DDX43 (55510)', 'ATG16L1 (55054)', 'VCPKMT (79609)', 'TUBB1 (81027)', 'SLCO4A1 (28231)', 'CCP110 (9738)', 'PPWD1 (23398)', 'TCERG1 (10915)', 'GPR89A (653519)', 'RAB3GAP2 (25782)', 'ZC2HC1C (79696)', 'KANSL1 (284058)', 'GORAB (92344)', 'MTERF4 (130916)', 'SLC25A16 (8034)', 'MSTO1 (55154)', 'RBM17 (84991)', 'THUMPD2 (80745)',…	['GPR89A (653519)', 'FBXO28 (23219)'] ['FGR (2268)', 'MYCBP2 (23077)', 'ST7L (54879)', 'VTA1 (51534)', 'EXTL3 (2137)', 'CLCA4 (22802)', 'MARCO (8685)', 'LTBP1 (4052)', 'GINM1 (116254)', 'SREBF1 (6720)', 'SMC1B (27127)', 'FDFT1 (2222)', 'SEMA5B (54437)', 'FXYD5 (53827)', 'SLC9A1 (6548)', 'SCD (6319)', 'SLC7A4 (6545)', 'TIMP3 (7078)', 'EFS (10278)', 'CHRNA4 (1137)', 'TM9SF4 (9777)', 'MANBAL (63905)…	70	237	307
7630	SRT-1720	VX-680	SIRT1	AURKA;AURKB;AURKC	[] ['KLHL13 (90293)', 'MARK4 (57787)', 'CDKL5 (6792)', 'BTK (695)', 'UFL1 (23376)', 'CNTN1 (1272)', 'ERP44 (23071)', 'ZZZ3 (26009)', 'TNFRSF17 (608)', 'PIK3CB (5291)', 'TNPO3 (23534)', 'KDM4A (9682)', 'SELENOO (83642)', 'LMAN1 (3998)', 'GTF3C1 (2975)', 'COBLL1 (22837)', 'PPIE (10450)', 'ACOX3 (8310)', 'TFAP2C (7022)', 'PEBP1 (5037)', 'WDR7 (23335)', 'ALKBH5 (54890)', 'TMEM38B (55151)', 'SH2D3C (1…	[] ['PRSS21 (10942)', 'MNAT1 (4331)', 'KLF6 (1316)', 'RRP15 (51018)', 'MAP4K4 (9448)', 'MPP5 (64398)', 'PPP2R3C (55012)', 'OSGEP (55644)', 'SCFD1 (23256)', 'AP4S1 (11154)', 'CGRRF1 (10668)', 'PRORP (9692)', 'DNTTIP1 (116092)', 'MYL12A (10627)', 'STS (412)', 'SIGLEC5 (8778)', 'FNBP4 (23360)', 'FGF1 (2246)', 'APH1A (51107)', 'F3 (2152)', 'KLF7 (8609)', 'NMI (9111)', 'WFDC3 (140686)', 'HEATR5A (2593…	231	75	306
20426	Belinostat	cimetidine	HDAC1;HDAC2;HDAC3;HDAC6;HDAC8	HRH2	['AGA (175)', 'EIF4G2 (1982)', 'NUP98 (4928)', 'PROSER1 (80209)', 'TIMM10B (26515)', 'ADCK2 (90956)', 'PKP4 (8502)', 'MARCHF4 (57574)', 'BTBD10 (84280)', 'CYB561A3 (220002)', 'TRIM44 (54765)', 'TRIM68 (55128)', 'PARVA (55742)', 'ZXDA (7789)', 'ATXN1L (342371)', 'ALG11 (440138)'] ['VIM (7431)', 'ARHGAP6 (395)', 'UTS2 (10911)', 'ATP2B4 (493)', 'AFM (173)', 'CEBPE (1053)', 'VSX1 (30813)', 'PYGB (583…	['ATP2B4 (493)', 'ARRDC2 (27106)', 'SELPLG (6404)', 'IL1R1 (3554)', 'STXBP3 (6814)', 'GRIP2 (80852)', 'PRDM8 (56978)', 'ABCA10 (10349)', 'CMPK1 (51727)', 'SLC1A7 (6512)', 'ANTXR2 (118429)', 'SLC39A10 (57181)', 'MUSTN1 (389125)'] ['M6PR (4074)', 'REXO5 (81691)', 'MYCBP2 (23077)', 'NCAPD2 (9918)', 'AGA (175)', 'HSPA5 (3309)', 'XK (7504)', 'CLPTM1L (81037)', 'ADAT1 (23536)', 'CBFB (865)', 'RORA (609…	117	189	306
20429	belinostat	cimetidine	HDAC1;HDAC2;HDAC3;HDAC6;HDAC8	HRH2	['AGA (175)', 'EIF4G2 (1982)', 'NUP98 (4928)', 'PROSER1 (80209)', 'TIMM10B (26515)', 'ADCK2 (90956)', 'PKP4 (8502)', 'MARCHF4 (57574)', 'BTBD10 (84280)', 'CYB561A3 (220002)', 'TRIM44 (54765)', 'TRIM68 (55128)', 'PARVA (55742)', 'ZXDA (7789)', 'ATXN1L (342371)', 'ALG11 (440138)'] ['VIM (7431)', 'ARHGAP6 (395)', 'UTS2 (10911)', 'ATP2B4 (493)', 'AFM (173)', 'CEBPE (1053)', 'VSX1 (30813)', 'PYGB (583…	['ATP2B4 (493)', 'ARRDC2 (27106)', 'SELPLG (6404)', 'IL1R1 (3554)', 'STXBP3 (6814)', 'GRIP2 (80852)', 'PRDM8 (56978)', 'ABCA10 (10349)', 'CMPK1 (51727)', 'SLC1A7 (6512)', 'ANTXR2 (118429)', 'SLC39A10 (57181)', 'MUSTN1 (389125)'] ['M6PR (4074)', 'REXO5 (81691)', 'MYCBP2 (23077)', 'NCAPD2 (9918)', 'AGA (175)', 'HSPA5 (3309)', 'XK (7504)', 'CLPTM1L (81037)', 'ADAT1 (23536)', 'CBFB (865)', 'RORA (609…	117	189	306
2116	Merck60	OSI-027	HDAC1;HDAC2	MTORC1, MTORC2	[] ['CCDC88C (440193)', 'BID (637)', 'CD44 (960)', 'PRKCH (5583)', 'TBPL1 (9519)', 'ARHGAP6 (395)', 'HES2 (54626)', 'EXOSC7 (23016)', 'XAB2 (56949)', 'APOB (338)', 'FLT3LG (2323)', 'PABPC4 (8761)', 'TIMP3 (7078)', 'PRMT5 (10419)', 'SLC17A9 (63910)', 'CST4 (1472)', 'LIPG (9388)', 'VSIG1 (340547)', 'EYA1 (2138)', 'MRPL4 (51073)', 'GCDH (2639)', 'PPIF (10105)', 'CTSC (1075)', 'PTPMT1 (114971)', 'COL…	[] ['ANKIB1 (54467)', 'KRIT1 (889)', 'ACSM3 (6296)', 'CREBBP (1387)', 'VPS41 (27072)', 'ZMYND11 (10771)', 'IFT88 (8100)', 'DAPK2 (23604)', 'JADE2 (23338)', 'CDK13 (8621)', 'MYO9A (4649)', 'PTPN3 (5774)', 'AFF4 (27125)', 'DELE1 (9812)', 'KAT6A (7994)', 'EPDR1 (54749)', 'RBM22 (55696)', 'WHRN (25861)', 'WASHC2A (387680)', 'EFNA2 (1943)', 'XIAP (331)', 'NFAT5 (10725)', 'SYT17 (51760)', 'AVL9 (23080)…	81	224	305
12412	pandacostat	GSK-J4	HDAC1;HDAC2;HDAC3;HDAC6;HDAC8	KDM6A;KDM6B	['VASH1 (22846)'] ['NDUFAB1 (4706)', 'RPUSD1 (113000)', 'PRKCH (5583)', 'BARX2 (8538)', 'DNAJA2 (10294)', 'MYDGF (56005)', 'ARG2 (384)', 'PTHLH (5744)', 'SLC4A11 (83959)', 'SIRPG (55423)', 'EFNB1 (1947)', 'LRRFIP2 (9209)', 'SERPIND1 (3053)', 'SUSD2 (56241)', 'CARD10 (29775)', 'GGA1 (26088)', 'PATZ1 (23598)', 'EIF3D (8664)', 'ARFRP1 (10139)', 'JAG1 (182)', 'VSIG1 (340547)', 'ACD (65057)', 'HAS3 (3…	[] ['VPS41 (27072)', 'CD79B (974)', 'ERCC8 (1161)', 'KMT2C (58508)', 'SNX24 (28966)', 'MYLK (4638)', 'SEC61A2 (55176)', 'CAMK2A (815)', 'VASH1 (22846)', 'HLTF (6596)', 'CACNG4 (27092)', 'ABCB1 (5243)', 'YPEL1 (29799)', 'SEPTIN3 (55964)', 'ISM2 (145501)', 'PPP1R16B (26051)', 'MTMR8 (55613)', 'BEX4 (56271)', 'CORO7-PAM16 (100529144)', 'LACTB (114294)', 'MEIS3 (56917)', 'AVL9 (23080)', 'H2AZ2 (94239…	110	195	305
13131	Merck60	BRD9876:MK-1775 (4:1 mol/mol)	HDAC1;HDAC2	WEE1	['MAP3K2 (10746)'] ['ANOS1 (3730)', 'TASP1 (55617)', 'RGS1 (5996)', 'FLT3LG (2323)', 'PABPC4 (8761)', 'TBX15 (6913)', 'BDKRB1 (623)', 'ISM1 (140862)', 'PROKR2 (128674)', 'TLR8 (51311)', 'LILRB1 (10859)', 'RPL18A (6142)', 'GNLY (10578)', 'PLA2G4A (5321)', 'B4GALT2 (8704)', 'FASLG (356)', 'HOXA7 (3204)', 'SRGN (5552)', 'MRPS26 (64949)', 'METTL26 (84326)', 'TMEM160 (54958)', 'DUSP9 (1852)', 'KL (936…	[] ['SYT13 (57586)', 'CUL3 (8452)', 'LSG1 (55341)', 'DCUN1D1 (54165)', 'TSPAN17 (26262)', 'NCKAP1 (10787)', 'MON2 (23041)', 'NDUFB4 (4710)', 'NAV3 (89795)', 'CLASP1 (23332)', 'DPP8 (54878)', 'ZNF37A (7587)', 'DYNC1I2 (1781)', 'XRCC5 (7520)', 'CARMIL1 (55604)', 'RFX3 (5991)', 'PUM3 (9933)', 'CHRNA3 (1136)', 'BZW1 (9689)', 'CCNT2 (905)', 'FAM135A (57579)', 'XPO1 (7514)', 'NCOA1 (8648)', 'WDFY1 (575…	81	224	305
20846	tacedinaline	BRD-K27224038	HDAC1;HDAC2;HDAC3;HDAC6;HDAC8		['KIF4A (24137)', 'MCM4 (4173)', 'CDCA5 (113130)', 'TUBB4B (10383)'] ['ABCB4 (5244)', 'FMO1 (2326)', 'FAM214A (56204)', 'BCAT1 (586)', 'LTK (4058)', 'ZMYND12 (84217)', 'SYT1 (6857)', 'PCDHA6 (56142)', 'OVGP1 (5016)', 'CPA1 (1357)', 'UPB1 (51733)', 'VSX1 (30813)', 'CACNA1F (778)', 'BEX4 (56271)', 'SGCG (6445)', 'AQP8 (343)', 'TOX3 (27324)', 'IGDCC4 (57722)', 'HPN (3249)', 'STX1A (6804)', 'PRUNE2 (…	['ABCB4 (5244)', 'PCDHA6 (56142)', 'CACNA1F (778)', 'SGCG (6445)', 'PTGES3L-AARSD1 (100885850)', 'PDE1B (5153)', 'KCNK17 (89822)', 'AGT (183)', 'PARVG (64098)', 'BARHL2 (343472)', 'OCSTAMP (128506)', 'CNKSR2 (22866)', 'KCNJ1 (3758)', 'DCST1 (149095)', 'FCRL1 (115350)', 'NPY5R (4889)', 'TXLNB (167838)', 'BEST1 (7439)', 'GRM5 (2915)', 'RNF150 (57484)', 'HOXD4 (3233)', 'FOXG1 (2290)', 'ZAR1 (326340)…	160	145	305
9295	BRD-K85133207	VX-680	HDAC1	AURKA;AURKB;AURKC	[] ['KATNIP (23247)', 'MXD1 (4084)', 'DGKA (1606)', 'PITX1 (5307)', 'MAOB (4129)', 'GUCY2C (2984)', 'IGSF9 (57549)', 'EPB41L1 (2036)', 'SLC4A11 (83959)', 'MAVS (57506)', 'RBM41 (55285)', 'BDKRB1 (623)', 'GSKIP (51527)', 'PYGB (5834)', 'ABHD12 (26090)', 'DNAJC5 (80331)', 'CRNKL1 (51340)', 'CST3 (1471)', 'ANTKMT (65990)', 'CDIPT (10423)', 'TRIM35 (23087)', 'MED25 (81857)', 'PDLIM1 (9124)', 'PLEKHA1…	[] ['SLC4A1 (6521)', 'PAFAH1B1 (5048)', 'SPAG9 (9043)', 'NCAPD2 (9918)', 'WAS (7454)', 'TTC27 (55622)', 'ADGRA2 (25960)', 'NFE2L3 (9603)', 'SLC4A8 (9498)', 'MCF2L2 (23101)', 'PHF21B (112885)', 'TAF11 (6882)', 'PRR11 (55771)', 'IGF2BP2 (10644)', 'SCARF1 (8578)', 'TULP3 (7289)', 'SNX10 (29887)', 'HSD17B14 (51171)', 'HNRNPH3 (3189)', 'SNAP29 (9342)', 'CRKL (1399)', 'LZTR1 (8216)', 'CDKN3 (1033)', 'T…	107	197	304
1588	Merck60	OSI-027	HDAC1;HDAC2	MTORC1, MTORC2	['ANKRD36 (375248)'] ['CCDC88C (440193)', 'BID (637)', 'CD44 (960)', 'PRKCH (5583)', 'TBPL1 (9519)', 'ARHGAP6 (395)', 'HES2 (54626)', 'APOB (338)', 'FLT3LG (2323)', 'PRMT5 (10419)', 'SLC17A9 (63910)', 'CST4 (1472)', 'LIPG (9388)', 'EYA1 (2138)', 'GCDH (2639)', 'PPIF (10105)', 'CTSC (1075)', 'PTPMT1 (114971)', 'COL7A1 (1294)', 'SLC41A3 (54946)', 'AUP1 (550)', 'PLA2G4A (5321)', 'B4GALT2 (8704)', 'C…	['RAB38 (23682)', 'ABCA10 (10349)'] ['ANKIB1 (54467)', 'KRIT1 (889)', 'ACSM3 (6296)', 'CREBBP (1387)', 'VPS41 (27072)', 'ZMYND11 (10771)', 'IFT88 (8100)', 'DAPK2 (23604)', 'JADE2 (23338)', 'CDK13 (8621)', 'MYO9A (4649)', 'PTPN3 (5774)', 'AFF4 (27125)', 'DELE1 (9812)', 'KAT6A (7994)', 'EPDR1 (54749)', 'RBM22 (55696)', 'WHRN (25861)', 'WASHC2A (387680)', 'EFNA2 (1943)', 'XIAP (331)', 'NFAT5 (10725)…	72	232	304
11786	AGK-2	SR8278	SIRT2	NR1D1	[] ['TYROBP (7305)', 'MTMR11 (10903)', 'TNFRSF9 (3604)', 'MTMR1 (8776)', 'FTL (2512)', 'CDIP1 (29965)', 'DAZL (1618)', 'MYL6 (4637)', 'EFS (10278)', 'ABHD12 (26090)', 'CDS2 (8760)', 'PAGE4 (9506)', 'ELOB (6923)', 'OPTN (10133)', 'SNRPB (6628)', 'TSKS (60385)', 'APOBEC3A (200315)', 'SIGLEC9 (27180)', 'NXT1 (29107)', 'CDK7 (1022)', 'STK26 (51765)', 'DBNL (28988)', 'DNASE2B (58511)', 'MYOCD (93649)'…	['HORMAD1 (84072)'] ['GCLC (2729)', 'CDKL5 (6792)', 'MASP2 (10747)', 'BRD9 (65980)', 'TLL1 (7092)', 'CALCRL (10203)', 'CDH19 (28513)', 'TFRC (7037)', 'MCCC1 (56922)', 'RABL2B (11158)', 'IMPG2 (50939)', 'KCNK2 (3776)', 'RPH3A (22895)', 'NRCAM (4897)', 'TRMT2A (27037)', 'ZDHHC8 (29801)', 'LZTR1 (8216)', 'CABIN1 (23523)', 'SUSD2 (56241)', 'RNF215 (200312)', 'PPIL2 (23759)', 'TOP3B (8940)', 'GGA1 (26…	61	241	302
6620	BRD-K88742110	OSI-027	HDAC8	MTORC1, MTORC2	[] ['DBNDD1 (79007)', 'TMEM132A (54972)', 'DNAJC11 (55735)', 'TACC3 (10460)', 'ASTE1 (28990)', 'EDC4 (23644)', 'ST3GAL6 (10402)', 'CLDN18 (51208)', 'MCM2 (4171)', 'LMAN1 (3998)', 'SLC27A5 (10998)', 'CNOT3 (4849)', 'COQ9 (57017)', 'GCN1 (10985)', 'CMTM1 (113540)', 'SALL4 (57167)', 'SETD6 (79918)', 'CSK (1445)', 'RPAP1 (26015)', 'RHOV (171177)', 'OIP5 (11339)', 'PTOV1 (53635)', 'GPI (2821)', 'PPIF …	[] ['TNMD (64102)', 'SLC6A7 (6534)', 'NR1H3 (10062)', 'MAT2B (27430)', 'CREB3L3 (84699)', 'KLF6 (1316)', 'IFI35 (3430)', 'CYBRD1 (79901)', 'CYP2W1 (54905)', 'TSG101 (7251)', 'PCM1 (5108)', 'LXN (56925)', 'OPHN1 (4983)', 'BCKDHB (594)', 'ACHE (43)', 'RPGRIP1 (57096)', 'HCN2 (610)', 'VSX1 (30813)', 'OXT (5020)', 'DNTTIP1 (116092)', 'MOSPD1 (56180)', 'FOXF1 (2294)', 'ZDHHC2 (51201)', 'SH2D4A (63898)…	131	170	301
7838	EX-527	GSK-J4	SIRT1	KDM6A;KDM6B	[] ['RIOK2 (55781)', 'NUP133 (55746)', 'LRRFIP2 (9209)', 'MTAP (4507)', 'ACSS3 (79611)', 'CEBPZ (10153)', 'IFT81 (28981)', 'FASTKD3 (79072)', 'MPST (4357)', 'CHD1L (9557)', 'LDHA (3939)', 'TIMM17A (10440)', 'BAAT (570)', 'IER3 (8870)', 'FNBP1L (54874)', 'KYAT3 (56267)', 'RBP4 (5950)', 'CCDC54 (84692)', 'PDK1 (5163)', 'CHD1 (1105)', 'CMPK1 (51727)', 'FAM102B (284611)', 'CCDC138 (165055)', 'EGFLAM …	[] ['ITGAL (3683)', 'NUDCD3 (23386)', 'MSR1 (4481)', 'RTN4R (65078)', 'SNX29 (92017)', 'TNFRSF9 (3604)', 'RCN1 (5954)', 'PDE4A (5141)', 'ATP11A (23250)', 'PYGM (5837)', 'FGF10 (2255)', 'CAMK2A (815)', 'SIDT1 (54847)', 'GPATCH1 (55094)', 'CIC (23152)', 'LIPE (3991)', 'NFE2L1 (4779)', 'SEMA5B (54437)', 'RNF13 (11342)', 'COL16A1 (1307)', 'MAP3K4 (4216)', 'ANKRD10 (55608)', 'STRN4 (29888)', 'POU4F3 (…	36	264	300
7508	SRT-1720	OSI-027	SIRT1	MTORC1, MTORC2	[] ['TMEM132A (54972)', 'ELAC2 (60528)', 'CDKL5 (6792)', 'NME1-NME2 (654364)', 'CNTN1 (1272)', 'PEX3 (8504)', 'GPM6B (2824)', 'ANKS1A (23294)', 'WDR3 (10885)', 'ANKRD44 (91526)', 'ZBTB11 (27107)', 'TP53BP1 (7158)', 'COASY (80347)', 'LMAN1 (3998)', 'SLC46A1 (113235)', 'MID2 (11043)', 'CPOX (1371)', 'CADPS2 (93664)', 'SERTAD4 (56256)', 'GSK3B (2932)', 'MAP3K4 (4216)', 'TFAP2C (7022)', 'GCN1 (10985)…	[] ['ZMYND11 (10771)', 'PNKP (11284)', 'OPN3 (23596)', 'NTHL1 (4913)', 'KLF6 (1316)', 'PTPN21 (11099)', 'GNPTG (84572)', 'ZC3H14 (79882)', 'DNTTIP1 (116092)', 'HCFC1R1 (54985)', 'UBE2I (7329)', 'ZNF174 (7727)', 'ELOB (6923)', 'ZDHHC2 (51201)', 'KCTD9 (54793)', 'TSPAN11 (441631)', 'APOBEC1 (339)', 'ABHD14A-ACY1 (100526760)', 'TNNC1 (7134)', 'UAP1 (6675)', 'APH1A (51107)', 'MYL12B (103910)', 'TAS2R…	198	102	300
13796	BRD-K51490254	BRD9876:MK-1775 (4:1 mol/mol)	HDAC6;HDAC8	WEE1	['MOB3A (126308)'] ['CELSR3 (1951)', 'FAM76A (199870)', 'TPR (7175)', 'DZANK1 (55184)', 'CDS2 (8760)', 'TCERG1 (10915)', 'ABHD14A-ACY1 (100526760)', 'UAP1 (6675)', 'PRDX6 (9588)', 'MTARC2 (54996)', 'SRGN (5552)', 'ZNF133 (7692)', 'NGDN (25983)', 'CDK7 (1022)', 'ESR2 (2100)', 'NUF2 (83540)', 'C1orf56 (54964)', 'MBOAT2 (129642)', 'KAT14 (57325)', 'MED7 (9443)', 'NTAN1 (123803)', 'UBXN11 (91544)', '…	[] ['PAFAH1B1 (5048)', 'VTA1 (51534)', 'RNF10 (9921)', 'MRPS10 (55173)', 'GUCA1A (2978)', 'METTL24 (728464)', 'MED29 (55588)', 'CNN2 (1265)', 'ABCA7 (10347)', 'ASB1 (51665)', 'NGEF (25791)', 'MARK2 (2011)', 'CHFR (55743)', 'CLASP1 (23332)', 'SCARF1 (8578)', 'DNM2 (1785)', 'PTPRH (5794)', 'DCT (1638)', 'RFX3 (5991)', 'WDFY1 (57590)', 'CTTN (2017)', 'SF3B2 (10992)', 'MAPKAPK5 (8550)', 'PXN (5829)',…	31	267	298
21207	PCI-34051	AT13387	HDAC8, HDAC6, HDAC1	HSP90AA1	['VTA1 (51534)', 'PHF23 (79142)', 'UFD1 (7353)', 'SMG6 (23293)', 'RPL31 (6160)', 'ITGAE (3682)', 'ECHDC1 (55862)', 'ACOT7 (11332)', 'POLR2F (5435)', 'THOC5 (8563)', 'RAE1 (8480)', 'PSMA7 (5688)', 'GIT1 (28964)', 'PFN1 (5216)', 'SLC25A11 (8402)', 'C1QBP (708)', 'PDHX (8050)', 'RWDD1 (51389)', 'MTRF1L (54516)', 'RPS12 (6206)', 'SNX3 (8724)', 'RPL24 (6152)', 'PCMT1 (5110)', 'TCP1 (6950)', 'NDUFAF4 (…	['ALDH3B1 (221)', 'CD22 (933)', 'GPRC5A (9052)', 'BTN3A1 (11119)', 'ARAP2 (116984)', 'VMP1 (81671)', 'ALPK1 (80216)', 'FRYL (285527)', 'DTX2 (113878)', 'MSLN (10232)', 'CIAO3 (64428)', 'DENND3 (22898)', 'OCIAD1 (54940)', 'GAB1 (2549)', 'CLCN3 (1182)', 'GALE (2582)', 'IDUA (3425)', 'TMEM128 (85013)', 'KHDC4 (22889)', 'SBF2 (81846)', 'KCP (375616)', 'KCTD3 (51133)', 'LOXL4 (84171)', 'NPEPPS (9520)'…	144	154	298
2772	BRD-K29313308	OSI-027	HDAC3	MTORC1, MTORC2	[] ['DBNDD1 (79007)', 'UPF1 (5976)', 'TMEM132A (54972)', 'DNAJC11 (55735)', 'CDKL5 (6792)', 'ELOA (6924)', 'NME1-NME2 (654364)', 'AKAP8L (26993)', 'POLR3B (55703)', 'ATP2C1 (27032)', 'PRKCH (5583)', 'ST3GAL6 (10402)', 'ANKS1A (23294)', 'WDR3 (10885)', 'CLDN18 (51208)', 'TP53BP1 (7158)', 'COASY (80347)', 'RAB27A (5873)', 'RDH11 (51109)', 'SMC1A (8243)', 'PVR (5817)', 'XRCC1 (7515)', 'MCM2 (4171)',…	[] ['ZMYND11 (10771)', 'FGF22 (27006)', 'CYBRD1 (79901)', 'LIMS2 (55679)', 'PCM1 (5108)', 'HCN2 (610)', 'TRIOBP (11078)', 'HCFC1R1 (54985)', 'FOXF1 (2294)', 'ZNF174 (7727)', 'ELOB (6923)', 'KCTD9 (54793)', 'WSB1 (26118)', 'TSPAN11 (441631)', 'GLI1 (2735)', 'CLK4 (57396)', 'STAM2 (10254)', 'UAP1 (6675)', 'TAS2R7 (50837)', 'FABP3 (2170)', 'POLR3GL (84265)', 'TMIGD3 (57413)', 'ZC3H7A (29066)', 'ALKB…	216	82	298
5100	BRD-K66532283	BRD-K30748066	HDAC1;HDAC2	CDK9	[] ['LTF (4057)', 'PABPC1 (26986)', 'CPSF1 (29894)', 'STRN4 (29888)', 'MYO9B (4650)', 'ACR (49)', 'PIH1D1 (55011)', 'CCDC61 (729440)', 'RPL18A (6142)', 'MEST (4232)', 'C11orf21 (29125)', 'MYL2 (4633)', 'ADGRE5 (976)', 'IRF3 (3661)', 'PRMT1 (3276)', 'TRPV5 (56302)', 'SIN3B (23309)', 'KLF2 (10365)', 'COLGALT1 (79709)', 'DDA1 (79016)', 'TRPM4 (54795)', 'EMP1 (2012)', 'CARS2 (79587)', 'ANXA3 (306)', …	[] ['SLC4A1 (6521)', 'THSD7A (221981)', 'DLX6 (1750)', 'MASP2 (10747)', 'TRAF3IP3 (80342)', 'GABRA3 (2556)', 'SYT13 (57586)', 'SPAST (6683)', 'DEPDC1 (55635)', 'KPNA6 (23633)', 'HMGB3 (3149)', 'ZZZ3 (26009)', 'FBXO42 (54455)', 'CELF2 (10659)', 'ELN (2006)', 'TAB2 (23118)', 'TBXAS1 (6916)', 'COL11A1 (1301)', 'AFF4 (27125)', 'GTSE1 (51512)', 'PAX2 (5076)', 'USP33 (23032)', 'LAMP3 (27074)', 'TP73 (7…	54	243	297
12355	BRD-K29313308	BRD-K01737880	HDAC3		['RGS7 (6000)'] ['CYP26B1 (56603)', 'DNAJC11 (55735)', 'CDKL5 (6792)', 'ELOA (6924)', 'LYPLA2 (11313)', 'LARS2 (23395)', 'ERP44 (23071)', 'RAB27B (5874)', 'HSPA5 (3309)', 'WWC3 (55841)', 'FAM184B (27146)', 'ADCK1 (57143)', 'TNPO3 (23534)', 'KDM4A (9682)', 'ELOVL1 (64834)', 'ISOC1 (51015)', 'PHRF1 (57661)', 'PTPN3 (5774)', 'P4HA2 (8974)', 'SCARB1 (949)', 'PTGS2 (5743)', 'PTPN23 (25930)', 'TM9SF3 (…	[] ['NDUFAF7 (55471)', 'RPS20 (6224)', 'NCAPH2 (29781)', 'RASGRF1 (5923)', 'PYGM (5837)', 'FGF22 (27006)', 'RPL31 (6160)', 'AGBL5 (60509)', 'AAMDC (28971)', 'SCFD1 (23256)', 'BCL7C (9274)', 'IFT27 (11020)', 'ELOB (6923)', 'EIF3E (3646)', 'CPED1 (79974)', 'CLEC4A (50856)', 'TDP2 (51567)', 'SMOC2 (64094)', 'FGF1 (2246)', 'FAHD2A (51011)', 'NEU2 (4759)', 'MOB4 (25843)', 'GNA13 (10672)', 'ENY2 (56943…	190	107	297
5042	BRD-K66532283	BRD-K01737880	HDAC1;HDAC2		[] ['MAD1L1 (8379)', 'LTF (4057)', 'NNAT (4826)', 'LXN (56925)', 'PHACTR3 (116154)', 'SLC4A11 (83959)', 'NUDC (10726)', 'TELO2 (9894)', 'PTK6 (5753)', 'FERMT1 (55612)', 'CRISPLD2 (83716)', 'CCDC61 (729440)', 'ICAM2 (3384)', 'GNAI2 (2771)', 'DUSP4 (1846)', 'SRSF6 (6431)', 'SLC37A2 (219855)', 'NT5E (4907)', 'FLNB (2317)', 'SPTBN5 (51332)', 'PSTPIP1 (9051)', 'CYP11A1 (1583)', 'PTGES (9536)', 'BTBD10…	[] ['NFYA (4800)', 'ARHGAP44 (9912)', 'DPEP1 (1800)', 'HGF (3082)', 'DEPDC1B (55789)', 'R3HDM1 (23518)', 'NRIP2 (83714)', 'FAM168A (23201)', 'HPF1 (54969)', 'CCAR1 (55749)', 'PMS1 (5378)', 'HMG20B (10362)', 'NDUFB4 (4710)', 'SEC61A2 (55176)', 'RORA (6095)', 'MAP3K13 (9175)', 'CLASP1 (23332)', 'P2RY10 (27334)', 'XRCC5 (7520)', 'CARMIL1 (55604)', 'CHRNA3 (1136)', 'FAM135A (57579)', 'NCOA1 (8648)', …	50	246	296
14265	BRD-K11533227	BRD-K34099515	HDAC1;HDAC2		['SON (6651)', 'TTC14 (151613)'] ['NOX1 (27035)', 'NLRP2 (55655)', 'ME1 (4199)', 'PPP1R12B (4660)', 'PREP (5550)', 'CSTF1 (1477)', 'DNAJC5 (80331)', 'ARFRP1 (10139)', 'ETFB (2109)', 'IMPDH1 (3614)', 'PPIF (10105)', 'BTNL8 (79908)', 'SPINK4 (27290)', 'VAPB (9217)', 'SEMG1 (6406)', 'ASH2L (9070)', 'ASS1 (445)', 'STK26 (51765)', 'NAT10 (55226)', 'IL33 (90865)', 'SLC22A23 (63027)', 'DQX1 (165545)', '…	[] ['MASP2 (10747)', 'HFE (3077)', 'CD74 (972)', 'FAM13B (51306)', 'TIMP2 (7077)', 'DCUN1D1 (54165)', 'JKAMP (51528)', 'SLC4A8 (9498)', 'MYLK (4638)', 'ASB1 (51665)', 'FTSJ1 (24140)', 'CLTCL1 (8218)', 'AFF4 (27125)', 'RABL2B (11158)', 'KCNN2 (3781)', 'RNF13 (11342)', 'RRAGB (10325)', 'AAMDC (28971)', 'HDAC6 (10013)', 'PRODH (5625)', 'APOL4 (80832)', 'CCDC198 (55195)', 'RPS6KA5 (9252)', 'TRIP11 (9…	52	243	295
16600	BRD-K24690302	BRD-K27224038	HDAC1		[] ['LUC7L (55692)', 'FAM13B (51306)', 'FAM214A (56204)', 'FNIP2 (57600)', 'PLEKHH1 (57475)', 'IL17RB (55540)', 'MEF2A (4205)', 'PRLH (51052)', 'PAK3 (5063)', 'SLC4A4 (8671)', 'APOH (350)', 'SCFD1 (23256)', 'VCPKMT (79609)', 'TUBB1 (81027)', 'SLCO4A1 (28231)', 'MEDAG (84935)', 'ZP2 (7783)', 'SYT17 (51760)', 'DMXL2 (23312)', 'SOD3 (6649)', 'ACSS3 (79611)', 'NANOG (79923)', 'TSPO2 (222642)', 'CLINT…	['TSPO2 (222642)', 'UNC5CL (222643)', 'HTR3C (170572)', 'LHFPL3 (375612)'] ['LAS1L (81887)', 'LAMP2 (3920)', 'ADIPOR2 (79602)', 'PAFAH1B1 (5048)', 'EXTL3 (2137)', 'NUDCD3 (23386)', 'CLCA4 (22802)', 'CXorf56 (63932)', 'DERA (51071)', 'MAP2K3 (5606)', 'RCN1 (5954)', 'YBX3 (8531)', 'MRPS24 (64951)', 'HMG20B (10362)', 'TNFRSF1A (7132)', 'PABPC1 (26986)', 'CAMK2A (815)', 'FAM50A (9130)', 'SMC1B (27127…	152	143	295
17884	isonicotinohydroxamic acid	BRD-K34099515	HDAC6		['TMEM50B (757)', 'FBXO38 (81545)', 'KIN (22944)', 'CGGBP1 (8545)', 'CREBRF (153222)', 'ZNF654 (55279)'] ['FKBP4 (2288)', 'RPUSD1 (113000)', 'CSDE1 (7812)', 'PTBP1 (5725)', 'RANBP3 (8498)', 'RELT (84957)', 'POLR3E (55718)', 'U2AF2 (11338)', 'EPN1 (29924)', 'WDR18 (57418)', 'YBX1 (4904)', 'PAGE1 (8712)', 'DNAJA2 (10294)', 'RNF126 (55658)', 'NDE1 (54820)', 'GTF3C1 (2975)', 'WBP11 (51729)', 'KHSRP (…	['RPUSD1 (113000)'] ['CLK1 (1195)', 'ATP1A2 (477)', 'ZNF582 (147948)', 'FAM13B (51306)', 'ARID4A (5926)', 'TNC (3371)', 'OFD1 (8481)', 'FNIP2 (57600)', 'GPBP1 (65056)', 'SLC12A2 (6558)', 'KLF6 (1316)', 'UBE2D1 (7321)', 'RRAGB (10325)', 'P2RX7 (5027)', 'IZUMO4 (113177)', 'CPNE6 (9362)', 'LACTB (114294)', 'TBC1D12 (23232)', 'CACNG1 (786)', 'WSB1 (26118)', 'TRIM2 (23321)', 'GLRB (2743)', 'C11orf21 (…	149	145	294
20833	PCI-34051	BRD-K27224038	HDAC8, HDAC6, HDAC1		['AKR7A2 (8574)', 'FAM50A (9130)', 'AP1B1 (162)', 'PRPF6 (24148)', 'PFN1 (5216)', 'PDHX (8050)', 'ASCC3 (10973)', 'NRBP1 (29959)', 'CAPZA1 (829)', 'PCMT1 (5110)', 'RPL21 (6144)', 'CTNNBL1 (56259)', 'CAPRIN1 (4076)', 'RNF185 (91445)', 'PFKL (5211)', 'EXOC6B (23233)', 'RPL37 (6167)', 'DYNLT1 (6993)', 'ARMT1 (79624)', 'EIF3M (10480)', 'FAU (2197)', 'STOML2 (30968)', 'PACSIN3 (29763)', 'DLK2 (65989)'…	['NR3C1 (2908)', 'MORC1 (27136)', 'ALPK3 (57538)', 'BCL2L11 (10018)', 'CIART (148523)', 'CATSPER2 (117155)', 'EPB42 (2038)', 'TMUB2 (79089)', 'ACSM6 (142827)', 'WDR49 (151790)', 'EFCAB13 (124989)', 'IQGAP3 (128239)', 'CDHR4 (389118)', 'ZNF548 (147694)', 'MT-ND5 (4540)', 'TBC1D3I (102724862)'] ['MAD1L1 (8379)', 'GGCT (79017)', 'SS18L2 (51188)', 'VTA1 (51534)', 'NME1-NME2 (654364)', 'HEBP1 (50865)'…	113	180	293
2596	BRD-K11533227	SR8278	HDAC1;HDAC2	NR1D1	[] ['SERPINB1 (1992)', 'NLRP2 (55655)', 'CTNNA2 (1496)', 'MS4A12 (54860)', 'WNT8B (7479)', 'MOCOS (55034)', 'TASP1 (55617)', 'SEL1L3 (23231)', 'HOOK2 (29911)', 'DSP (1832)', 'LIPG (9388)', 'ETFB (2109)', 'GABRA4 (2557)', 'C10orf95 (79946)', 'BTN1A1 (696)', 'PTGER2 (5732)', 'MGME1 (92667)', 'ANKEF1 (63926)', 'ANGPTL3 (27329)', 'STK26 (51765)', 'MTHFS (10588)', 'KHK (3795)', 'SLC27A2 (11001)', 'FUR…	[] ['THSD7A (221981)', 'MSL3 (10943)', 'CACNA1G (8913)', 'MASP2 (10747)', 'TSPAN9 (10867)', 'RNF14 (9604)', 'WAS (7454)', 'NCDN (23154)', 'KPNA6 (23633)', 'ANK1 (286)', 'FAM13B (51306)', 'FBXO42 (54455)', 'GOPC (57120)', 'SLC4A8 (9498)', 'AKR7A2 (8574)', 'TAB2 (23118)', 'RC3H2 (54542)', 'DNAJC25 (548645)', 'MAP2K4 (6416)', 'ALDH3A2 (224)', 'AFF4 (27125)', 'PAX2 (5076)', 'FGFR1 (2260)', 'RABL2B (1…	47	245	292
12428	pandacostat	BRD-K34485477	HDAC1;HDAC2;HDAC3;HDAC6;HDAC8		['ESPNL (339768)'] ['METTL22 (79091)', 'NSFL1C (55968)', 'SIRPG (55423)', 'NUDC (10726)', 'STRN4 (29888)', 'EFNB1 (1947)', 'ADNP2 (22850)', 'MMP15 (4324)', 'HAS3 (3038)', 'ELL (8178)', 'SLC2A9 (56606)', 'PLA2G4A (5321)', 'RPS6KA1 (6195)', 'PEX16 (9409)', 'PEDS1-UBE2V1 (387522)', 'CHTF18 (63922)', 'WDR74 (54663)', 'GIMAP6 (474344)', 'GIMAP4 (55303)', 'LRRC8A (56262)', 'PML (5371)', 'MEAK7 (57707)'…	[] ['CFTR (1080)', 'TSPOAP1 (9256)', 'DBF4 (10926)', 'CD79B (974)', 'MATR3 (9782)', 'RRAGD (58528)', 'FAM13B (51306)', 'ZFYVE16 (9765)', 'DKK3 (27122)', 'KMT2C (58508)', 'SEC61A2 (55176)', 'EML1 (2009)', 'AFF4 (27125)', 'GTSE1 (51512)', 'CTTNBP2 (83992)', 'TNPO1 (3842)', 'PAPOLA (10914)', 'TRMU (55687)', 'BRD1 (23774)', 'R3HDML (140902)', 'METTL4 (64863)', 'MTMR8 (55613)', 'CD40LG (959)', 'BEX4 (…	70	222	292
20033	belinostat	BRD-K75293299	HDAC1;HDAC2;HDAC3;HDAC6;HDAC8		['ITGA3 (3675)', 'CYTH3 (9265)', 'MPP5 (64398)', 'CD59 (966)', 'CAPNS1 (826)', 'ACTN4 (81)', 'ALG10 (84920)', 'ADM (133)', 'ALG10B (144245)', 'ATL3 (25923)', 'IL1RAP (3556)'] ['HECW1 (23072)', 'SYN1 (6853)', 'TFAP2D (83741)', 'GLRX2 (51022)', 'EPHA8 (2046)', 'ATP2A3 (489)', 'ME2 (4200)', 'BCORL1 (63035)', 'MAST2 (23139)', 'RGS17 (26575)', 'WHRN (25861)', 'HRH3 (11255)', 'RASSF2 (9770)', 'CCM2L (1…	['HOXB8 (3218)', 'ARHGAP9 (64333)', 'DLG4 (1742)', 'LAMTOR5 (10542)', 'RSL24D1 (51187)', 'SEMA6C (10500)', 'DIS3L2 (129563)', 'SSBP3 (23648)', 'SPRY4 (81848)', 'UTP14C (9724)'] ['ITGA3 (3675)', 'CYTH3 (9265)', 'ANLN (54443)', 'SAMD4A (23034)', 'PER3 (8863)', 'LAMA3 (3909)', 'CNN2 (1265)', 'ACTN1 (87)', 'MPP5 (64398)', 'DLG1 (1739)', 'RBMS2 (5939)', 'CD59 (966)', 'TMEM40 (55287)', 'PITPNM3 (83394)…	157	135	292
20048	Belinostat	BRD-K75293299	HDAC1;HDAC2;HDAC3;HDAC6;HDAC8		['ITGA3 (3675)', 'CYTH3 (9265)', 'MPP5 (64398)', 'CD59 (966)', 'CAPNS1 (826)', 'ACTN4 (81)', 'ALG10 (84920)', 'ADM (133)', 'ALG10B (144245)', 'ATL3 (25923)', 'IL1RAP (3556)'] ['HECW1 (23072)', 'SYN1 (6853)', 'TFAP2D (83741)', 'GLRX2 (51022)', 'EPHA8 (2046)', 'ATP2A3 (489)', 'ME2 (4200)', 'BCORL1 (63035)', 'MAST2 (23139)', 'RGS17 (26575)', 'WHRN (25861)', 'HRH3 (11255)', 'RASSF2 (9770)', 'CCM2L (1…	['HOXB8 (3218)', 'ARHGAP9 (64333)', 'DLG4 (1742)', 'LAMTOR5 (10542)', 'RSL24D1 (51187)', 'SEMA6C (10500)', 'DIS3L2 (129563)', 'SSBP3 (23648)', 'SPRY4 (81848)', 'UTP14C (9724)'] ['ITGA3 (3675)', 'CYTH3 (9265)', 'ANLN (54443)', 'SAMD4A (23034)', 'PER3 (8863)', 'LAMA3 (3909)', 'CNN2 (1265)', 'ACTN1 (87)', 'MPP5 (64398)', 'DLG1 (1739)', 'RBMS2 (5939)', 'CD59 (966)', 'TMEM40 (55287)', 'PITPNM3 (83394)…	157	135	292
2846	BRD-K11533227	VX-680	HDAC1;HDAC2	AURKA;AURKB;AURKC	[] ['ALDH18A1 (5832)', 'MXD1 (4084)', 'CRMP1 (1400)', 'PALB2 (79728)', 'BDKRB1 (623)', 'CSTF1 (1477)', 'DNAJC5 (80331)', 'TUBB1 (81027)', 'SEC23B (10483)', 'IDH3B (3420)', 'RHAG (6005)', 'MEP1A (4224)', 'BTNL8 (79908)', 'IRF6 (3664)', 'MTARC2 (54996)', 'SPINK4 (27290)', 'SEMG1 (6406)', 'RRBP1 (6238)', 'MGME1 (92667)', 'MPST (4357)', 'IL33 (90865)', 'TMEM183A (92703)', 'IHH (3549)', 'CAGE1 (285782…	[] ['SNX11 (29916)', 'M6PR (4074)', 'SLC4A1 (6521)', 'PAFAH1B1 (5048)', 'CD4 (920)', 'TTC19 (54902)', 'WAS (7454)', 'WWTR1 (25937)', 'SAMD4A (23034)', 'BIRC3 (330)', 'MAP2K3 (5606)', 'INPP4A (3631)', 'DCUN1D1 (54165)', 'TSPAN17 (26262)', 'SLC4A8 (9498)', 'RC3H2 (54542)', 'APPBP2 (10513)', 'MAP2K4 (6416)', 'ASB1 (51665)', 'PRR11 (55771)', 'EXOC5 (10640)', 'DGCR2 (9993)', 'SEL1L (6400)', 'SMARCE1 (…	42	249	291
4478	pandacostat	ML312	HDAC1;HDAC2;HDAC3;HDAC6;HDAC8	SCARB1	[] ['TTC22 (55001)', 'LAMC2 (3918)', 'METTL22 (79091)', 'MRPS34 (65993)', 'MOCOS (55034)', 'IL4R (3566)', 'EFNB1 (1947)', 'TELO2 (9894)', 'PTK6 (5753)', 'MMP15 (4324)', 'HAS3 (3038)', 'NOMO3 (408050)', 'CIAO3 (64428)', 'ANTKMT (65990)', 'PIEZO1 (9780)', 'KAT8 (84148)', 'TMEM33 (55161)', 'SLC2A9 (56606)', 'CTSC (1075)', 'MDFI (4188)', 'TSPAN1 (10103)', 'IRF3 (3661)', 'CHTF18 (63922)', 'PGAP6 (5898…	[] ['PHTF2 (57157)', 'DBF4 (10926)', 'BAZ1B (9031)', 'STAB1 (23166)', 'RNF14 (9604)', 'MATR3 (9782)', 'FAM13B (51306)', 'ZFYVE16 (9765)', 'YTHDC2 (64848)', 'TSPAN17 (26262)', 'DKK3 (27122)', 'KIF1B (23095)', 'KMT2C (58508)', 'GYG2 (8908)', 'CAMK2B (816)', 'ZNF112 (7771)', 'SEC61A2 (55176)', 'EML1 (2009)', 'DHX29 (54505)', 'AFF4 (27125)', 'FBXW11 (23291)', 'TNPO1 (3842)', 'PAPOLA (10914)', 'RBM27 …	87	203	290
11343	isonicotinohydroxamic acid	BRD-K01737880	HDAC6		[] ['CAMKK1 (84254)', 'TSR3 (115939)', 'CYP24A1 (1591)', 'LAMC2 (3918)', 'GATB (5188)', 'YBX3 (8531)', 'PRKCQ (5588)', 'YBX1 (4904)', 'NDE1 (54820)', 'MRPS34 (65993)', 'SLCO1A2 (6579)', 'SMOX (54498)', 'NUDC (10726)', 'NLRP1 (22861)', 'TTLL12 (23170)', 'TELO2 (9894)', 'NME4 (4833)', 'ABCC1 (4363)', 'ANTKMT (65990)', 'SLC7A5 (8140)', 'NOMO1 (23420)', 'NFKB1 (4790)', 'UBE2D3 (7323)', 'CTSC (1075)',…	['METTL26 (84326)'] ['KMT2E (55904)', 'MYLIP (29116)', 'RPS20 (6224)', 'SLC7A9 (11136)', 'MUSK (4593)', 'TBC1D23 (55773)', 'YIPF1 (54432)', 'GPBP1 (65056)', 'DLX3 (1747)', 'CCN5 (8839)', 'NEDD4 (4734)', 'ASIC4 (55515)', 'TSG101 (7251)', 'ACTR6 (64431)', 'ZNF506 (440515)', 'PPP1R15A (23645)', 'ZNF302 (55900)', 'SLC26A4 (5172)', 'CIRBP (1153)', 'RASD2 (23551)', 'GSTZ1 (2954)', 'SEL1L2 (80343)', 'VA…	98	192	290
11372	BRD-K80183349	SR8278	HDAC1;HDAC2	NR1D1	['HACE1 (57531)'] ['AOC1 (26)', 'TMEM176A (55365)', 'SLC6A7 (6534)', 'MTMR11 (10903)', 'SERPINB1 (1992)', 'NR1H3 (10062)', 'TNFRSF1B (7133)', 'CLEC16A (23274)', 'DSG2 (1829)', 'PLA2G10 (8399)', 'MS4A12 (54860)', 'CYP2W1 (54905)', 'ICAM3 (3385)', 'CDH17 (1015)', 'SCTR (6344)', 'SLC26A3 (1811)', 'ABCC6 (368)', 'RPGRIP1 (57096)', 'NXPE1 (120400)', 'EPB41L4B (54566)', 'HSD3B7 (80270)', 'CDHR5 (53841)…	[] ['MSL3 (10943)', 'TMEM132A (54972)', 'AGK (55750)', 'CDKL5 (6792)', 'MKS1 (54903)', 'DEPDC1 (55635)', 'FBXO42 (54455)', 'ROS1 (6098)', 'MCF2L2 (23101)', 'GTSE1 (51512)', 'MCCC1 (56922)', 'KCNN2 (3781)', 'HACE1 (57531)', 'AKR1B1 (231)', 'EBF4 (57593)', 'PHGDH (26227)', 'KLHL22 (84861)', 'SMARCB1 (6598)', 'RNF215 (200312)', 'GGA1 (26088)', 'SRRD (402055)', 'ANKRD54 (129138)', 'RHBDD3 (25807)', '…	163	127	290
13792	BRD-K51490254	BRD-K01737880	HDAC6;HDAC8		['BECN2 (441925)'] ['CELSR3 (1951)', 'FAM76A (199870)', 'FAM13B (51306)', 'CDS2 (8760)', 'ABHD14A-ACY1 (100526760)', 'MMP19 (4327)', 'NGDN (25983)', 'DNAJC1 (64215)', 'ESR2 (2100)', 'C1orf56 (54964)', 'MBOAT2 (129642)', 'TAMM41 (132001)', 'KAT14 (57325)', 'UBXN11 (91544)', 'LZTFL1 (54585)', 'TTC8 (123016)', 'TMEM43 (79188)', 'NR1D2 (9975)', 'SLC6A9 (6536)', 'C1GALT1C1L (728819)', 'PPP1R2B (153743…	[] ['PSMC4 (5704)', 'IGF1 (3479)', 'RNF10 (9921)', 'USP2 (9099)', 'CUL7 (9820)', 'CTPS2 (56474)', 'HHAT (55733)', 'MED29 (55588)', 'RNF4 (6047)', 'ABCA7 (10347)', 'NGEF (25791)', 'ASIC4 (55515)', 'CLASP1 (23332)', 'DNM2 (1785)', 'DCT (1638)', 'AFP (174)', 'GSK3B (2932)', 'CTTN (2017)', 'ANKRD10 (55608)', 'MAPKAPK5 (8550)', 'PXN (5829)', 'PLEKHG2 (64857)', 'MRPS18A (55168)', 'MAGEB2 (4113)', 'DMC1…	23	267	290
15496	BRD-K85133207	BRD-K34099515	HDAC1		['CLDN11 (5010)', 'ADH1B (125)', 'HLA-DPA1 (3113)'] ['KRT33A (3883)', 'EXTL3 (2137)', 'SLC45A4 (57210)', 'PITX1 (5307)', 'SLC44A1 (23446)', 'LIPE (3991)', 'PHLPP1 (23239)', 'TUT7 (79670)', 'IGSF9 (57549)', 'MAVS (57506)', 'LRRFIP2 (9209)', 'DNAJC5 (80331)', 'GID8 (54994)', 'AXIN1 (8312)', 'CDIPT (10423)', 'TRIM35 (23087)', 'GSR (2936)', 'MED25 (81857)', 'ETFB (2109)', 'BAG1 (573)', 'SLC9A3R1 (936…	[] ['CX3CL1 (6376)', 'CLDN11 (5010)', 'CTPS2 (56474)', 'SLC4A8 (9498)', 'ITIH1 (3697)', 'PHF21B (112885)', 'ZBTB11 (27107)', 'CLTCL1 (8218)', 'FCGR2B (2213)', 'ITM2A (9452)', 'KCNN2 (3781)', 'RRAGB (10325)', 'TFAP2C (7022)', 'AAMDC (28971)', 'TRMT2A (27037)', 'LZTR1 (8216)', 'CD40 (958)', 'SMS (6611)', 'SALL1 (6299)', 'ANKRD7 (56311)', 'BLVRA (644)', 'MPDZ (8777)', 'ATRNL1 (26033)', 'CCL2 (6347)'…	92	197	289
13824	Parthenolide	BRD-K41334119			[] ['SPRTN (83932)', 'ZC3H11A (9877)', 'ZC3H15 (55854)', 'ME2 (4200)', 'CCP110 (9738)', 'CHCHD3 (54927)', 'KCNQ4 (9132)', 'GPR89A (653519)', 'PRPF3 (9129)', 'RAB3GAP2 (25782)', 'KANSL1 (284058)', 'CENPL (91687)', 'MTERF4 (130916)', 'STIL (6491)', 'MSTO1 (55154)', 'DAP3 (7818)', 'YWHAQ (10971)', 'TIMM17A (10440)', 'PIGC (5279)', 'THUMPD2 (80745)', 'PPOX (5498)', 'PRCC (5546)', 'RFX5 (5993)', 'PIP5…	['GPR89A (653519)'] ['FGR (2268)', 'CLCA4 (22802)', 'MARCO (8685)', 'RNF10 (9921)', 'LTBP1 (4052)', 'GINM1 (116254)', 'FGFR3 (2261)', 'GPATCH1 (55094)', 'FYB1 (2533)', 'SLC9A1 (6548)', 'SLC7A4 (6545)', 'TIMP3 (7078)', 'EFS (10278)', 'DHRS2 (10202)', 'CHRNA4 (1137)', 'TM9SF4 (9777)', 'MANBAL (63905)', 'PAGE4 (9506)', 'MT4 (84560)', 'CCL17 (6361)', 'CKM (1158)', 'ARHGEF18 (23370)', 'IL4I1 (259307)'…	63	225	288
14841	AGK-2	BRD-K30748066	SIRT2	CDK9	['CCDC150 (284992)'] ['TYROBP (7305)', 'MTMR11 (10903)', 'MSR1 (4481)', 'TNFRSF9 (3604)', 'MTMR1 (8776)', 'FTL (2512)', 'KIF16B (55614)', 'CDIP1 (29965)', 'DAZL (1618)', 'MYL6 (4637)', 'ABHD12 (26090)', 'CDS2 (8760)', 'CST3 (1471)', 'ELOB (6923)', 'KCNC4 (3749)', 'OPTN (10133)', 'SNRPB (6628)', 'APOBEC3A (200315)', 'CPA4 (51200)', 'SIGLEC9 (27180)', 'NXT1 (29107)', 'PTPRA (5786)', 'CDK7 (1022)', …	['HORMAD1 (84072)'] ['MASP2 (10747)', 'TLL1 (7092)', 'LSG1 (55341)', 'ZBTB11 (27107)', 'CDH19 (28513)', 'TFRC (7037)', 'MCCC1 (56922)', 'RABL2B (11158)', 'PUM3 (9933)', 'RPH3A (22895)', 'NRCAM (4897)', 'TRPM7 (54822)', 'TRMT2A (27037)', 'ZDHHC8 (29801)', 'LZTR1 (8216)', 'CABIN1 (23523)', 'RNF215 (200312)', 'PPIL2 (23759)', 'TOP3B (8940)', 'GGA1 (26088)', 'HPS4 (89781)', 'ANKRD54 (129138)', 'DEPDC…	68	218	286
2783	BRD-K80183349	QW-BI-011	HDAC1;HDAC2	EHMT2	[] ['PLAUR (5329)', 'DSG2 (1829)', 'SLC9A3R2 (9351)', 'CEACAM6 (4680)', 'SLC4A11 (83959)', 'BDKRB1 (623)', 'ARHGAP5 (394)', 'VSX1 (30813)', 'FERMT1 (55612)', 'JAG1 (182)', 'CEMIP (57214)', 'RARRES2 (5919)', 'GCK (2645)', 'DDX58 (23586)', 'ICAM2 (3384)', 'SELPLG (6404)', 'OAS2 (4939)', 'VDR (7421)', 'SLC27A6 (28965)', 'IL18RAP (8807)', 'PROC (5624)', 'SDC1 (6382)', 'ETV3 (2117)', 'GBP3 (2635)', 'G…	[] ['ARHGAP33 (115703)', 'PHTF2 (57157)', 'NISCH (11188)', 'SCMH1 (22955)', 'DEPDC1 (55635)', 'RFC1 (5981)', 'PHKA2 (5256)', 'HHAT (55733)', 'USP13 (8975)', 'NTN1 (9423)', 'IFT80 (57560)', 'MLH1 (4292)', 'NRDC (4898)', 'THOC1 (9984)', 'C5orf22 (55322)', 'ULK2 (9706)', 'HACE1 (57531)', 'SNX10 (29887)', 'PIGS (94005)', 'PIR (8544)', 'BIRC5 (332)', 'CDC7 (8317)', 'YPEL1 (29799)', 'RHBDD3 (25807)', '…	98	187	285
11621	BRD-K66532283	BRD-K34099515	HDAC1;HDAC2		['DNAJC28 (54943)'] ['MAD1L1 (8379)', 'ABHD5 (51099)', 'LTF (4057)', 'OSBPL5 (114879)', 'SLC45A4 (57210)', 'RPL18 (6141)', 'EXOSC7 (23016)', 'RPS5 (6193)', 'NUDC (10726)', 'STRN4 (29888)', 'MYO9B (4650)', 'P2RX6 (9127)', 'ACR (49)', 'TELO2 (9894)', 'TPD52L2 (7165)', 'GFUS (7264)', 'PIH1D1 (55011)', 'CDC37 (11140)', 'TMEM205 (374882)', 'PRPF31 (26121)', 'RPL18A (6142)', 'BAG1 (573)', 'RPL28 (6158)…	[] ['MASP2 (10747)', 'HFE (3077)', 'RUFY3 (22902)', 'BTN3A1 (11119)', 'DEPDC1B (55789)', 'BOD1L1 (259282)', 'CTNNA1 (1495)', 'WWC3 (55841)', 'TNFRSF17 (608)', 'ARID4B (51742)', 'SYNE2 (23224)', 'TBXAS1 (6916)', 'SEC61A2 (55176)', 'HDAC4 (9759)', 'AFF4 (27125)', 'FMO4 (2329)', 'USP33 (23032)', 'P2RY10 (27334)', 'CARMIL1 (55604)', 'SLC4A4 (8671)', 'PCDHA6 (56142)', 'RRAGB (10325)', 'RBM41 (55285)',…	75	209	284
21218	PCI-34051	dinaciclib	HDAC8, HDAC6, HDAC1	CDK1;CDK2;CDK5;CDK9	['CAMKK1 (84254)', 'SS18L2 (51188)', 'CSDE1 (7812)', 'UQCRC1 (7384)', 'TOMM34 (10953)', 'TBPL1 (9519)', 'PHF23 (79142)', 'TAF11 (6882)', 'GNAI3 (2773)', 'OAT (4942)', 'UFD1 (7353)', 'PDCD2 (5134)', 'SRPK1 (6732)', 'ACOT7 (11332)', 'RANBP1 (5902)', 'DDT (1652)', 'ESS2 (8220)', 'HIRA (7290)', 'POLR2F (5435)', 'AP1B1 (162)', 'MCAT (27349)', 'RPL3 (6122)', 'SAMM50 (25813)', 'PSMA6 (5687)', 'PSMA7 (56…	['ALDH3B1 (221)', 'CRAMP1 (57585)', 'CD22 (933)', 'BTN3A1 (11119)', 'TIMP2 (7077)', 'ARAP2 (116984)', 'UNKL (64718)', 'MYO9A (4649)', 'ALPK1 (80216)', 'FRYL (285527)', 'RBMS2 (5939)', 'DTX2 (113878)', 'GABRE (2564)', 'MSLN (10232)', 'CPPED1 (55313)', 'DENND3 (22898)', 'OCIAD1 (54940)', 'DCUN1D4 (23142)', 'GAB1 (2549)', 'CLCN3 (1182)', 'GALE (2582)', 'ARR3 (407)', 'ZC3H7A (29066)', 'MMP24 (10893)'…	153	131	284
20513	belinostat	BRD-K27224038	HDAC1;HDAC2;HDAC3;HDAC6;HDAC8		['CPB2 (1361)', 'PANX1 (24145)', 'NUP98 (4928)', 'CAPNS1 (826)', 'FAAP24 (91442)', 'ALG10 (84920)', 'MARCHF4 (57574)', 'INCENP (3619)', 'CMIP (80790)', 'CYB561A3 (220002)', 'TRIM44 (54765)', 'PATL1 (219988)', 'RAB1B (81876)', 'EIF3F (8665)', 'GAS6 (2621)', 'LAMP1 (3916)', 'ZFP91 (80829)', 'TMPPE (643853)', 'IL1RAP (3556)', 'PARVA (55742)', 'PSG7 (5676)'] ['GLRX2 (51022)', 'CP (1356)', 'ARHGAP6 (3…	['ZMYND12 (84217)', 'PTGES3L-AARSD1 (100885850)', 'STXBP3 (6814)', 'CRIPT (9419)', 'GRIP2 (80852)', 'SLC1A7 (6512)', 'C1orf100 (200159)', 'SPRY4 (81848)', 'UTP14C (9724)', 'PTGES3L (100885848)'] ['BAD (572)', 'MYCBP2 (23077)', 'CYTH3 (9265)', 'ANLN (54443)', 'POLA2 (23649)', 'CLPTM1L (81037)', 'TAB2 (23118)', 'CNN2 (1265)', 'ATP11A (23250)', 'NUCKS1 (64710)', 'ACTN1 (87)', 'CPB2 (1361)', 'PDS5B (…	110	173	283
20535	Belinostat	BRD-K27224038	HDAC1;HDAC2;HDAC3;HDAC6;HDAC8		['CPB2 (1361)', 'PANX1 (24145)', 'NUP98 (4928)', 'CAPNS1 (826)', 'FAAP24 (91442)', 'ALG10 (84920)', 'MARCHF4 (57574)', 'INCENP (3619)', 'CMIP (80790)', 'CYB561A3 (220002)', 'TRIM44 (54765)', 'PATL1 (219988)', 'RAB1B (81876)', 'EIF3F (8665)', 'GAS6 (2621)', 'LAMP1 (3916)', 'ZFP91 (80829)', 'TMPPE (643853)', 'IL1RAP (3556)', 'PARVA (55742)', 'PSG7 (5676)'] ['GLRX2 (51022)', 'CP (1356)', 'ARHGAP6 (3…	['ZMYND12 (84217)', 'PTGES3L-AARSD1 (100885850)', 'STXBP3 (6814)', 'CRIPT (9419)', 'GRIP2 (80852)', 'SLC1A7 (6512)', 'C1orf100 (200159)', 'SPRY4 (81848)', 'UTP14C (9724)', 'PTGES3L (100885848)'] ['BAD (572)', 'MYCBP2 (23077)', 'CYTH3 (9265)', 'ANLN (54443)', 'POLA2 (23649)', 'CLPTM1L (81037)', 'TAB2 (23118)', 'CNN2 (1265)', 'ATP11A (23250)', 'NUCKS1 (64710)', 'ACTN1 (87)', 'CPB2 (1361)', 'PDS5B (…	110	173	283
11899	BRD-K66532283	BRD-K44224150	HDAC1;HDAC2		['SLC4A3 (6508)'] ['NSMAF (8439)', 'MSH4 (4438)', 'METTL22 (79091)', 'EXOSC7 (23016)', 'XAB2 (56949)', 'NUDC (10726)', 'STRN4 (29888)', 'ACR (49)', 'DHRS2 (10202)', 'MYL12A (10627)', 'PLLP (51090)', 'TNFRSF10A (8797)', 'ANKRD27 (84079)', 'LILRB5 (10990)', 'PRPF31 (26121)', 'RPL28 (6158)', 'GNAI2 (2771)', 'NPC2 (10577)', 'TP53TG5 (27296)', 'PRMT1 (3276)', 'TRPV5 (56302)', 'FBXL12 (54850)', 'COLGAL…	[] ['SCYL3 (57147)', 'MATR3 (9782)', 'RUFY3 (22902)', 'SYT13 (57586)', 'DEPDC1B (55789)', 'ZFYVE16 (9765)', 'ARID4B (51742)', 'KMT2C (58508)', 'TBXAS1 (6916)', 'CCAR1 (55749)', 'SEC61A2 (55176)', 'HDAC4 (9759)', 'KIF2A (3796)', 'FUNDC1 (139341)', 'AFF4 (27125)', 'CACNG4 (27092)', 'CTTNBP2 (83992)', 'USP33 (23032)', 'ITGA8 (8516)', 'CARMIL1 (55604)', 'RFX3 (5991)', 'SLC4A4 (8671)', 'PCDHA6 (56142)…	54	228	282
18685	Repligen 136	BRD-K44224150	HDAC3		[] ['FGR (2268)', 'MAN2B2 (23324)', 'CLCA4 (22802)', 'MARCO (8685)', 'TYMP (1890)', 'MAP2K3 (5606)', 'MAGEC2 (51438)', 'TNFRSF9 (3604)', 'WSCD2 (9671)', 'SMC1B (27127)', 'COL16A1 (1307)', 'NID2 (22795)', 'PITPNM3 (83394)', 'DAZL (1618)', 'TREM2 (54209)', 'SLC7A4 (6545)', 'EFS (10278)', 'DHRS2 (10202)', 'MMP9 (4318)', 'MAP1LC3A (84557)', 'PAGE4 (9506)', 'MT4 (84560)', 'CKM (1158)', 'IL4I1 (259307)…	['IL34 (146433)', 'SPRR2G (6706)', 'AK8 (158067)', 'OR10H5 (284433)', 'HEPHL1 (341208)', 'CNGA2 (1260)', 'CXCL17 (284340)', 'TUBA3C (7278)', 'NUDT18 (79873)', 'LYZL6 (57151)'] ['SPRTN (83932)', 'LSG1 (55341)', 'CTPS2 (56474)', 'CCAR1 (55749)', 'HDAC4 (9759)', 'TUBA3D (113457)', 'CCNT2 (905)', 'SLCO4A1 (28231)', 'CCP110 (9738)', 'DNAJC2 (27000)', 'DUS4L (11062)', 'CLDN15 (24146)', 'CHCHD3 (54927)'…	209	73	282
11724	SRT-1720	BEC	SIRT1	ARG1;ARG2	[] ['SNX11 (29916)', 'KLHL13 (90293)', 'ELAC2 (60528)', 'UFL1 (23376)', 'CNTN1 (1272)', 'SEC63 (11231)', 'GPM6B (2824)', 'THRAP3 (9967)', 'KCNH2 (3757)', 'YIPF1 (54432)', 'TNPO3 (23534)', 'ANKRD44 (91526)', 'KDM4A (9682)', 'TP53BP1 (7158)', 'DHX8 (1659)', 'AACS (65985)', 'CADPS2 (93664)', 'COBLL1 (22837)', 'GMIP (51291)', 'WDR7 (23335)', 'ALKBH5 (54890)', 'SLC7A8 (23428)', 'HSP90AB1 (3326)', 'TTC…	['YIPF1 (54432)'] ['TNFRSF12A (51330)', 'AKR7A2 (8574)', 'NNAT (4826)', 'PTPN21 (11099)', 'MPP5 (64398)', 'SNX5 (27131)', 'GNPTG (84572)', 'DNTTIP1 (116092)', 'HCFC1R1 (54985)', 'ERI1 (90459)', 'KCTD9 (54793)', 'PRKAG2 (51422)', 'TNNC1 (7134)', 'F3 (2152)', 'MSX2 (4488)', 'PDLIM2 (64236)', 'NMI (9111)', 'GFER (2671)', 'SHFL (55337)', 'MATN3 (4148)', 'CDC73 (79577)', 'TMEM50B (757)', 'GUK1 (2987)'…	230	51	281
12822	Repligen 136	VX-680	HDAC3	AURKA;AURKB;AURKC	[] ['FGR (2268)', 'ANK1 (286)', 'MAGEC2 (51438)', 'MTMR1 (8776)', 'IDH3G (3421)', 'ATP6AP1 (537)', 'IPCEF1 (26034)', 'SMC1B (27127)', 'PGM1 (5236)', 'PKP1 (5317)', 'PITPNM3 (83394)', 'KRT31 (3881)', 'TREM2 (54209)', 'PALMD (54873)', 'DHRS2 (10202)', 'ABHD12 (26090)', 'CST3 (1471)', 'APMAP (57136)', 'FMR1 (2332)', 'EMD (2010)', 'UBL4A (8266)', 'PORCN (64840)', 'DCTN6 (10671)', 'ICAM4 (3386)', 'VIP…	['PINLYP (390940)'] ['CACNA2D2 (9254)', 'TTC27 (55622)', 'LSG1 (55341)', 'KCNQ1 (3784)', 'PUM2 (23369)', 'CASP8 (841)', 'SCARF1 (8578)', 'CCNT2 (905)', 'STARD7 (56910)', 'DDHD2 (23259)', 'HSD17B14 (51171)', 'DDX18 (8886)', 'WAC (51322)', 'SRSF5 (6430)', 'FNBP4 (23360)', 'METAP2 (10988)', 'RERGL (79785)', 'ACAP2 (23527)', 'FXR1 (8087)', 'ACTR1B (10120)', 'STK25 (10494)', 'TIA1 (7072)', 'CASP8AP2 (…	182	99	281
16721	EX-527	BRD-K29086754	SIRT1		['RPS16 (6217)', 'GATA5 (140628)', 'ATAD3C (219293)'] ['PI4K2B (55300)', 'SDCCAG8 (10806)', 'PLEKHH1 (57475)', 'SNX5 (27131)', 'RBM41 (55285)', 'MTAP (4507)', 'SYT17 (51760)', 'PITRM1 (10531)', 'GPR89A (653519)', 'SLC19A2 (10560)', 'MTARC2 (54996)', 'PLS1 (5357)', 'MGME1 (92667)', 'LDHA (3939)', 'KCTD3 (51133)', 'TNFRSF11A (8792)', 'CDKN2A (1029)', 'BDH1 (622)', 'CMPK1 (51727)', 'REPS2 (9185)', '…	['PET117 (100303755)'] ['SEMA3F (6405)', 'KMT2E (55904)', 'MARK4 (57787)', 'CD4 (920)', 'GABRA3 (2556)', 'ADGRA2 (25960)', 'KCNG1 (3755)', 'MSR1 (4481)', 'RTN4R (65078)', 'MSH4 (4438)', 'PITHD1 (57095)', 'AP3D1 (8943)', 'ATP11A (23250)', 'PYGM (5837)', 'FGF10 (2255)', 'CSNK2A2 (1459)', 'CAMK2A (815)', 'ASIC4 (55515)', 'SCARF1 (8578)', 'GPATCH1 (55094)', 'CIC (23152)', 'HSD17B14 (51171)', 'ASAP3 (…	35	246	281
18098	BRD-K66532283	darinaparsin	HDAC1;HDAC2		['KLHL13 (90293)', 'HOXC13 (3229)', 'TMSB15A (11013)', 'TCEANC (170082)', 'R3HDM2 (22864)', 'ZXDA (7789)', 'TTC25 (83538)'] ['ST3GAL1 (6482)', 'CPSF1 (29894)', 'OAS1 (4938)', 'EEF1D (1936)', 'ARHGDIB (397)', 'F3 (2152)', 'EMP1 (2012)', 'NT5E (4907)', 'BCAR3 (8412)', 'EFHD2 (79180)', 'PTGES (9536)', 'LY6E (4061)', 'TPRA1 (131601)', 'FOXQ1 (94234)', 'C19orf33 (64073)', 'ADRB2 (154)', 'PLEC (5339)',…	['PTGES (9536)'] ['KLHL13 (90293)', 'THSD7A (221981)', 'DLX6 (1750)', 'PHTF2 (57157)', 'ARHGAP44 (9912)', 'STARD3NL (83930)', 'SYT13 (57586)', 'NEXMIF (340533)', 'CA11 (770)', 'KDM4A (9682)', 'GRIPAP1 (56850)', 'RORA (6095)', 'MAP2 (4133)', 'GNB1 (2782)', 'RUNX1T1 (862)', 'NKAIN1 (79570)', 'EFR3B (22979)', 'BCORL1 (63035)', 'TXNDC16 (57544)', 'CHRD (8646)', 'WDR7 (23335)', 'RGS17 (26575)', 'AGO1 …	29	252	281
20367	belinostat	BRD-K30019337	HDAC1;HDAC2;HDAC3;HDAC6;HDAC8		['NUCKS1 (64710)', 'CAPNS1 (826)', 'FAAP24 (91442)', 'ALG10 (84920)', 'ADM (133)', 'CMIP (80790)', 'CYB561A3 (220002)', 'PATL1 (219988)', 'RAB1B (81876)', 'GAS6 (2621)', 'ATL3 (25923)', 'ZFP91 (80829)', 'IL1RAP (3556)'] ['HECW1 (23072)', 'TFAP2D (83741)', 'CP (1356)', 'ARHGAP6 (395)', 'ZMYND12 (84217)', 'PSME4 (23198)', 'TRIB2 (28951)', 'ATP2A3 (489)', 'RGS11 (8786)', 'OVGP1 (5016)', 'ANGPT2 (285…	['ZMYND12 (84217)', 'GLRA2 (2742)', 'PTGES3L-AARSD1 (100885850)', 'CRIPT (9419)', 'ARHGAP9 (64333)', 'RAB13 (5872)', 'PIGF (5281)', 'KIF5A (3798)', 'PIP (5304)', 'SPRY4 (81848)', 'PABPN1L (390748)', 'UTP14C (9724)', 'RTL1 (388015)', 'PTGES3L (100885848)'] ['BAD (572)', 'ITGA3 (3675)', 'POLA2 (23649)', 'SNX1 (6642)', 'CLPTM1L (81037)', 'CNN2 (1265)', 'TRAM2 (9697)', 'ATP11A (23250)', 'NUCKS1 (6471…	139	142	281
20377	Belinostat	BRD-K30019337	HDAC1;HDAC2;HDAC3;HDAC6;HDAC8		['NUCKS1 (64710)', 'CAPNS1 (826)', 'FAAP24 (91442)', 'ALG10 (84920)', 'ADM (133)', 'CMIP (80790)', 'CYB561A3 (220002)', 'PATL1 (219988)', 'RAB1B (81876)', 'GAS6 (2621)', 'ATL3 (25923)', 'ZFP91 (80829)', 'IL1RAP (3556)'] ['HECW1 (23072)', 'TFAP2D (83741)', 'CP (1356)', 'ARHGAP6 (395)', 'ZMYND12 (84217)', 'PSME4 (23198)', 'TRIB2 (28951)', 'ATP2A3 (489)', 'RGS11 (8786)', 'OVGP1 (5016)', 'ANGPT2 (285…	['ZMYND12 (84217)', 'GLRA2 (2742)', 'PTGES3L-AARSD1 (100885850)', 'CRIPT (9419)', 'ARHGAP9 (64333)', 'RAB13 (5872)', 'PIGF (5281)', 'KIF5A (3798)', 'PIP (5304)', 'SPRY4 (81848)', 'PABPN1L (390748)', 'UTP14C (9724)', 'RTL1 (388015)', 'PTGES3L (100885848)'] ['BAD (572)', 'ITGA3 (3675)', 'POLA2 (23649)', 'SNX1 (6642)', 'CLPTM1L (81037)', 'CNN2 (1265)', 'TRAM2 (9697)', 'ATP11A (23250)', 'NUCKS1 (6471…	139	142	281
5425	EX-527	BRD9876:MK-1775 (4:1 mol/mol)	SIRT1	WEE1	[] ['FMO3 (2328)', 'PI4K2B (55300)', 'TPR (7175)', 'IARS2 (55699)', 'CRLS1 (54675)', 'SNX5 (27131)', 'SLC23A2 (9962)', 'DZANK1 (55184)', 'KIF16B (55614)', 'HEPH (9843)', 'RBM41 (55285)', 'HNF4A (3172)', 'CDS2 (8760)', 'FERMT1 (55612)', 'IDH3B (3420)', 'XYLT1 (64131)', 'SYT17 (51760)', 'SLC16A6 (9120)', 'SEPSECS (51091)', 'ARRDC3 (57561)', 'PPWD1 (23398)', 'TCERG1 (10915)', 'DNAH6 (1768)', 'IVNS1A…	[] ['CD4 (920)', 'ZBTB32 (27033)', 'CD6 (923)', 'WAS (7454)', 'ADGRA2 (25960)', 'TRAF1 (7185)', 'MED29 (55588)', 'CNN2 (1265)', 'BTBD1 (53339)', 'AP3D1 (8943)', 'ACTN1 (87)', 'CHFR (55743)', 'SCARF1 (8578)', 'DNM2 (1785)', 'KEAP1 (9817)', 'DCT (1638)', 'HSD17B14 (51171)', 'UNC13D (201294)', 'PTGS1 (5742)', 'MAGEB2 (4113)', 'PPP6R2 (9701)', 'CHADL (150356)', 'ZC3H7B (23264)', 'MAP1LC3A (84557)', '…	67	213	280
7929	EX-527	BRD-K78574327	SIRT1		[] ['PLEKHH1 (57475)', 'ZC3H11A (9877)', 'RIOK2 (55781)', 'TRMT6 (51605)', 'XYLT1 (64131)', 'SYT17 (51760)', 'GPR89A (653519)', 'SLC19A2 (10560)', 'PTBP2 (58155)', 'MKKS (8195)', 'PRKAB2 (5565)', 'TIMM17A (10440)', 'FNBP1L (54874)', 'PRUNE1 (58497)', 'MRPL9 (65005)', 'SNAPIN (23557)', 'SLX4IP (128710)', 'TEX9 (374618)', 'WDR19 (57728)', 'B4GALT3 (8703)', 'CHTOP (26097)', 'RUSC1 (23623)', 'FLVCR1 …	[] ['FGR (2268)', 'SEMA3F (6405)', 'CLCA4 (22802)', 'TNFRSF9 (3604)', 'GINM1 (116254)', 'GPC1 (2817)', 'CNN2 (1265)', 'ATP11A (23250)', 'ACTN1 (87)', 'GPATCH1 (55094)', 'COL16A1 (1307)', 'TBC1D2 (55357)', 'JAK2 (3717)', 'IL12RB1 (3594)', 'MAGEB2 (4113)', 'TIMP3 (7078)', 'DHRS2 (10202)', 'MMP9 (4318)', 'CHRNA4 (1137)', 'MANBAL (63905)', 'PAGE4 (9506)', 'ELF4 (2000)', 'MT4 (84560)', 'CCL17 (6361)',…	35	245	280
10488	BRD-K88742110	BRD-K33514849	HDAC8		[] ['FUCA2 (2519)', 'DBNDD1 (79007)', 'TACC3 (10460)', 'SH2D2A (9047)', 'TNFRSF9 (3604)', 'NEDD4L (23327)', 'POLD1 (5424)', 'U2AF2 (11338)', 'CPSF1 (29894)', 'MCM2 (4171)', 'PHLPP1 (23239)', 'SLC27A5 (10998)', 'CNOT3 (4849)', 'DAZL (1618)', 'MMP9 (4318)', 'USP31 (57478)', 'CSK (1445)', 'RHOV (171177)', 'HNRNPL (3191)', 'PTOV1 (53635)', 'PPIF (10105)', 'HLF (3131)', 'CDR2L (30850)', 'TMEM33 (55161…	[] ['FAM214B (80256)', 'MAT2B (27430)', 'ROS1 (6098)', 'RRM2B (50484)', 'CAMK2B (816)', 'CREB3L3 (84699)', 'CYB5R4 (51167)', 'PCM1 (5108)', 'OPHN1 (4983)', 'BCKDHB (594)', 'CD82 (3732)', 'MMP2 (4313)', 'GNA11 (2767)', 'HCN2 (610)', 'P2RX6 (9127)', 'SLC35E4 (339665)', 'KCTD17 (79734)', 'VSX1 (30813)', 'IFT52 (51098)', 'SNPH (9751)', 'MOSPD1 (56180)', 'FOXF1 (2294)', 'SNAPC2 (6618)', 'BET1 (10282)'…	124	156	280
4831	BRD-K66532283	JNJ38877605	HDAC1;HDAC2	MET	['RARB (5915)', 'ITGA4 (3676)', 'ST8SIA2 (8128)', 'PTPRD (5789)', 'NFIA (4774)', 'ZNF281 (23528)', 'KLHDC8A (55220)', 'ERICH6 (131831)', 'CCDC184 (387856)', 'CAPS2 (84698)', 'ZXDA (7789)'] ['LTBR (4055)', 'LPIN3 (64900)', 'BCAR3 (8412)', 'ANKS6 (203286)', 'C19orf33 (64073)', 'PKP3 (11187)', 'S100A16 (140576)', 'S100A13 (6284)', 'CASP4 (837)', 'MBP (4155)']	['PODXL (5420)', 'CCDC9B (388115)', 'PNP (4860)'] ['SLC4A1 (6521)', 'THSD7A (221981)', 'CACNA1G (8913)', 'DNAH9 (1770)', 'LRRC23 (10233)', 'GABRA3 (2556)', 'HGF (3082)', 'MSR1 (4481)', 'CELF2 (10659)', 'PPP1R3F (89801)', 'NEXMIF (340533)', 'FOXN3 (1112)', 'COL11A1 (1301)', 'KDM4A (9682)', 'SDK2 (54549)', 'FGF10 (2255)', 'MNT (4335)', 'MGAT4A (11320)', 'CLASP1 (23332)', 'RARB (5915)', 'PPEF1 (5475…	21	259	280
4979	BRD-K29313308	GSK-J4	HDAC3	KDM6A;KDM6B	[] ['CYP26B1 (56603)', 'TMEM132A (54972)', 'COX10 (1352)', 'DNAJC11 (55735)', 'CDKL5 (6792)', 'HEATR5B (54497)', 'HIVEP2 (3097)', 'LARS2 (23395)', 'POLR3B (55703)', 'SLC38A5 (92745)', 'PRKCH (5583)', 'ZZZ3 (26009)', 'TRAF3IP2 (10758)', 'SEC61A1 (29927)', 'YIPF1 (54432)', 'NDC1 (55706)', 'CTDP1 (9150)', 'ST3GAL6 (10402)', 'DDX20 (11218)', 'WDR3 (10885)', 'CLDN18 (51208)', 'PIGB (9488)', 'ST6GAL1 (…	[] ['ZMYND11 (10771)', 'ZNF839 (55778)', 'F7 (2155)', 'RASGRF1 (5923)', 'LZTS1 (11178)', 'PYGM (5837)', 'MARK3 (4140)', 'AGBL5 (60509)', 'SEPHS1 (22929)', 'AAMDC (28971)', 'LAG3 (3902)', 'MFNG (4242)', 'NECAB2 (54550)', 'KCNA7 (3743)', 'H2AZ2 (94239)', 'ANKRD26 (22852)', 'TSPAN11 (441631)', 'MYL2 (4633)', 'ST8SIA1 (6489)', 'GPR68 (8111)', 'SLC25A2 (83884)', 'EPC1 (80314)', 'TAS2R10 (50839)', 'A1B…	189	90	279
10594	BRD-K88742110	bafilomycin A1	HDAC8	ATP6V0A1	[] ['FUCA2 (2519)', 'DBNDD1 (79007)', 'CD6 (923)', 'TACC3 (10460)', 'SH2D2A (9047)', 'TNFRSF9 (3604)', 'NEDD4L (23327)', 'U2AF2 (11338)', 'CPSF1 (29894)', 'MCM2 (4171)', 'CDH7 (1005)', 'PHLPP1 (23239)', 'SLC27A5 (10998)', 'GCN1 (10985)', 'USP31 (57478)', 'CSK (1445)', 'RHOV (171177)', 'HNRNPL (3191)', 'PPIF (10105)', 'TMEM33 (55161)', 'DHX15 (1665)', 'RSRC2 (65117)', 'EIF4G1 (1981)', 'ZBTB45 (848…	[] ['VPS50 (55610)', 'FAM214B (80256)', 'STARD3NL (83930)', 'MAT2B (27430)', 'RRM2B (50484)', 'CAMK2B (816)', 'CREB3L3 (84699)', 'CYB5R4 (51167)', 'CYBRD1 (79901)', 'STK10 (6793)', 'PCM1 (5108)', 'UBE2D4 (51619)', 'OPHN1 (4983)', 'BCKDHB (594)', 'CD82 (3732)', 'MMP2 (4313)', 'HCN2 (610)', 'P2RX6 (9127)', 'SLC35E4 (339665)', 'KCTD17 (79734)', 'VSX1 (30813)', 'IFT52 (51098)', 'SNPH (9751)', 'MOSPD1…	110	166	276
13050	BRD-K11533227	BRD9876:MK-1775 (4:1 mol/mol)	HDAC1;HDAC2	WEE1	[] ['NLRP2 (55655)', 'CTNNA2 (1496)', 'PPP1R12B (4660)', 'TASP1 (55617)', 'BDKRB1 (623)', 'FERMT1 (55612)', 'IDH3B (3420)', 'ETFB (2109)', 'MTARC2 (54996)', 'C10orf95 (79946)', 'MBOAT7 (79143)', 'RRBP1 (6238)', 'MGME1 (92667)', 'ANKEF1 (63926)', 'MRO (83876)', 'FURIN (5045)', 'SCML4 (256380)', 'SSC4D (136853)', 'CD96 (10225)', 'TAGLN2 (8407)', 'LEXM (163747)', 'TMEM183A (92703)', 'CAGE1 (285782)'…	['CAGE1 (285782)'] ['SNX11 (29916)', 'SLC4A1 (6521)', 'THSD7A (221981)', 'PAFAH1B1 (5048)', 'CD4 (920)', 'WAS (7454)', 'HGF (3082)', 'NCAPH2 (29781)', 'MAP2K3 (5606)', 'DCUN1D1 (54165)', 'CNTLN (54875)', 'TSPAN17 (26262)', 'SLC4A8 (9498)', 'FAM168A (23201)', 'USP36 (57602)', 'RC3H2 (54542)', 'DNAJC25 (548645)', 'APPBP2 (10513)', 'UHRF1BP1 (54887)', 'MAP2K4 (6416)', 'ASB1 (51665)', 'EXOC5 (10640)'…	37	239	276
20550	belinostat	BRD-K27986637	HDAC1;HDAC2;HDAC3;HDAC6;HDAC8		['EIF4G2 (1982)', 'NUP98 (4928)', 'CAPNS1 (826)', 'BRCA2 (675)', 'PKP4 (8502)', 'MARCHF4 (57574)', 'BTBD10 (84280)', 'INCENP (3619)', 'EI24 (9538)', 'CYB561A3 (220002)', 'ERAP2 (64167)', 'FZD6 (8323)', 'TRIM44 (54765)', 'RRM1 (6240)', 'RAB1B (81876)', 'LAMP1 (3916)', 'TMPPE (643853)', 'PARVA (55742)', 'PSG7 (5676)'] ['CP (1356)', 'ARHGAP6 (395)', 'ZMYND12 (84217)', 'AFM (173)', 'CEBPE (1053)', 'V…	['ZMYND12 (84217)', 'ARRDC2 (27106)', 'STXBP3 (6814)', 'NPAS1 (4861)', 'GRIP2 (80852)', 'CMPK1 (51727)', 'SLC1A7 (6512)', 'C1orf100 (200159)', 'SLC39A10 (57181)', 'H3C4 (8351)', 'CDRT4 (284040)', 'MUSTN1 (389125)', 'SMIM38 (107984345)'] ['BAD (572)', 'MYCBP2 (23077)', 'POLA2 (23649)', 'HSPA5 (3309)', 'USP28 (57646)', 'CLPTM1L (81037)', 'TAB2 (23118)', 'RC3H2 (54542)', 'CNN2 (1265)', 'MPPED2 (744)…	112	164	276
20559	Belinostat	BRD-K27986637	HDAC1;HDAC2;HDAC3;HDAC6;HDAC8		['EIF4G2 (1982)', 'NUP98 (4928)', 'CAPNS1 (826)', 'BRCA2 (675)', 'PKP4 (8502)', 'MARCHF4 (57574)', 'BTBD10 (84280)', 'INCENP (3619)', 'EI24 (9538)', 'CYB561A3 (220002)', 'ERAP2 (64167)', 'FZD6 (8323)', 'TRIM44 (54765)', 'RRM1 (6240)', 'RAB1B (81876)', 'LAMP1 (3916)', 'TMPPE (643853)', 'PARVA (55742)', 'PSG7 (5676)'] ['CP (1356)', 'ARHGAP6 (395)', 'ZMYND12 (84217)', 'AFM (173)', 'CEBPE (1053)', 'V…	['ZMYND12 (84217)', 'ARRDC2 (27106)', 'STXBP3 (6814)', 'NPAS1 (4861)', 'GRIP2 (80852)', 'CMPK1 (51727)', 'SLC1A7 (6512)', 'C1orf100 (200159)', 'SLC39A10 (57181)', 'H3C4 (8351)', 'CDRT4 (284040)', 'MUSTN1 (389125)', 'SMIM38 (107984345)'] ['BAD (572)', 'MYCBP2 (23077)', 'POLA2 (23649)', 'HSPA5 (3309)', 'USP28 (57646)', 'CLPTM1L (81037)', 'TAB2 (23118)', 'RC3H2 (54542)', 'CNN2 (1265)', 'MPPED2 (744)…	112	164	276
13822	Parthenolide	BRD-K30019337			[] ['SPRTN (83932)', 'ZC3H11A (9877)', 'SUGP2 (10147)', 'CCP110 (9738)', 'CHCHD3 (54927)', 'GPR89A (653519)', 'RAB3GAP2 (25782)', 'KANSL1 (284058)', 'MTERF4 (130916)', 'STIL (6491)', 'MSTO1 (55154)', 'DAP3 (7818)', 'YWHAQ (10971)', 'TIMM17A (10440)', 'RBM17 (84991)', 'PRADC1 (84279)', 'PIGC (5279)', 'THUMPD2 (80745)', 'CCDC54 (84692)', 'PGGHG (80162)', 'PPOX (5498)', 'PRCC (5546)', 'PIP5K1A (8394…	['GPR89A (653519)'] ['FGR (2268)', 'CLCA4 (22802)', 'MARCO (8685)', 'RNF10 (9921)', 'MSR1 (4481)', 'LTBP1 (4052)', 'GINM1 (116254)', 'FGFR3 (2261)', 'GPATCH1 (55094)', 'SMC1B (27127)', 'ASAP3 (55616)', 'SLC9A1 (6548)', 'ZNF268 (10795)', 'SLC7A4 (6545)', 'TIMP3 (7078)', 'EFS (10278)', 'DHRS2 (10202)', 'CHRNA4 (1137)', 'TM9SF4 (9777)', 'MANBAL (63905)', 'PAGE4 (9506)', 'MT4 (84560)', 'GSR (2936)', …	56	219	275
16527	Merck60	BRD-K13185470	HDAC1;HDAC2	MCL1	['CCNT2 (905)'] ['KRT33A (3883)', 'RPUSD1 (113000)', 'CPS1 (1373)', 'RPL18 (6141)', 'WDR18 (57418)', 'TRNT1 (51095)', 'EXOSC7 (23016)', 'XAB2 (56949)', 'RPS5 (6193)', 'RPLP0 (6175)', 'NUDC (10726)', 'UPK3A (7380)', 'HAGHL (84264)', 'LILRB1 (10859)', 'TIMM44 (10469)', 'MRPL4 (51073)', 'ICAM5 (7087)', 'TMEM205 (374882)', 'GCDH (2639)', 'RPL18A (6142)', 'CDC37L1 (55664)', 'PDHX (8050)', 'RPS13 (6207…	['SERPINF1 (5176)', 'EIF3M (10480)', 'CT47A12 (100507170)'] ['GCLC (2729)', 'VPS50 (55610)', 'MPO (4353)', 'MASP2 (10747)', 'RUFY3 (22902)', 'FAM13B (51306)', 'WDR37 (22884)', 'ARID4B (51742)', 'SYNE2 (23224)', 'TBXAS1 (6916)', 'MON2 (23041)', 'GPBP1 (65056)', 'PICALM (8301)', 'VPS9D1 (9605)', 'EDN1 (1906)', 'ITM2A (9452)', 'CARMIL1 (55604)', 'RABL2B (11158)', 'CCNT2 (905)', 'RBM41 (55285)', 'EXO…	78	197	275
21224	tacedinaline	zebularine	HDAC1;HDAC2;HDAC3;HDAC6;HDAC8	DNMT1	['CCAR1 (55749)', 'NCAPG (64151)', 'TCERG1 (10915)', 'CENPF (1063)', 'HELLS (3070)', 'STIL (6491)', 'DHX9 (1660)', 'BRIP1 (83990)', 'MKI67 (4288)', 'HNRNPU (3192)', 'COX20 (116228)'] ['TREML2 (79865)', 'PIEZO2 (63895)', 'OR1L8 (138881)']	['LGALS14 (56891)', 'TENM1 (10178)', 'SLC7A14 (57709)', 'C8B (732)', 'IBSP (3381)', 'ZPBP (11055)', 'DMRT3 (58524)', 'STON1-GTF2A1L (286749)', 'ASIC4 (55515)', 'MOV10L1 (54456)', 'CD5L (922)', 'CAPN6 (827)', 'AMPH (273)', 'CACNA1S (779)', 'OPRK1 (4986)', 'SEMA5B (54437)', 'FOLH1 (2346)', 'CPXM1 (56265)', 'F11 (2160)', 'TBX5 (6910)', 'TF (7018)', 'TPSD1 (23430)', 'SLC5A1 (6523)', 'SLC5A4 (6527)', …	14	261	275
405	ISOX	bafilomycin A1	HDAC6	ATP6V0A1	[] ['TRAPPC6A (79090)', 'CEACAM7 (1087)', 'MARCO (8685)', 'LTK (4058)', 'LPAR2 (9170)', 'DRD4 (1815)', 'SIDT1 (54847)', 'EPYC (1833)', 'ERMP1 (79956)', 'MKNK2 (2872)', 'UPK3A (7380)', 'RHBDL1 (9028)', 'CNFN (84518)', 'BCAT2 (587)', 'UPK1A (11045)', 'SPAM1 (6677)', 'SLC41A3 (54946)', 'MOGS (7841)', 'CHD5 (26038)', 'SLC46A2 (57864)', 'NEK9 (91754)', 'H1-1 (3024)', 'EML2 (24139)', 'NSUN5 (55695)', '…	[] ['SCYL3 (57147)', 'MTMR7 (9108)', 'RPAP3 (79657)', 'ZFX (7543)', 'DBF4 (10926)', 'SPRTN (83932)', 'YAF2 (10138)', 'MYOM2 (9172)', 'PI4K2B (55300)', 'SPDL1 (54908)', 'POLR2B (5431)', 'SCML1 (6322)', 'TNFRSF17 (608)', 'DKK3 (27122)', 'ARID4B (51742)', 'RIOK2 (55781)', 'TBXAS1 (6916)', 'HIPK2 (28996)', 'FUNDC1 (139341)', 'AFF4 (27125)', 'MGLL (11343)', 'GTSE1 (51512)', 'CTTNBP2 (83992)', 'FGFR1 (…	75	199	274
12467	BRD-K29313308	neopeltolide	HDAC3		['RRM2B (50484)'] ['NIPAL3 (57185)', 'MAP3K9 (4293)', 'TTC22 (55001)', 'JARID2 (3720)', 'IL32 (9235)', 'SLC39A9 (55334)', 'CDH1 (999)', 'CYBA (1535)', 'MSMO1 (6307)', 'IL17RB (55540)', 'LPAR2 (9170)', 'ELOVL1 (64834)', 'STOML1 (9399)', 'RDH11 (51109)', 'PVR (5817)', 'PDE8A (5151)', 'PTGS2 (5743)', 'FRYL (285527)', 'DUSP13 (51207)', 'EXD2 (55218)', 'SERTAD4 (56256)', 'MUL1 (79594)', 'GABRP (2568)'…	[] ['CRLF1 (9244)', 'ZIC2 (7546)', 'RRM2B (50484)', 'LZTS1 (11178)', 'EML1 (2009)', 'FGF22 (27006)', 'RPL31 (6160)', 'TNS1 (7145)', 'SEPHS1 (22929)', 'REM1 (28954)', 'LAG3 (3902)', 'BCL7C (9274)', 'PPM1F (9647)', 'TOMM22 (56993)', 'THOC5 (8563)', 'IFT52 (51098)', 'MYLK2 (85366)', 'SNTA1 (6640)', 'PCDH11X (27328)', 'FOXF1 (2294)', 'EIF3E (3646)', 'TBCB (1155)', 'SIGLEC5 (8778)', 'H2AZ2 (94239)', '…	165	108	273
15171	apicidin	BRD-K13185470	HDAC1;HDAC2;HDAC3;HDAC6;HDAC8	MCL1	[] ['KRT33A (3883)', 'RPUSD1 (113000)', 'ZC3H3 (23144)', 'RALBP1 (10928)', 'RPL18 (6141)', 'DRD4 (1815)', 'CYP2W1 (54905)', 'XAB2 (56949)', 'TOLLIP (54472)', 'NUDC (10726)', 'CDC34 (997)', 'UPK3A (7380)', 'TELO2 (9894)', 'DHRS12 (79758)', 'AXIN1 (8312)', 'HAGHL (84264)', 'TIMM44 (10469)', 'CDC37 (11140)', 'RAB3D (9545)', 'TMEM205 (374882)', 'EDF1 (8721)', 'MEP1A (4224)', 'BTNL8 (79908)', 'GORASP1…	['THEM6 (51337)', 'LENG9 (94059)'] ['CD38 (952)', 'MKS1 (54903)', 'RUFY3 (22902)', 'DEPDC1B (55789)', 'SCML1 (6322)', 'DKK3 (27122)', 'ARID4B (51742)', 'DGKG (1608)', 'TBXAS1 (6916)', 'CDK17 (5128)', 'HEATR6 (63897)', 'TRHDE (29953)', 'USP33 (23032)', 'P2RY10 (27334)', 'ITM2A (9452)', 'YTHDC1 (91746)', 'RBM41 (55285)', 'COCH (1690)', 'RPS6KA5 (9252)', 'TRIP11 (9321)', 'CD40 (958)', 'MID1 (4281)',…	79	194	273
15757	Belinostat	BRD9876:MK-1775 (4:1 mol/mol)	HDAC1;HDAC2;HDAC3;HDAC6;HDAC8	WEE1	['FOCAD (54914)', 'ZNF665 (79788)'] ['MLXIPL (51085)', 'GIPR (2696)', 'MTMR11 (10903)', 'VIM (7431)', 'ATP2B4 (493)', 'EPHA8 (2046)', 'COL5A3 (50509)', 'TCF7 (6932)', 'PCBP4 (57060)', 'RGS1 (5996)', 'TBX15 (6913)', 'MAST3 (23031)', 'STX1B (112755)', 'MMP11 (4320)', 'CECR2 (27443)', 'BDKRB1 (623)', 'NTSR1 (4923)', 'BIRC7 (79444)', 'RASSF2 (9770)', 'TLR8 (51311)', 'RASL12 (51285)', 'MAST1 (22983)',…	['SLC45A1 (50651)'] ['ITGA3 (3675)', 'ASTE1 (28990)', 'DCUN1D1 (54165)', 'METTL24 (728464)', 'FAM168A (23201)', 'RC3H2 (54542)', 'CNN2 (1265)', 'TRAM2 (9697)', 'MPPED2 (744)', 'ACTN1 (87)', 'MCAM (4162)', 'LAMP3 (27074)', 'NDC80 (10403)', 'CPNE3 (8895)', 'SF3B2 (10992)', 'DNAJB11 (51726)', 'UNC13D (201294)', 'NUP50 (10762)', 'MTAP (4507)', 'CEP76 (79959)', 'LAMA1 (284217)', 'GABPB1 (2553)', 'NBN …	123	150	273
16000	belinostat	BRD9876:MK-1775 (4:1 mol/mol)	HDAC1;HDAC2;HDAC3;HDAC6;HDAC8	WEE1	['FOCAD (54914)', 'ZNF665 (79788)'] ['MLXIPL (51085)', 'GIPR (2696)', 'MTMR11 (10903)', 'VIM (7431)', 'ATP2B4 (493)', 'EPHA8 (2046)', 'COL5A3 (50509)', 'TCF7 (6932)', 'PCBP4 (57060)', 'RGS1 (5996)', 'TBX15 (6913)', 'MAST3 (23031)', 'STX1B (112755)', 'MMP11 (4320)', 'CECR2 (27443)', 'BDKRB1 (623)', 'NTSR1 (4923)', 'BIRC7 (79444)', 'RASSF2 (9770)', 'TLR8 (51311)', 'RASL12 (51285)', 'MAST1 (22983)',…	['SLC45A1 (50651)'] ['ITGA3 (3675)', 'ASTE1 (28990)', 'DCUN1D1 (54165)', 'METTL24 (728464)', 'FAM168A (23201)', 'RC3H2 (54542)', 'CNN2 (1265)', 'TRAM2 (9697)', 'MPPED2 (744)', 'ACTN1 (87)', 'MCAM (4162)', 'LAMP3 (27074)', 'NDC80 (10403)', 'CPNE3 (8895)', 'SF3B2 (10992)', 'DNAJB11 (51726)', 'UNC13D (201294)', 'NUP50 (10762)', 'MTAP (4507)', 'CEP76 (79959)', 'LAMA1 (284217)', 'GABPB1 (2553)', 'NBN …	123	150	273
20663	BRD-K85133207	Paclitaxel	HDAC1		['ZC3HC1 (51530)', 'CD37 (951)', 'ANKRD7 (56311)', 'NIT2 (56954)', 'EFHD1 (80303)', 'GRIN3B (116444)', 'PROZ (8858)', 'PIMREG (54478)', 'THSD1 (55901)', 'HLX (3142)', 'PRXL2C (195827)', 'SP8 (221833)', 'ZMAT1 (84460)', 'NLRP11 (204801)', 'RNF182 (221687)', 'C3orf22 (152065)', 'MAPK11 (5600)', 'C1QL4 (338761)', 'FAT4 (79633)', 'RTL5 (340526)', 'USP51 (158880)', 'FBXO17 (115290)', 'ANKRD20A3P (6429…	['IL20RA (53832)', 'MISP (126353)', 'EPCAM (4072)', 'PTK2B (2185)', 'PSD4 (23550)', 'ARHGAP27 (201176)', 'DENND2D (79961)', 'ELF3 (1999)', 'PKP3 (11187)', 'KIF13B (23303)', 'C2CD4D (100191040)', 'CLDN23 (137075)', 'MYZAP (100820829)'] ['SLC4A1 (6521)', 'CACNA1G (8913)', 'TBXA2R (6915)', 'ERCC1 (2067)', 'ARHGAP31 (57514)', 'CELF2 (10659)', 'LAMC3 (10319)', 'MCF2L2 (23101)', 'COL11A1 (1301)', 'SLC6…	62	211	273
14673	Repligen 136	BRD9876:MK-1775 (4:1 mol/mol)	HDAC3	WEE1	[] ['EXTL3 (2137)', 'MAN2B2 (23324)', 'TYMP (1890)', 'TNFRSF1A (7132)', 'IDH3G (3421)', 'ATP6AP1 (537)', 'PTGS2 (5743)', 'WSCD2 (9671)', 'PPP1R12B (4660)', 'SMC1B (27127)', 'LIPE (3991)', 'COL16A1 (1307)', 'FLT3LG (2323)', 'POU4F3 (5459)', 'PITPNM3 (83394)', 'PSME1 (5720)', 'SLC7A8 (23428)', 'DAZL (1618)', 'SLC7A4 (6545)', 'MMP9 (4318)', 'ABHD12 (26090)', 'CST3 (1471)', 'APMAP (57136)', 'FMR1 (23…	['IL34 (146433)', 'USH1G (124590)'] ['CEP68 (23177)', 'TTC27 (55622)', 'ZCCHC8 (55596)', 'LSG1 (55341)', 'NOP58 (51602)', 'PUM2 (23369)', 'CASP8 (841)', 'TAF2 (6873)', 'SCARF1 (8578)', 'SART3 (9733)', 'CCNT2 (905)', 'NCOA1 (8648)', 'MTIF2 (4528)', 'HSD17B14 (51171)', 'DDX18 (8886)', 'SLCO4A1 (28231)', 'DNAJC2 (27000)', 'FNBP4 (23360)', 'METAP2 (10988)', 'NAA25 (80018)', 'RERGL (79785)', 'SENP6 (2…	145	127	272
2343	BRD-K11533227	BRD-K30748066	HDAC1;HDAC2	CDK9	[] ['NLRP2 (55655)', 'CTNNA2 (1496)', 'MOCOS (55034)', 'PPP1R12B (4660)', 'TASP1 (55617)', 'SEL1L3 (23231)', 'HOOK2 (29911)', 'ETFB (2109)', 'C10orf95 (79946)', 'BTN1A1 (696)', 'PTGER2 (5732)', 'MGME1 (92667)', 'ANKEF1 (63926)', 'ANGPTL3 (27329)', 'STK26 (51765)', 'MTHFS (10588)', 'KHK (3795)', 'SLC27A2 (11001)', 'FURIN (5045)', 'MARVELD3 (91862)', 'EFNA3 (1944)', 'DQX1 (165545)', 'SCML4 (256380)…	[] ['SLC4A1 (6521)', 'THSD7A (221981)', 'PAFAH1B1 (5048)', 'MASP2 (10747)', 'CD4 (920)', 'TSPAN9 (10867)', 'RNF14 (9604)', 'WAS (7454)', 'NCAPH2 (29781)', 'KPNA6 (23633)', 'ANK1 (286)', 'FAM13B (51306)', 'MAP2K3 (5606)', 'FBXO42 (54455)', 'GOPC (57120)', 'SLC4A8 (9498)', 'AKR7A2 (8574)', 'TAB2 (23118)', 'RC3H2 (54542)', 'DNAJC25 (548645)', 'MAP2K4 (6416)', 'DGCR2 (9993)', 'ALDH3A2 (224)', 'AFF4 (…	42	229	271
20289	PCI-34051	sitagliptin	HDAC8, HDAC6, HDAC1	DPP4	['RPL31 (6160)', 'FAM50A (9130)', 'SNU13 (4809)', 'MED31 (51003)', 'PDHX (8050)', 'HINT3 (135114)', 'CCZ1 (51622)', 'EIF3M (10480)', 'RMND1 (55005)', 'RPL15 (6138)'] ['YBX2 (51087)', 'CACNG3 (10368)', 'TKTL1 (8277)', 'NEDD4L (23327)', 'DGKA (1606)', 'GP6 (51206)', 'NOL4 (8715)', 'RHOXF1 (158800)', 'MORC1 (27136)', 'MPL (4352)', 'GPR68 (8111)', 'PSG8 (440533)', 'EDN2 (1907)', 'GJA9 (81025)', 'FAM7…	['TKTL1 (8277)', 'GP6 (51206)', 'NOL4 (8715)', 'MORC1 (27136)', 'EDN2 (1907)', 'FAM71F1 (84691)', 'CH25H (9023)', 'PADI1 (29943)', 'F13B (2165)', 'EPB42 (2038)', 'NR0B1 (190)', 'ACSM6 (142827)', 'WDR49 (151790)', 'ODF3L1 (161753)', 'MT-ND5 (4540)'] ['RALA (5898)', 'GGCT (79017)', 'CSDE1 (7812)', 'PGM3 (5238)', 'PHF20 (51230)', 'SARS1 (6301)', 'MRPS10 (55173)', 'ATG5 (9474)', 'CAMK2B (816)', 'WDR1…	74	197	271
4863	BRD-K66532283	T0901317	HDAC1;HDAC2	LXR, FXR	['KLHL13 (90293)', 'RARB (5915)', 'NINL (22981)', 'ITGA4 (3676)', 'HOXC13 (3229)', 'ST8SIA2 (8128)', 'CRH (1392)', 'TMSB15A (11013)', 'NFIA (4774)', 'ZNF281 (23528)', 'ERICH6 (131831)', 'EBF1 (1879)', 'CCDC184 (387856)', 'CAPS2 (84698)', 'ZXDA (7789)'] ['CYB561 (1534)', 'LTBR (4055)', 'GALNT12 (79695)', 'LPIN3 (64900)', 'KRT7 (3855)', 'ANXA3 (306)', 'TGFA (7039)', 'ANKS6 (203286)', 'PLEKHA7 (1441…	['PODXL (5420)', 'PTGES (9536)', 'FBXL6 (26233)', 'CCDC9B (388115)'] ['KLHL13 (90293)', 'SLC4A1 (6521)', 'THSD7A (221981)', 'CACNA1G (8913)', 'GABRA3 (2556)', 'HGF (3082)', 'SPAST (6683)', 'CYP46A1 (10858)', 'MSR1 (4481)', 'CELF2 (10659)', 'R3HDM1 (23518)', 'NEXMIF (340533)', 'FOXN3 (1112)', 'KIF1B (23095)', 'COL11A1 (1301)', 'EML1 (2009)', 'SDK2 (54549)', 'FGF10 (2255)', 'CLASP1 (23332)', 'PAX2 …	33	237	270
11427	BRD-K80183349	BRD-K30748066	HDAC1;HDAC2	CDK9	['HACE1 (57531)'] ['AOC1 (26)', 'TMEM176A (55365)', 'MVP (9961)', 'MTMR11 (10903)', 'NR1H3 (10062)', 'TNFRSF1B (7133)', 'CLEC16A (23274)', 'PLA2G10 (8399)', 'FRMPD1 (22844)', 'CYP2W1 (54905)', 'CDH17 (1015)', 'SLC26A3 (1811)', 'ABCC6 (368)', 'RPGRIP1 (57096)', 'NXPE1 (120400)', 'HSD3B7 (80270)', 'CDHR5 (53841)', 'GSKIP (51527)', 'HNF4A (3172)', 'BIRC7 (79444)', 'BRS3 (680)', 'MGRN1 (23295)', 'AXI…	[] ['TMEM132A (54972)', 'AGK (55750)', 'DEPDC1 (55635)', 'FBXO42 (54455)', 'ROS1 (6098)', 'MCF2L2 (23101)', 'ZBTB11 (27107)', 'GTSE1 (51512)', 'MCCC1 (56922)', 'NDC80 (10403)', 'HACE1 (57531)', 'AKR1B1 (231)', 'PHGDH (26227)', 'KLHL22 (84861)', 'RNF215 (200312)', 'GGA1 (26088)', 'SRRD (402055)', 'ANKRD54 (129138)', 'RHBDD3 (25807)', 'THOC5 (8563)', 'ZMAT5 (55954)', 'MTMR3 (8897)', 'RANGAP1 (5905)…	156	113	269
13976	isonicotinohydroxamic acid	BRD9876:MK-1775 (4:1 mol/mol)	HDAC6	WEE1	['MYL12B (103910)', 'DNAJC25-GNG10 (552891)'] ['REX1BD (55049)', 'TSR3 (115939)', 'CYP24A1 (1591)', 'UNKL (64718)', 'GATB (5188)', 'PRKCQ (5588)', 'YBX1 (4904)', 'BCL3 (602)', 'NDE1 (54820)', 'MRPS34 (65993)', 'SLCO1A2 (6579)', 'SMOX (54498)', 'NLRP1 (22861)', 'TTLL12 (23170)', 'TELO2 (9894)', 'NPRL3 (8131)', 'NME4 (4833)', 'ABCC1 (4363)', 'NOMO3 (408050)', 'CIAO3 (64428)', 'ANTKMT (65990)', 'NOM…	[] ['MYLIP (29116)', 'UBR2 (23304)', 'MUSK (4593)', 'TBC1D23 (55773)', 'ROS1 (6098)', 'FNIP2 (57600)', 'RC3H2 (54542)', 'PARP12 (64761)', 'NEDD4 (4734)', 'TSG101 (7251)', 'ACTR6 (64431)', 'PAG1 (55824)', 'PPP1R15A (23645)', 'CIRBP (1153)', 'VAPA (9218)', 'METTL4 (64863)', 'SMCHD1 (23347)', 'MYL12A (10627)', 'RNMT (8731)', 'ANKRD12 (23253)', 'CCL17 (6361)', 'BMF (90427)', 'EIF3E (3646)', 'THEG (51…	107	162	269
17535	BRD-K24690302	BRD-K27986637	HDAC1		[] ['LUC7L (55692)', 'FAM214A (56204)', 'FNIP2 (57600)', 'PLEKHH1 (57475)', 'SLC12A2 (6558)', 'ST6GALNAC1 (55808)', 'PRLH (51052)', 'TMEM38A (79041)', 'APOH (350)', 'SCFD1 (23256)', 'BLNK (29760)', 'VCPKMT (79609)', 'TUBB1 (81027)', 'SLCO4A1 (28231)', 'SLC17A9 (63910)', 'MEDAG (84935)', 'ZP2 (7783)', 'DMXL2 (23312)', 'FAM83E (54854)', 'SOD3 (6649)', 'ACSS3 (79611)', 'NANOG (79923)', 'TSPO2 (22264…	['SLCO4A1 (28231)', 'TSPO2 (222642)', 'UNC5CL (222643)', 'HTR3C (170572)', 'LHFPL3 (375612)', 'CT47A1 (728096)'] ['LAS1L (81887)', 'DVL2 (1856)', 'LAMP2 (3920)', 'ADIPOR2 (79602)', 'EXTL3 (2137)', 'NUDCD3 (23386)', 'CLCA4 (22802)', 'CXorf56 (63932)', 'DERA (51071)', 'RCN1 (5954)', 'YBX3 (8531)', 'HMG20B (10362)', 'FOXJ2 (55810)', 'TNFRSF1A (7132)', 'PABPC1 (26986)', 'FAM50A (9130)', 'RARB (5915)'…	145	124	269
21223	tacedinaline	carboplatin	HDAC1;HDAC2;HDAC3;HDAC6;HDAC8		[] ['LRRC32 (2615)', 'SPTA1 (6708)']	['SLC4A1 (6521)', 'LGALS14 (56891)', 'SLC7A14 (57709)', 'C8B (732)', 'IBSP (3381)', 'ZPBP (11055)', 'WNT8A (7478)', 'GSC2 (2928)', 'DMRT3 (58524)', 'STON1-GTF2A1L (286749)', 'ABCC9 (10060)', 'ASIC4 (55515)', 'MOV10L1 (54456)', 'CD5L (922)', 'CAPN6 (827)', 'AMPH (273)', 'CACNA1S (779)', 'PCDHA6 (56142)', 'OPRK1 (4986)', 'CPXM1 (56265)', 'F11 (2160)', 'TBX5 (6910)', 'SLC26A4 (5172)', 'TF (7018)', '…	2	267	269
7841	EX-527	VX-680	SIRT1	AURKA;AURKB;AURKC	[] ['SPRTN (83932)', 'PI4K2B (55300)', 'TPR (7175)', 'SDCCAG8 (10806)', 'ZC3H11A (9877)', 'RIOK2 (55781)', 'IARS2 (55699)', 'NUP133 (55746)', 'CRLS1 (54675)', 'SNX5 (27131)', 'KIF16B (55614)', 'TRMT6 (51605)', 'RBM41 (55285)', 'IDH3B (3420)', 'ACSS3 (79611)', 'PPWD1 (23398)', 'TCERG1 (10915)', 'DNAH6 (1768)', 'IVNS1ABP (10625)', 'PTBP2 (58155)', 'RCOR3 (55758)', 'MTARC2 (54996)', 'IFT81 (28981)',…	[] ['ITGAL (3683)', 'CEACAM7 (1087)', 'CD4 (920)', 'CD6 (923)', 'WAS (7454)', 'ADGRA2 (25960)', 'RTN4R (65078)', 'TNFRSF9 (3604)', 'RCN1 (5954)', 'TRAF1 (7185)', 'MSH4 (4438)', 'TSPAN32 (10077)', 'ATP11A (23250)', 'DGCR2 (9993)', 'ACTN1 (87)', 'SIDT1 (54847)', 'SCARF1 (8578)', 'NFE2L1 (4779)', 'MAP3K4 (4216)', 'HSD17B14 (51171)', 'ANKRD10 (55608)', 'UNC13D (201294)', 'MKNK2 (2872)', 'CHADL (15035…	66	202	268
6393	BRD-K85133207	Vinblastine	HDAC1	Microtubule destabiliser	['C3orf22 (152065)'] ['HS3ST1 (9957)', 'TTC22 (55001)', 'PLEKHG6 (55200)', 'ALOX5 (240)', 'SH3YL1 (26751)', 'CDH1 (999)', 'DGKA (1606)', 'TTC7A (57217)', 'MBNL3 (55796)', 'MGST2 (4258)', 'OAS1 (4938)', 'FXYD3 (5349)', 'KCNK6 (9424)', 'MISP (126353)', 'TRIOBP (11078)', 'BIK (638)', 'CHMP4B (128866)', 'SRPX2 (27286)', 'KLF5 (688)', 'ESRP2 (80004)', 'ESRP1 (54845)', 'TJP3 (27134)', 'ADAP1 (11033)', …	['EPCAM (4072)', 'PKP3 (11187)'] ['TBXA2R (6915)', 'ADGRA2 (25960)', 'RABEP1 (9135)', 'CYP46A1 (10858)', 'LAMC3 (10319)', 'SLC6A16 (28968)', 'PDZD4 (57595)', 'EPHA8 (2046)', 'VASH1 (22846)', 'TRIP13 (9319)', 'ADAM11 (4185)', 'TEAD2 (8463)', 'PAX2 (5076)', 'NRDC (4898)', 'ULK2 (9706)', 'ACOT7 (11332)', 'THOC5 (8563)', 'GALNT16 (57452)', 'COL20A1 (57642)', 'PIM2 (11040)', 'SCML2 (10389)', 'FGD1 (22…	114	154	268
20408	tubastatin A	BRD-K44224150	HDAC6		['CCNT2 (905)', 'CIR1 (9541)', 'TTC13 (79573)', 'ATG4B (23192)', 'MFN1 (55669)', 'ETFRF1 (144363)'] ['SEMA3F (6405)', 'CLCA4 (22802)', 'MARCO (8685)', 'MAGEC2 (51438)', 'PITHD1 (57095)', 'TP63 (8626)', 'WSCD2 (9671)', 'SMC1B (27127)', 'CIC (23152)', 'STRN4 (29888)', 'DAZL (1618)', 'TREM2 (54209)', 'EFS (10278)', 'MMP9 (4318)', 'CHRNA4 (1137)', 'PAGE4 (9506)', 'MT4 (84560)', 'CKM (1158)', 'ICAM4 (…	['SEMA3F (6405)', 'CHRNA4 (1137)', 'MFN2 (9927)', 'PLEKHM2 (23207)', 'TMEM39B (55116)', 'DPP6 (1804)', 'DUSP9 (1852)', 'DSC3 (1825)', 'ALDH4A1 (8659)', 'SPRR2G (6706)', 'CDH5 (1003)', 'S1PR5 (53637)', 'HEPHL1 (341208)', 'AMTN (401138)', 'HRNR (388697)', 'TUBA3C (7278)', 'TMEM239 (100288797)', 'ARHGEF15 (22899)', 'RAET1G (353091)', 'ANKRD65 (441869)', 'ARMS2 (387715)', 'LYZL6 (57151)'] ['SEC62 (70…	196	71	267
20421	Tubastatin A	BRD-K44224150	HDAC6		['CCNT2 (905)', 'CIR1 (9541)', 'TTC13 (79573)', 'ATG4B (23192)', 'MFN1 (55669)', 'ETFRF1 (144363)'] ['SEMA3F (6405)', 'CLCA4 (22802)', 'MARCO (8685)', 'MAGEC2 (51438)', 'PITHD1 (57095)', 'TP63 (8626)', 'WSCD2 (9671)', 'SMC1B (27127)', 'CIC (23152)', 'STRN4 (29888)', 'DAZL (1618)', 'TREM2 (54209)', 'EFS (10278)', 'MMP9 (4318)', 'CHRNA4 (1137)', 'PAGE4 (9506)', 'MT4 (84560)', 'CKM (1158)', 'ICAM4 (…	['SEMA3F (6405)', 'CHRNA4 (1137)', 'MFN2 (9927)', 'PLEKHM2 (23207)', 'TMEM39B (55116)', 'DPP6 (1804)', 'DUSP9 (1852)', 'DSC3 (1825)', 'ALDH4A1 (8659)', 'SPRR2G (6706)', 'CDH5 (1003)', 'S1PR5 (53637)', 'HEPHL1 (341208)', 'AMTN (401138)', 'HRNR (388697)', 'TUBA3C (7278)', 'TMEM239 (100288797)', 'ARHGEF15 (22899)', 'RAET1G (353091)', 'ANKRD65 (441869)', 'ARMS2 (387715)', 'LYZL6 (57151)'] ['SEC62 (70…	196	71	267
1850	BRD-K80183349	BRD-K29086754	HDAC1;HDAC2		[] ['ISL1 (3670)', 'IL20RA (53832)', 'SERPINB1 (1992)', 'RNASET2 (8635)', 'SLC9A3R2 (9351)', 'FAM107B (83641)', 'TRIB2 (28951)', 'STK17B (9262)', 'MGST2 (4258)', 'RPGRIP1 (57096)', 'SNAP23 (8773)', 'MISP (126353)', 'GSKIP (51527)', 'PYGB (5834)', 'CHMP4B (128866)', 'KLF5 (688)', 'SYT17 (51760)', 'ADAP1 (11033)', 'MANSC1 (54682)', 'PDE4D (5144)', 'VIPR1 (7433)', 'PROC (5624)', 'EPAS1 (2034)', 'SCP…	[] ['TBXA2R (6915)', 'PAF1 (54623)', 'CACNA2D2 (9254)', 'PHKA2 (5256)', 'LAMC3 (10319)', 'FOXN3 (1112)', 'MCF2L2 (23101)', 'MCAM (4162)', 'C5orf22 (55322)', 'ULK2 (9706)', 'ASAP3 (55616)', 'HNRNPH3 (3189)', 'SMARCB1 (6598)', 'RHBDD3 (25807)', 'HMOX1 (3162)', 'THOC5 (8563)', 'GALNT16 (57452)', 'PPP1R16B (26051)', 'CDK16 (5127)', 'FGD1 (2245)', 'VPS35L (57020)', 'CD37 (951)', 'DKKL1 (27120)', 'TNNT…	96	170	266
19676	tacedinaline	BRD-K75293299	HDAC1;HDAC2;HDAC3;HDAC6;HDAC8		[] ['ABCB4 (5244)', 'ABCC8 (6833)', 'TAC1 (6863)', 'DLX6 (1750)', 'UPP2 (151531)', 'SCN4A (6329)', 'NRXN3 (9369)', 'LTK (4058)', 'HAGH (3029)', 'SNAP91 (9892)', 'MTHFD2 (10797)', 'SYT1 (6857)', 'MOV10L1 (54456)', 'ATP2A3 (489)', 'CACNA1S (779)', 'PCDHA6 (56142)', 'PGR (5241)', 'IL5RA (3568)', 'RGS17 (26575)', 'CD200 (4345)', 'SLC5A4 (6527)', 'HCK (3055)', 'GLRA2 (2742)', 'BEX4 (56271)', 'IL21R (5…	['PCDHA6 (56142)', 'RGS17 (26575)', 'PDE1B (5153)', 'NKX2-2 (4821)', 'HOXD1 (3231)', 'HOXD3 (3232)', 'PTH2R (5746)', 'NCAM1 (4684)', 'KLHDC8A (55220)', 'TXLNB (167838)', 'RAB4B (53916)', 'BEST1 (7439)', 'DLGAP1 (9229)', 'PPM1E (22843)', 'INHBC (3626)', 'SHISAL2A (348378)', 'CCPG1 (9236)'] ['CYTH3 (9265)', 'ANLN (54443)', 'ATP6V1H (51606)', 'MRTO4 (51154)', 'ELOVL1 (64834)', 'ACTB (60)', 'SRRD (40…	221	45	266
21222	tacedinaline	PI-103	HDAC1;HDAC2;HDAC3;HDAC6;HDAC8	PI3Kalpha, DAPK3, CLK4, PIM3, HIPK2	['CENPI (2491)', 'MCM4 (4173)', 'CBX1 (10951)', 'NEIL3 (55247)', 'NCAPG (64151)', 'CENPF (1063)', 'HELLS (3070)', 'NUP153 (9972)', 'DHX9 (1660)', 'CENPO (79172)', 'CDCA5 (113130)', 'HNRNPU (3192)', 'NUP205 (23165)', 'NR2C2AP (126382)', 'TUBB4B (10383)', 'HNRNPAB (3182)', 'DNAJC9 (23234)', 'KIFC1 (3833)'] ['FAM214A (56204)', 'PLD1 (5337)', 'AKR1C2 (1646)', 'TLCD2 (727910)', 'PLEKHG7 (440107)']	['ABCB4 (5244)', 'LGALS14 (56891)', 'TENM1 (10178)', 'SLC7A14 (57709)', 'C8B (732)', 'IBSP (3381)', 'ZPBP (11055)', 'ROS1 (6098)', 'DMRT3 (58524)', 'STON1-GTF2A1L (286749)', 'ABCC9 (10060)', 'CD5L (922)', 'AMPH (273)', 'CACNA1S (779)', 'PCDHA6 (56142)', 'OPRK1 (4986)', 'SEMA5B (54437)', 'FOLH1 (2346)', 'CPXM1 (56265)', 'SLC26A4 (5172)', 'TF (7018)', 'VNN3 (55350)', 'SLC5A1 (6523)', 'CACNA1I (8911…	23	243	266
4980	BRD-K29313308	BRD9876:MK-1775 (4:1 mol/mol)	HDAC3	WEE1	[] ['NIPAL3 (57185)', 'CYP51A1 (1595)', 'E2F2 (1870)', 'ERP44 (23071)', 'SNX1 (6642)', 'HSPA5 (3309)', 'WWC3 (55841)', 'FAM184B (27146)', 'CYBA (1535)', 'ADCK1 (57143)', 'TNPO3 (23534)', 'KDM4A (9682)', 'STOML1 (9399)', 'SREBF1 (6720)', 'SMC1A (8243)', 'XRCC1 (7515)', 'PTGS2 (5743)', 'LMAN1 (3998)', 'WSCD2 (9671)', 'TM9SF3 (56889)', 'NFKB2 (4791)', 'SMC1B (27127)', 'SDF4 (51150)', 'PPIE (10450)',…	[] ['NDUFAF7 (55471)', 'NCAPH2 (29781)', 'FGF22 (27006)', 'RPL31 (6160)', 'CCNT2 (905)', 'SCFD1 (23256)', 'BCL7C (9274)', 'TOMM22 (56993)', 'EIF3E (3646)', 'SIGLEC5 (8778)', 'FNBP4 (23360)', 'TDP2 (51567)', 'FGF1 (2246)', 'FAHD2A (51011)', 'TXNDC9 (10190)', 'MOB4 (25843)', 'ITGB1BP1 (9270)', 'GNA13 (10672)', 'ENY2 (56943)', 'TTC21B (79809)', 'DEK (7913)', 'RPL23 (9349)', 'NSRP1 (84081)', 'KTN1 (3…	184	81	265
12339	pandacostat	QW-BI-011	HDAC1;HDAC2;HDAC3;HDAC6;HDAC8	EHMT2	[] ['PRKCH (5583)', 'SH2D2A (9047)', 'MYOM2 (9172)', 'BARX2 (8538)', 'PRSS8 (5652)', 'PTHLH (5744)', 'FKBP1A (2280)', 'SLC4A11 (83959)', 'TASP1 (55617)', 'SUSD2 (56241)', 'BDKRB1 (623)', 'PTK6 (5753)', 'CDS2 (8760)', 'FERMT1 (55612)', 'NOP56 (10528)', 'JAG1 (182)', 'VSIG1 (340547)', 'SRPX2 (27286)', 'TRADD (8717)', 'CCL22 (6367)', 'FA2H (79152)', 'CEMIP (57214)', 'MDFI (4188)', 'NEK11 (79858)', '…	['FERMT1 (55612)'] ['HSPB6 (126393)', 'PHTF2 (57157)', 'VPS41 (27072)', 'MPND (84954)', 'STARD3NL (83930)', 'RRAGD (58528)', 'TSPAN17 (26262)', 'USP13 (8975)', 'CDK13 (8621)', 'CAMK2A (815)', 'SNX13 (23161)', 'HLTF (6596)', 'ZNF37A (7587)', 'PAX2 (5076)', 'OSTM1 (28962)', 'XPO1 (7514)', 'ULK2 (9706)', 'CRAT (1384)', 'FKBP5 (2289)', 'IFT74 (80173)', 'SNAP29 (9342)', 'CRKL (1399)', 'YPEL1 (29799)',…	95	170	265
16642	BRD-K85133207	BRD-K30019337	HDAC1		['WTIP (126374)', 'PRXL2C (195827)'] ['SH3YL1 (26751)', 'FAM214A (56204)', 'PLEKHH1 (57475)', 'IL17RB (55540)', 'SPHK2 (56848)', 'TPD52 (7163)', 'MAGI3 (260425)', 'DOP1A (23033)', 'OVGP1 (5016)', 'RBM41 (55285)', 'DHX32 (55760)', 'GSKIP (51527)', 'SMPD3 (55512)', 'XYLT1 (64131)', 'SYT17 (51760)', 'COBL (23242)', 'CYP3A5 (1577)', 'FBXL15 (79176)', 'KLF3 (51274)', 'DDX25 (29118)', 'TSPAN11 (441631)…	['GAREM1 (64762)', 'RUSC1 (23623)'] ['HCCS (3052)', 'ZBTB32 (27033)', 'ERCC1 (2067)', 'TRAM2 (9697)', 'TFE3 (7030)', 'NUCKS1 (64710)', 'CAMK2A (815)', 'TEAD2 (8463)', 'ASAP3 (55616)', 'ZNF268 (10795)', 'PSMD8 (5714)', 'LGALS1 (3956)', 'SRRD (402055)', 'ACO2 (50)', 'POP4 (10775)', 'PDCD5 (9141)', 'PTGR1 (22949)', 'ACTA2 (59)', 'TMEM109 (79073)', 'VWF (7450)', 'QKI (9444)', 'AMOTL2 (51421)', 'NIT2 …	134	131	265
6592	AGK-2	BRD-K01737880	SIRT2		[] ['TYROBP (7305)', 'EXTL3 (2137)', 'MSR1 (4481)', 'SCARB1 (949)', 'SMC1B (27127)', 'EIF3I (8668)', 'PSME1 (5720)', 'DAZL (1618)', 'SLC7A4 (6545)', 'MMP9 (4318)', 'CDS2 (8760)', 'CST3 (1471)', 'DNTTIP1 (116092)', 'ELF4 (2000)', 'FMR1 (2332)', 'TIMP1 (7076)', 'CKM (1158)', 'CD86 (942)', 'RNF19B (127544)', 'DNAJC15 (29103)', 'PPP3CC (5533)', 'PIWIL1 (9271)', 'RRBP1 (6238)', 'SLC10A3 (8273)', 'LRRC…	[] ['MED24 (9862)', 'XYLT2 (64132)', 'LSG1 (55341)', 'CNTLN (54875)', 'CCAR1 (55749)', 'PMS1 (5378)', 'ZBTB11 (27107)', 'SMARCE1 (6605)', 'BCS1L (617)', 'ZNF638 (27332)', 'THOC1 (9984)', 'PUM3 (9933)', 'NLRC4 (58484)', 'TRPM7 (54822)', 'SGSM3 (27352)', 'IFT27 (11020)', 'SETD6 (79918)', 'TAF1C (9013)', 'CSPP1 (79848)', 'CD37 (951)', 'HAMP (57817)', 'RIC1 (57589)', 'CASC3 (22794)', 'RPS6KB1 (6198)'…	70	193	263
19336	belinostat	BRD-K09344309	HDAC1;HDAC2;HDAC3;HDAC6;HDAC8		['BRCA2 (675)'] ['SLC4A1 (6521)', 'PRSS21 (10942)', 'SYN1 (6853)', 'SLC6A7 (6534)', 'ARHGAP6 (395)', 'GUCA1A (2978)', 'ITIH4 (3700)', 'ZMYND12 (84217)', 'PSME4 (23198)', 'ASIC4 (55515)', 'ATP2A3 (489)', 'RGS11 (8786)', 'PTPRH (5794)', 'OVGP1 (5016)', 'RGS17 (26575)', 'STX1B (112755)', 'RAB36 (9609)', 'CACNA1I (8911)', 'BDKRB1 (623)', 'PCK2 (5106)', 'R3HDML (140902)', 'SLC17A9 (63910)', 'COL20A1 (…	['ZMYND12 (84217)', 'PCK2 (5106)', 'COL20A1 (57642)', 'GLRA2 (2742)', 'FSD1 (79187)', 'STX1A (6804)', 'EGR2 (1959)', 'CYP11A1 (1583)', 'CACNA1A (773)', 'ABCA10 (10349)', 'SLC45A1 (50651)', 'LAIR2 (3904)', 'FCGBP (8857)'] ['FMO3 (2328)', 'JARID2 (3720)', 'FAS (355)', 'ASTE1 (28990)', 'XK (7504)', 'IPO5 (3843)', 'MCM10 (55388)', 'ASPM (259266)', 'PRR11 (55771)', 'TFRC (7037)', 'TP73 (7161)', 'MCM5 …	162	101	263
19371	Belinostat	BRD-K09344309	HDAC1;HDAC2;HDAC3;HDAC6;HDAC8		['BRCA2 (675)'] ['SLC4A1 (6521)', 'PRSS21 (10942)', 'SYN1 (6853)', 'SLC6A7 (6534)', 'ARHGAP6 (395)', 'GUCA1A (2978)', 'ITIH4 (3700)', 'ZMYND12 (84217)', 'PSME4 (23198)', 'ASIC4 (55515)', 'ATP2A3 (489)', 'RGS11 (8786)', 'PTPRH (5794)', 'OVGP1 (5016)', 'RGS17 (26575)', 'STX1B (112755)', 'RAB36 (9609)', 'CACNA1I (8911)', 'BDKRB1 (623)', 'PCK2 (5106)', 'R3HDML (140902)', 'SLC17A9 (63910)', 'COL20A1 (…	['ZMYND12 (84217)', 'PCK2 (5106)', 'COL20A1 (57642)', 'GLRA2 (2742)', 'FSD1 (79187)', 'STX1A (6804)', 'EGR2 (1959)', 'CYP11A1 (1583)', 'CACNA1A (773)', 'ABCA10 (10349)', 'SLC45A1 (50651)', 'LAIR2 (3904)', 'FCGBP (8857)'] ['FMO3 (2328)', 'JARID2 (3720)', 'FAS (355)', 'ASTE1 (28990)', 'XK (7504)', 'IPO5 (3843)', 'MCM10 (55388)', 'ASPM (259266)', 'PRR11 (55771)', 'TFRC (7037)', 'TP73 (7161)', 'MCM5 …	162	101	263
19421	tacedinaline	ML312	HDAC1;HDAC2;HDAC3;HDAC6;HDAC8	SCARB1	['DBF4 (10926)', 'CCAR1 (55749)', 'E2F3 (1871)', 'TMEM199 (147007)'] ['LGALS14 (56891)', 'TYMP (1890)', 'GUCA1A (2978)', 'FLYWCH1 (84256)', 'FAM107B (83641)', 'METTL22 (79091)', 'STON1-GTF2A1L (286749)', 'CAMK2A (815)', 'CAPN6 (827)', 'NAALAD2 (10003)', 'PTPRH (5794)', 'COL16A1 (1307)', 'CETP (1071)', 'SIGLEC1 (6614)', 'BLVRB (645)', 'IGFALS (3483)', 'DHRS2 (10202)', 'GPR50 (9248)', 'HAGHL (84264…	['CAPN6 (827)', 'IL4I1 (259307)', 'ATP13A4 (84239)', 'FUT5 (2527)', 'CPB1 (1360)', 'PYHIN1 (149628)', 'PGAM2 (5224)', 'OR5B2 (390190)', 'NDNF (79625)', 'SPANXB1 (728695)'] ['C1orf112 (55732)', 'NFYA (4800)', 'CYP51A1 (1595)', 'CDC27 (996)', 'DBF4 (10926)', 'KIAA0100 (9703)', 'BAZ1B (9031)', 'MATR3 (9782)', 'FAM13B (51306)', 'DEPDC1B (55789)', 'SPDL1 (54908)', 'MAPK9 (5601)', 'RC3H2 (54542)', 'CCA…	120	142	262
12438	pandacostat	BRD-K34099515	HDAC1;HDAC2;HDAC3;HDAC6;HDAC8		['FCGR2A (2212)'] ['RPUSD1 (113000)', 'PPP5C (5536)', 'CAPN1 (823)', 'POLR3E (55718)', 'EPN1 (29924)', 'DNAJA2 (10294)', 'FDFT1 (2222)', 'SIRPG (55423)', 'NUDC (10726)', 'STRN4 (29888)', 'TFAP4 (7023)', 'LRRFIP2 (9209)', 'SH3BP1 (23616)', 'TELO2 (9894)', 'ARFRP1 (10139)', 'APMAP (57136)', 'ACD (65057)', 'NOMO3 (408050)', 'HMOX2 (3163)', 'KNOP1 (400506)', 'GYS1 (2997)', 'MED25 (81857)', 'SLC1A5 (6…	[] ['MASP2 (10747)', 'FAM13B (51306)', 'DCUN1D1 (54165)', 'DKK3 (27122)', 'SLC4A8 (9498)', 'ITIH1 (3697)', 'DGKG (1608)', 'MYLK (4638)', 'SEC61A2 (55176)', 'CLTCL1 (8218)', 'AFF4 (27125)', 'RRAGB (10325)', 'P2RX7 (5027)', 'LZTR1 (8216)', 'CHKB (1120)', 'BRD1 (23774)', 'CORO7-PAM16 (100529144)', 'LACTB (114294)', 'BLVRA (644)', 'MPDZ (8777)', 'GLIS3 (169792)', 'ATRNL1 (26033)', 'CCL8 (6355)', 'WSB…	127	134	261
6593	AGK-2	VX-680	SIRT2	AURKA;AURKB;AURKC	[] ['GABRA3 (2556)', 'CXorf56 (63932)', 'MAGEC2 (51438)', 'MXD1 (4084)', 'MTMR1 (8776)', 'UBE2A (7319)', 'SMC1B (27127)', 'TP53INP2 (58476)', 'OPHN1 (4983)', 'EIF3I (8668)', 'XRN2 (22803)', 'KIF16B (55614)', 'KRT31 (3881)', 'ABHD12 (26090)', 'CRNKL1 (51340)', 'CST3 (1471)', 'ACOT8 (10005)', 'APMAP (57136)', 'PSMD10 (5716)', 'ELF4 (2000)', 'FMR1 (2332)', 'PGK1 (5230)', 'UBL4A (8266)', 'CD99L2 (836…	[] ['RAD52 (5893)', 'RBM5 (10181)', 'ZNF195 (7748)', 'MBTD1 (54799)', 'LSG1 (55341)', 'POLQ (10721)', 'CLEC2D (29121)', 'TFRC (7037)', 'SMARCE1 (6605)', 'ZNF638 (27332)', 'FAM76B (143684)', 'THOC1 (9984)', 'RFX3 (5991)', 'CCNT2 (905)', 'SORBS1 (10580)', 'LZTR1 (8216)', 'DMXL2 (23312)', 'ZC2HC1A (51101)', 'HOXA5 (3202)', 'TUBD1 (51174)', 'RPS6KB1 (6198)', 'NAT9 (26151)', 'CHKA (1119)', 'KLRB1 (382…	126	134	260
21198	PCI-34051	Vinblastine	HDAC8, HDAC6, HDAC1	Microtubule destabiliser	['SS18L2 (51188)', 'CSDE1 (7812)', 'UQCRC1 (7384)', 'TBPL1 (9519)', 'PHF23 (79142)', 'DYNLL1 (8655)', 'ALKBH5 (54890)', 'SRPK1 (6732)', 'ACOT7 (11332)', 'THOC5 (8563)', 'RPL3 (6122)', 'MTFMT (123263)', 'SEC61B (10952)', 'PFN1 (5216)', 'SLC25A11 (8402)', 'NUP88 (4927)', 'C1QBP (708)', 'PDHX (8050)', 'RNGTT (8732)', 'RNF8 (9025)', 'MDN1 (23195)', 'RPS12 (6206)', 'HBS1L (10767)', 'TARS1 (6897)', 'RP…	['ALDH3B1 (221)', 'CD22 (933)', 'GPRC5A (9052)', 'ARAP2 (116984)', 'VMP1 (81671)', 'ALPK1 (80216)', 'TXK (7294)', 'RBMS2 (5939)', 'DTX2 (113878)', 'MSLN (10232)', 'DENND3 (22898)', 'GALE (2582)', 'TMEM128 (85013)', 'KCP (375616)', 'FRAS1 (80144)', 'PADI1 (29943)', 'EPHA2 (1969)', 'MBOAT2 (129642)', 'PAM (5066)', 'ANKRD61 (100310846)', 'COX6B2 (125965)', 'SGMS2 (166929)', 'TLR3 (7098)', 'FAXDC2 (1…	128	132	260
1194	BRD-K24690302	VX-680	HDAC1	AURKA;AURKB;AURKC	[] ['TLL1 (7092)', 'TG (7038)', 'NNAT (4826)', 'MEF2A (4205)', 'PAK3 (5063)', 'FAP (2191)', 'DELE1 (9812)', 'HSD17B2 (3294)', 'RPH3A (22895)', 'SLC17A6 (57084)', 'CSF2RB (1439)', 'TUBB1 (81027)', 'MROH8 (140699)', 'SYNDIG1 (79953)', 'BMX (660)', 'PPP1R2C (80316)', 'ACOD1 (730249)', 'MEDAG (84935)', 'PRSS54 (221191)', 'CCN4 (8840)', 'PTPRZ1 (5803)', 'ZMIZ1 (57178)', 'CCL7 (6354)', 'RCVRN (5957)', …	[] ['M6PR (4074)', 'DVL2 (1856)', 'AP2B1 (163)', 'ADIPOR2 (79602)', 'PAFAH1B1 (5048)', 'DERA (51071)', 'MAP2K3 (5606)', 'RTN4R (65078)', 'RCN1 (5954)', 'YBX3 (8531)', 'PABPC1 (26986)', 'FAM234B (57613)', 'WBP11 (51729)', 'RAB10 (10890)', 'SNX10 (29887)', 'LAT2 (7462)', 'HSD17B14 (51171)', 'MKNK2 (2872)', 'PCK2 (5106)', 'ARHGEF18 (23370)', 'YWHAE (7531)', 'CHORDC1 (26973)', 'MAGOHB (55110)', 'RERG…	182	77	259
12266	salermide	GSK-J4	SIRT1;SIRT2	KDM6A;KDM6B	[] ['CEACAM21 (90273)', 'SYN1 (6853)', 'PLEKHO1 (51177)', 'OGFR (11054)', 'DDX20 (11218)', 'GNAI3 (2773)', 'PDIA5 (10954)', 'PACC1 (55248)', 'DNTTIP2 (30836)', 'EIF2B3 (8891)', 'MYDGF (56005)', 'SP140 (11262)', 'IL5RA (3568)', 'CBARP (255057)', 'SERPIND1 (3053)', 'DDT (1652)', 'TRIM9 (114088)', 'PLTP (5360)', 'SLCO4A1 (28231)', 'MRGBP (55257)', 'SLC17A9 (63910)', 'ARFGAP1 (55738)', 'HAO1 (54363)'…	['SLCO4A1 (28231)'] ['VPS41 (27072)', 'BTBD7 (55727)', 'EXTL3 (2137)', 'FAS (355)', 'DSG2 (1829)', 'SNX29 (92017)', 'PKP2 (5318)', 'MYLK (4638)', 'MYO9A (4649)', 'SENP1 (29843)', 'CDC14B (8555)', 'ATP8B1 (5205)', 'MFSD11 (79157)', 'CSPP1 (79848)', 'CASP2 (835)', 'OGN (4969)', 'MS4A4A (51338)', 'RAB5B (5869)', 'MCM9 (254394)', 'ERBIN (55914)', 'BRD8 (10902)', 'PCDHB15 (56121)', 'THG1L (54974)', 'C…	146	113	259
4840	BRD-K66532283	Amuvatinib	HDAC1;HDAC2	KIT, PDGFRA, FLT3	['RARB (5915)', 'ITGA4 (3676)', 'HOXC13 (3229)', 'ST8SIA2 (8128)', 'CRH (1392)', 'TMSB15A (11013)', 'NFIA (4774)', 'ZNF281 (23528)', 'ERICH6 (131831)', 'CCDC184 (387856)', 'CAPS2 (84698)', 'ZXDA (7789)'] ['LTBR (4055)', 'LPIN3 (64900)', 'ANXA3 (306)', 'TGFA (7039)', 'ANKS6 (203286)', 'C19orf33 (64073)', 'PARP10 (84875)', 'PKP3 (11187)', 'CCDC9B (388115)', 'S100A16 (140576)', 'S100A13 (6284)', 'CA…	['PODXL (5420)', 'FBXL6 (26233)', 'CCDC9B (388115)'] ['SLC4A1 (6521)', 'THSD7A (221981)', 'CACNA1G (8913)', 'GABRA3 (2556)', 'HGF (3082)', 'CYP46A1 (10858)', 'MSR1 (4481)', 'CELF2 (10659)', 'NEXMIF (340533)', 'FOXN3 (1112)', 'NRIP2 (83714)', 'COL11A1 (1301)', 'SDK2 (54549)', 'FGF10 (2255)', 'PAX2 (5076)', 'RARB (5915)', 'COL19A1 (1310)', 'NKAIN1 (79570)', 'EFR3B (22979)', 'PPEF1 (5475)', 'CHRD (8…	27	232	259
17691	BRD-K85133207	BRD-K41334119	HDAC1		['WTIP (126374)'] ['SH3YL1 (26751)', 'FAM214A (56204)', 'PLEKHH1 (57475)', 'SPHK2 (56848)', 'TPD52 (7163)', 'MAGI3 (260425)', 'DOP1A (23033)', 'OVGP1 (5016)', 'RBM41 (55285)', 'GSKIP (51527)', 'SMPD3 (55512)', 'XYLT1 (64131)', 'SYT17 (51760)', 'NPDC1 (56654)', 'FBXL15 (79176)', 'KLF3 (51274)', 'DDX25 (29118)', 'TSPAN11 (441631)', 'TBC1D30 (23329)', 'RTKN (6242)', 'GPD2 (2820)', 'MPL (4352)', 'AFT…	['GAREM1 (64762)', 'PSD3 (23362)', 'RUSC1 (23623)', 'FBP1 (2203)', 'C2CD4D (100191040)'] ['PSMB1 (5689)', 'ANLN (54443)', 'ERCC1 (2067)', 'PHF20 (51230)', 'TRAM2 (9697)', 'NUCKS1 (64710)', 'CAMK2A (815)', 'TEAD2 (8463)', 'LGALS1 (3956)', 'SRRD (402055)', 'POP4 (10775)', 'PDCD5 (9141)', 'PTGR1 (22949)', 'ACTA2 (59)', 'TMEM109 (79073)', 'VWF (7450)', 'QKI (9444)', 'AMOTL2 (51421)', 'NIT2 (56954)', …	148	109	257
1457	ISOX	ML312	HDAC6	SCARB1	[] ['CEACAM7 (1087)', 'MARCO (8685)', 'CYP2W1 (54905)', 'SLC1A3 (6507)', 'DHRS2 (10202)', 'HAGHL (84264)', 'ICAM4 (3386)', 'LPXN (9404)', 'CLDN16 (10686)', 'TNFSF4 (7292)', 'TAF12 (6883)', 'TWIST1 (7291)', 'EML2 (24139)', 'IRF3 (3661)', 'TSKS (60385)', 'SOX15 (6665)', 'NXNL2 (158046)', 'C1QTNF6 (114904)', 'MEIS2 (4212)', 'ABCA8 (10351)', 'DMRTA2 (63950)', 'ADAM8 (101)', 'PACSIN3 (29763)', 'C2 (71…	[] ['NFYA (4800)', 'RPAP3 (79657)', 'ZNF195 (7748)', 'FARP2 (9855)', 'DBF4 (10926)', 'SEC62 (7095)', 'SPRTN (83932)', 'RUFY3 (22902)', 'DEPDC1B (55789)', 'SPDL1 (54908)', 'LSG1 (55341)', 'POLR2B (5431)', 'DKK3 (27122)', 'ATP11B (23200)', 'RIOK2 (55781)', 'CCAR1 (55749)', 'SPA17 (53340)', 'HIPK2 (28996)', 'SEC61A2 (55176)', 'EML1 (2009)', 'HDAC4 (9759)', 'KIF2A (3796)', 'AFF4 (27125)', 'PPP2R5C (5…	51	205	256
8358	SRT-1720	BRD-K96970199	SIRT1		[] ['SNX11 (29916)', 'KLHL13 (90293)', 'ELAC2 (60528)', 'UFL1 (23376)', 'SEC63 (11231)', 'GPM6B (2824)', 'THRAP3 (9967)', 'KCNH2 (3757)', 'YIPF1 (54432)', 'TNPO3 (23534)', 'ZBTB11 (27107)', 'TP53BP1 (7158)', 'ACTR6 (64431)', 'AACS (65985)', 'CADPS2 (93664)', 'GMIP (51291)', 'GOLGA3 (2802)', 'WDR7 (23335)', 'ALKBH5 (54890)', 'TTC28 (23331)', 'L3MBTL2 (83746)', 'ZNF821 (55565)', 'HERC1 (8925)', 'OI…	[] ['TNFRSF12A (51330)', 'AKR7A2 (8574)', 'NNAT (4826)', 'PTPN21 (11099)', 'MPP5 (64398)', 'SNX5 (27131)', 'GNPTG (84572)', 'PSME1 (5720)', 'PRORP (9692)', 'MYL12A (10627)', 'STS (412)', 'BRS3 (680)', 'CASP14 (23581)', 'F3 (2152)', 'GFER (2671)', 'SHFL (55337)', 'MATN3 (4148)', 'EPHB2 (2048)', 'MED6 (10001)', 'POU2F3 (25833)', 'ANXA3 (306)', 'GUK1 (2987)', 'DOCK5 (80005)', 'NKX6-2 (84504)', 'KLHL…	193	62	255
12246	salermide	BRD-K01737880	SIRT1;SIRT2		[] ['ZMYND10 (51364)', 'FUZ (80199)', 'CLDN11 (5010)', 'GLT8D1 (55830)', 'PLEKHO1 (51177)', 'YBX1 (4904)', 'PDK3 (5165)', 'FGF20 (26281)', 'EIF3I (8668)', 'NAT14 (57106)', 'YPEL1 (29799)', 'PLTP (5360)', 'TLR8 (51311)', 'PIM2 (11040)', 'PORCN (64840)', 'IGDCC4 (57722)', 'FSD1 (79187)', 'HYAL4 (23553)', 'CPE (1363)', 'NPRL2 (10641)', 'PODXL2 (50512)', 'SPCS1 (28972)', 'MECR (51102)', 'MIIP (60672)…	['PPP1R2B (153743)'] ['RPS20 (6224)', 'BTBD7 (55727)', 'DPEP1 (1800)', 'VEZT (55591)', 'ZCCHC8 (55596)', 'YTHDC2 (64848)', 'SNX29 (92017)', 'MON2 (23041)', 'ARFGEF1 (10565)', 'CDC14B (8555)', 'CPNE3 (8895)', 'PXN (5829)', 'SLC10A1 (6554)', 'EEA1 (8411)', 'SGK3 (23678)', 'CSPP1 (79848)', 'DECR1 (1666)', 'JPH1 (56704)', 'EIF3E (3646)', 'EMC2 (9694)', 'SPAG1 (6674)', 'SPIN1 (10927)', 'CORO2A (7464)'…	143	112	255
11305	EX-527	BRD-K96431673	SIRT1		['SUPT5H (6829)'] ['SPRTN (83932)', 'ANAPC4 (29945)', 'PLEKHH1 (57475)', 'RIOK2 (55781)', 'NUP133 (55746)', 'RBM41 (55285)', 'HNF4A (3172)', 'PITRM1 (10531)', 'SEPSECS (51091)', 'PPWD1 (23398)', 'TCERG1 (10915)', 'CEBPZ (10153)', 'PTBP2 (58155)', 'PLS1 (5357)', 'SHLD2 (54537)', 'IFT81 (28981)', 'FASTKD3 (79072)', 'GGT2 (728441)', 'TIMM17A (10440)', 'RBM17 (84991)', 'ELP2 (55250)', 'EXOC6 (54536)'…	[] ['MAD1L1 (8379)', 'HIVEP2 (3097)', 'ZBTB32 (27033)', 'CD6 (923)', 'RTN4R (65078)', 'TNFRSF9 (3604)', 'MSH4 (4438)', 'PITHD1 (57095)', 'GPC1 (2817)', 'CNN2 (1265)', 'ACTN1 (87)', 'STK10 (6793)', 'SIDT1 (54847)', 'IPCEF1 (26034)', 'SEMA5B (54437)', 'COL16A1 (1307)', 'ITPKC (80271)', 'FXYD5 (53827)', 'SLC9A1 (6548)', 'STRN4 (29888)', 'UNC13D (201294)', 'MKNK2 (2872)', 'MICALL1 (85377)', 'DHRS2 (1…	57	197	254
9689	BRD-K80183349	BRD-K16130065	HDAC1;HDAC2		[] ['NDUFAB1 (4706)', 'PDK4 (5166)', 'ZNF263 (10127)', 'ALAS1 (211)', 'NTHL1 (4913)', 'VPS35 (55737)', 'CYP2W1 (54905)', 'MRPS34 (65993)', 'SCTR (6344)', 'RRN3 (54700)', 'MRPL28 (10573)', 'ABCC6 (368)', 'HSD3B7 (80270)', 'RNF125 (54941)', 'MGRN1 (23295)', 'LYRM1 (57149)', 'CYB5B (80777)', 'ANTKMT (65990)', 'STUB1 (10273)', 'NUBP1 (4682)', 'UBE2I (7329)', 'EEF2K (29904)', 'ZNF174 (7727)', 'ELOB (6…	[] ['DEPDC1B (55789)', 'TRIO (7204)', 'TDP1 (55775)', 'ROS1 (6098)', 'HEATR6 (63897)', 'ZXDC (79364)', 'MARK3 (4140)', 'CACNG4 (27092)', 'MCAM (4162)', 'EXD2 (55218)', 'YTHDC1 (91746)', 'AKR1B1 (231)', 'SRRT (51593)', 'GRAMD1A (57655)', 'CCDC80 (151887)', 'CMA1 (1215)', 'HMGXB4 (10042)', 'PNPLA3 (80339)', 'NFATC4 (4776)', 'THEG (51298)', 'ATP6V0A4 (50617)', 'PTCD1 (26024)', 'DUSP3 (1845)', 'IFT20…	109	144	253
18229	PCI-34051	VX-680	HDAC8, HDAC6, HDAC1	AURKA;AURKB;AURKC	['CCZ1 (51622)', 'FAIM (55179)', 'NXN (64359)', 'TADA3 (10474)', 'CEBPA (1050)'] ['TKTL1 (8277)', 'BTN3A1 (11119)', 'KATNIP (23247)', 'ZC3H11A (9877)', 'UNKL (64718)', 'DGKA (1606)', 'FMO4 (2329)', 'TNRC6A (27327)', 'PITPNM3 (83394)', 'GADD45B (4616)', 'HPS4 (89781)', 'ZNF516 (9658)', 'ACOD1 (730249)', 'MSLN (10232)', 'LMF1 (64788)', 'KAT8 (84148)', 'PRKAG2 (51422)', 'DCUN1D4 (23142)', 'TCIRG1 (1…	['CDKN2B (1030)', 'NLRP2B (286430)', 'DUXB (100033411)'] ['SS18L2 (51188)', 'HEBP1 (50865)', 'BID (637)', 'ADGRA2 (25960)', 'MNAT1 (4331)', 'TBPL1 (9519)', 'RTN4R (65078)', 'HEBP2 (23593)', 'TAF11 (6882)', 'WDR18 (57418)', 'CLNS1A (1207)', 'TOP2B (7155)', 'PREP (5550)', 'MAP3K4 (4216)', 'RTRAF (51637)', 'KDM2B (84678)', 'HNRNPC (3183)', 'SRPK1 (6732)', 'ARVCF (421)', 'SNAP29 (9342)', 'ATP6V1D (51…	108	145	253
16643	BRD-K85133207	BRD-K84807411	HDAC1		['WTIP (126374)'] ['SH3YL1 (26751)', 'FAM214A (56204)', 'PLEKHH1 (57475)', 'SPHK2 (56848)', 'TPD52 (7163)', 'MAGI3 (260425)', 'DOP1A (23033)', 'OVGP1 (5016)', 'RBM41 (55285)', 'SMPD3 (55512)', 'XYLT1 (64131)', 'SYT17 (51760)', 'TMC5 (79838)', 'COBL (23242)', 'NPDC1 (56654)', 'FBXL15 (79176)', 'KLF3 (51274)', 'DDX25 (29118)', 'TSPAN11 (441631)', 'TBC1D30 (23329)', 'RTKN (6242)', 'MPL (4352)', 'AFT…	['PSD3 (23362)', 'RUSC1 (23623)', 'C2CD4D (100191040)'] ['PSMB1 (5689)', 'ANLN (54443)', 'ERCC1 (2067)', 'PHF20 (51230)', 'TRAM2 (9697)', 'NUCKS1 (64710)', 'TEAD2 (8463)', 'LGALS1 (3956)', 'SRRD (402055)', 'POP4 (10775)', 'PDCD5 (9141)', 'PTGR1 (22949)', 'ACTA2 (59)', 'TMEM109 (79073)', 'VWF (7450)', 'QKI (9444)', 'NUP155 (9631)', 'AMOTL2 (51421)', 'KPNA1 (3836)', 'FBXO6 (26270)', 'RAB32 (10981)'…	145	107	252
17082	isonicotinohydroxamic acid	sitagliptin	HDAC6	DPP4	['TAX1BP1 (8887)', 'DUSP1 (1843)', 'CITED2 (10370)', 'TP53INP1 (94241)', 'DNAJC25-GNG10 (552891)'] ['ARHGAP6 (395)', 'DDX20 (11218)', 'ACER3 (55331)', 'SMOX (54498)', 'GCN1 (10985)', 'FETUB (26998)', 'PLA2G3 (50487)', 'RPAP1 (26015)', 'CAPRIN2 (65981)', 'CYP27B1 (1594)', 'SERPINI2 (5276)', 'TCP11 (6954)', 'CPNE5 (57699)', 'S1PR4 (8698)', 'PLA2G5 (5322)', 'USHBP1 (83878)', 'FHOD1 (29109)', 'NDUFAF…	[] ['RALA (5898)', 'REV3L (5980)', 'STARD3NL (83930)', 'NUDCD3 (23386)', 'ROS1 (6098)', 'LTBP1 (4052)', 'ATG5 (9474)', 'CAMK2B (816)', 'TSPAN32 (10077)', 'CYB5R4 (51167)', 'CDK13 (8621)', 'STAG3 (10734)', 'PTPN21 (11099)', 'SNX13 (23161)', 'TSG101 (7251)', 'SRI (6717)', 'UBE2D4 (51619)', 'SEMA5B (54437)', 'BCKDHB (594)', 'P3H2 (55214)', 'CRAT (1384)', 'CIRBP (1153)', 'EPPIN (57119)', 'VAPA (9218)…	42	210	252
8146	Parthenolide	GSK-J4		KDM6A;KDM6B	[] ['HOXA11 (3207)', 'ZNF200 (7752)', 'NUP133 (55746)', 'SLCO4A1 (28231)', 'DNAJC2 (27000)', 'NOL10 (79954)', 'CEBPZ (10153)', 'STIL (6491)', 'OR2B6 (26212)', 'MSTO1 (55154)', 'CHD1L (9557)', 'SLC41A1 (254428)', 'YWHAQ (10971)', 'TIMM17A (10440)', 'CCDC54 (84692)', 'TMEM132B (114795)', 'PIP5K1A (8394)', 'CEP170 (9859)', 'FARS2 (10667)', 'PRDM8 (56978)', 'ZNF276 (92822)', 'PSMB4 (5692)', 'GPATCH4 …	[] ['ASB4 (51666)', 'UPP2 (151531)', 'EXTL3 (2137)', 'MSR1 (4481)', 'HSPA5 (3309)', 'LY75 (4065)', 'CDK14 (5218)', 'SREBF1 (6720)', 'SIDT1 (54847)', 'GPATCH1 (55094)', 'RARB (5915)', 'CST7 (8530)', 'NEBL (10529)', 'LIPE (3991)', 'FDFT1 (2222)', 'OPRK1 (4986)', 'SEMA5B (54437)', 'MAP3K4 (4216)', 'AARS1 (16)', 'POU4F3 (5459)', 'TF (7018)', 'SLC7A8 (23428)', 'DAZL (1618)', 'MFSD11 (79157)', 'SCD (63…	48	203	251
18743	BRD-A94377914	SR8278	HDAC1;HDAC2;HDAC3;HDAC6;HDAC8	NR1D1	['VCAN (1462)', 'CPVL (54504)', 'CEP85L (387119)', 'FASTKD2 (22868)', 'RRP1B (23076)', 'FAM43A (131583)', 'TPM2 (7169)'] ['GGCT (79017)', 'CDH1 (999)', 'CYP2W1 (54905)', 'LLGL2 (3993)', 'STXBP2 (6813)', 'FDFT1 (2222)', 'APOB (338)', 'STRN4 (29888)', 'MFSD11 (79157)', 'PROKR2 (128674)', 'ASIP (434)', 'VGLL1 (51442)', 'DHRS12 (79758)', 'PHKB (5257)', 'SLC7A6OS (84138)', 'PEX11G (92960)', 'DDX49 (54…	['CYP2W1 (54905)', 'NEUROD1 (4760)', 'RNF222 (643904)'] ['ARHGAP31 (57514)', 'VCL (7414)', 'VCAN (1462)', 'DKK3 (27122)', 'SLC4A8 (9498)', 'RIOK2 (55781)', 'TBXAS1 (6916)', 'CDK17 (5128)', 'AHRR (57491)', 'HIPK2 (28996)', 'AFF4 (27125)', 'GLI2 (2736)', 'USP33 (23032)', 'FGFR1 (2260)', 'RABL2B (11158)', 'SLC4A4 (8671)', 'BZW1 (9689)', 'ATG16L1 (55054)', 'SLC35E4 (339665)', 'CYTH4 (27128)', 'TMED8 …	96	155	251
7618	SRT-1720	SR8278	SIRT1	NR1D1	[] ['PAF1 (54623)', 'E2F2 (1870)', 'ARHGEF5 (7984)', 'DGKG (1608)', 'TMEM161A (54929)', 'COASY (80347)', 'SLC24A1 (9187)', 'GPATCH1 (55094)', 'CAMSAP3 (57662)', 'CADPS2 (93664)', 'SERTAD4 (56256)', 'GMIP (51291)', 'SPTLC1 (10558)', 'AARS1 (16)', 'SCD (6319)', 'GZMB (3002)', 'PAPLN (89932)', 'ZNF516 (9658)', 'KLF8 (11279)', 'LONP2 (83752)', 'ZNF821 (55565)', 'HERC1 (8925)', 'SPG11 (80208)', 'CLPTM…	[] ['AKR7A2 (8574)', 'NNAT (4826)', 'NTHL1 (4913)', 'TNS1 (7145)', 'MPP4 (58538)', 'PPP2R3C (55012)', 'EFHC1 (114327)', 'PRORP (9692)', 'IFT52 (51098)', 'BPI (671)', 'DNTTIP1 (116092)', 'MYL12A (10627)', 'PCDH11X (27328)', 'ABI3 (51225)', 'PHACTR2 (9749)', 'VIPR1 (7433)', 'TXNDC9 (10190)', 'APOA1 (335)', 'MYL12B (103910)', 'TMIGD3 (57413)', 'CDH15 (1013)', 'EDA2R (60401)', 'CD180 (4064)', 'LBX1 (…	158	92	250
12261	salermide	VX-680	SIRT1;SIRT2	AURKA;AURKB;AURKC	[] ['CEACAM21 (90273)', 'CLDN11 (5010)', 'TPR (7175)', 'PACC1 (55248)', 'DNTTIP2 (30836)', 'MYDGF (56005)', 'DUSP12 (11266)', 'EIF3I (8668)', 'IL5RA (3568)', 'DDT (1652)', 'PLTP (5360)', 'MRGBP (55257)', 'ARFGAP1 (55738)', 'EEF1A2 (1917)', 'HAO1 (54363)', 'MYL9 (10398)', 'PIM2 (11040)', 'PORCN (64840)', 'SGCG (6445)', 'METRN (79006)', 'IL21R (50615)', 'FSD1 (79187)', 'ICAM5 (7087)', 'KLF1 (10661)…	['RNF151 (146310)'] ['VEZT (55591)', 'DSG2 (1829)', 'RC3H2 (54542)', 'PKP2 (5318)', 'ARFGEF1 (10565)', 'ARHGAP15 (55843)', 'DOP1A (23033)', 'CPNE3 (8895)', 'CHADL (150356)', 'JPH1 (56704)', 'EIF3E (3646)', 'ZC2HC1A (51101)', 'SPAG1 (6674)', 'CILK1 (22858)', 'FGF1 (2246)', 'PDCD10 (11235)', 'ACAP2 (23527)', 'GPD2 (2820)', 'PTBP3 (9991)', 'CNTRL (11064)', 'LYPLA1 (10434)', 'CHCHD5 (84269)', 'VPS13B…	183	67	250
12612	BRD-K51490254	cimetidine	HDAC6;HDAC8	HRH2	['NHSL1 (57224)'] ['CENPQ (55166)', 'SCFD1 (23256)', 'G2E3 (55632)', 'TCERG1 (10915)', 'PRDX6 (9588)', 'MTARC2 (54996)', 'WFDC3 (140686)', 'MIS18BP1 (55320)', 'RBM17 (84991)', 'ESR2 (2100)', 'SMCO1 (255798)', 'PPP1R2B (153743)', 'MTRNR2L3 (100462983)']	[] ['MYCBP2 (23077)', 'PAFAH1B1 (5048)', 'PKD1 (5310)', 'TSPAN9 (10867)', 'RNF216 (54476)', 'EXTL3 (2137)', 'UFL1 (23376)', 'CLEC16A (23274)', 'EPHA3 (2042)', 'FSTL4 (23105)', 'MED29 (55588)', 'ZNF275 (10838)', 'TM7SF3 (51768)', 'SCT (6343)', 'SMG6 (23293)', 'MNT (4335)', 'SREBF1 (6720)', 'ACADVL (37)', 'NDE1 (54820)', 'SLC24A1 (9187)', 'IPCEF1 (26034)', 'TUBE1 (51175)', 'PAX2 (5076)', 'DNM2 (178…	14	235	249
15340	BRD-K80183349	ML312	HDAC1;HDAC2	SCARB1	[] ['PRSS21 (10942)', 'PLAUR (5329)', 'MVP (9961)', 'DNASE1L1 (1774)', 'ALAS1 (211)', 'FAM107B (83641)', 'CYP2W1 (54905)', 'MRPS34 (65993)', 'SCTR (6344)', 'MRPL28 (10573)', 'OAS1 (4938)', 'EFNB1 (1947)', 'ABCC6 (368)', 'NUBP2 (10101)', 'TELO2 (9894)', 'PLTP (5360)', 'PLLP (51090)', 'NME3 (4832)', 'MPG (4350)', 'ANTKMT (65990)', 'STUB1 (10273)', 'UBE2I (7329)', 'EEF2K (29904)', 'BFAR (51283)', 'O…	['MPG (4350)', 'SLX1A (548593)', 'SECTM1 (6398)'] ['CDC27 (996)', 'ITGA2B (3674)', 'PHTF2 (57157)', 'DEPDC1B (55789)', 'TDP1 (55775)', 'CAMK2B (816)', 'CCAR1 (55749)', 'SPA17 (53340)', 'SPAG5 (10615)', 'THOC1 (9984)', 'YTHDC1 (91746)', 'AKR1B1 (231)', 'SRRT (51593)', 'TXNDC16 (57544)', 'DOCK3 (1795)', 'GRAMD1A (57655)', 'CERS4 (79603)', 'MACROH2A2 (55506)', 'YPEL1 (29799)', 'ANKRD54 (129138)', 'H…	104	145	249
16641	BRD-K85133207	BRD-K78574327	HDAC1		[] ['SH3YL1 (26751)', 'PLEKHH1 (57475)', 'SPHK2 (56848)', 'TPD52 (7163)', 'MBNL3 (55796)', 'MAGI3 (260425)', 'DOP1A (23033)', 'OVGP1 (5016)', 'SMPD3 (55512)', 'XYLT1 (64131)', 'SYT17 (51760)', 'TMC5 (79838)', 'NPDC1 (56654)', 'FBXL15 (79176)', 'KLF3 (51274)', 'DDX25 (29118)', 'TSPAN11 (441631)', 'TBC1D30 (23329)', 'RTKN (6242)', 'GPD2 (2820)', 'MPL (4352)', 'AFTPH (54812)', 'MXI1 (4601)', 'PRLHR …	['GAREM1 (64762)', 'PSD3 (23362)', 'RUSC1 (23623)', 'C2CD4D (100191040)'] ['HCCS (3052)', 'PSMB1 (5689)', 'ANLN (54443)', 'ERCC1 (2067)', 'PHF20 (51230)', 'TRAM2 (9697)', 'NUCKS1 (64710)', 'TEAD2 (8463)', 'LGALS1 (3956)', 'SRRD (402055)', 'MYL9 (10398)', 'POP4 (10775)', 'PDCD5 (9141)', 'PTGR1 (22949)', 'ACTA2 (59)', 'TMEM109 (79073)', 'VWF (7450)', 'QKI (9444)', 'NUP155 (9631)', 'AMOTL2 (51421)',…	142	107	249
17512	BRD-A94377914	GSK-J4	HDAC1;HDAC2;HDAC3;HDAC6;HDAC8	KDM6A;KDM6B	['HDAC4 (9759)', 'PRPF40B (25766)', 'MAN2A1 (4124)', 'CALML4 (91860)', 'PAQR5 (54852)'] ['IFFO1 (25900)', 'ARSF (416)', 'MCCC1 (56922)', 'SLC1A3 (6507)', 'ARFRP1 (10139)', 'MAP1LC3A (84557)', 'GCDH (2639)', 'TSPAN12 (23554)', 'BAG1 (573)', 'ALDOC (230)', 'BACH2 (60468)', 'DAP (1611)', 'CLDN16 (10686)', 'GBE1 (2632)', 'EVA1A (84141)', 'XG (7499)', 'WNT1 (7471)', 'SPINK5 (11005)', 'SWAP70 (23075)',…	['EIF3M (10480)'] ['FARP2 (9855)', 'PROM1 (8842)', 'CD79B (974)', 'MTMR11 (10903)', 'TNFRSF1B (7133)', 'JADE2 (23338)', 'CTPS2 (56474)', 'TPR (7175)', 'VMP1 (81671)', 'SEC61A2 (55176)', 'PRKCQ (5588)', 'HDAC4 (9759)', 'NUCKS1 (64710)', 'VASH1 (22846)', 'RASAL2 (9462)', 'BAZ2A (11176)', 'TRAF5 (7188)', 'FAT1 (2195)', 'AK6 (102157402)', 'SLC23A2 (9962)', 'RBM41 (55285)', 'BAMBI (25805)', 'GGT1 (267…	61	188	249
6588	AGK-2	BRD9876:MK-1775 (4:1 mol/mol)	SIRT2	WEE1	[] ['TYROBP (7305)', 'EXTL3 (2137)', 'MTMR11 (10903)', 'MSR1 (4481)', 'SMC1B (27127)', 'EIF3I (8668)', 'XRN2 (22803)', 'KIF16B (55614)', 'CDIP1 (29965)', 'PSME1 (5720)', 'DAZL (1618)', 'SLC7A4 (6545)', 'MMP9 (4318)', 'ABHD12 (26090)', 'CDS2 (8760)', 'CRNKL1 (51340)', 'CST3 (1471)', 'APMAP (57136)', 'ELF4 (2000)', 'FMR1 (2332)', 'CD99L2 (83692)', 'KCNC4 (3749)', 'RNF19B (127544)', 'PPP3CC (5533)',…	[] ['XYLT2 (64132)', 'LSG1 (55341)', 'CNTLN (54875)', 'ZBTB11 (27107)', 'CLEC2D (29121)', 'SMARCE1 (6605)', 'BCS1L (617)', 'ZNF638 (27332)', 'THOC1 (9984)', 'RFX3 (5991)', 'PUM3 (9933)', 'CCNT2 (905)', 'TRPM7 (54822)', 'TRMT2A (27037)', 'ZDHHC8 (29801)', 'LZTR1 (8216)', 'TOP3B (8940)', 'GGA1 (26088)', 'SLCO4A1 (28231)', 'DMXL2 (23312)', 'ZC2HC1A (51101)', 'RIC1 (57589)', 'TUBD1 (51174)', 'RPS6KB1…	88	160	248
7792	EX-527	LY-2157299	SIRT1	TGFBR1	[] ['SDCCAG8 (10806)', 'PLEKHH1 (57475)', 'CARMIL1 (55604)', 'CRLS1 (54675)', 'DZANK1 (55184)', 'EFHC1 (114327)', 'CDS2 (8760)', 'SYT17 (51760)', 'ACSS3 (79611)', 'FZD10 (11211)', 'ARRDC3 (57561)', 'DNAH6 (1768)', 'SLC19A2 (10560)', 'PTBP2 (58155)', 'MTARC2 (54996)', 'WFDC3 (140686)', 'MKKS (8195)', 'PRKAB2 (5565)', 'POLR3F (10621)', 'GGT2 (728441)', 'RBM17 (84991)', 'BAAT (570)', 'IER3 (8870)', …	[] ['MYCBP2 (23077)', 'RNF216 (54476)', 'PSMC4 (5704)', 'WAS (7454)', 'NUDCD3 (23386)', 'RNH1 (6050)', 'RIPOR1 (79567)', 'RCN1 (5954)', 'MED29 (55588)', 'GPC1 (2817)', 'CNN2 (1265)', 'BTBD1 (53339)', 'AP3D1 (8943)', 'FGF10 (2255)', 'SMG6 (23293)', 'CSNK2A2 (1459)', 'CAMK2A (815)', 'DNM2 (1785)', 'KEAP1 (9817)', 'ASAP3 (55616)', 'ZNF268 (10795)', 'PSMD8 (5714)', 'MIOX (55586)', 'ZC3H7B (23264)', '…	54	194	248
16120	Repligen 136	BRD-K34485477	HDAC3		[] ['CEACAM7 (1087)', 'MAN2B2 (23324)', 'CLCA4 (22802)', 'MARCO (8685)', 'TYMP (1890)', 'MAP2K3 (5606)', 'TNFRSF9 (3604)', 'CDC42 (998)', 'WSCD2 (9671)', 'SMC1B (27127)', 'COL16A1 (1307)', 'PITPNM3 (83394)', 'TREM2 (54209)', 'SLC7A4 (6545)', 'EFS (10278)', 'DHRS2 (10202)', 'MMP9 (4318)', 'MAP1LC3A (84557)', 'PAGE4 (9506)', 'MT4 (84560)', 'CCL17 (6361)', 'DNAJC17 (55192)', 'CKM (1158)', 'IL4I1 (25…	['IL34 (146433)', 'CNGA2 (1260)', 'TUBA3C (7278)'] ['SPRTN (83932)', 'LSG1 (55341)', 'CCAR1 (55749)', 'HDAC4 (9759)', 'TUBA3D (113457)', 'CCNT2 (905)', 'SLCO4A1 (28231)', 'CCP110 (9738)', 'CHCHD3 (54927)', 'ANKRD26 (22852)', 'TRIM3 (10612)', 'MED23 (9439)', 'STK25 (10494)', 'ORC2 (4999)', 'CPSF3 (51692)', 'ZNF639 (51193)', 'CXCR4 (7852)', 'MTERF4 (130916)', 'SRSF6 (6431)', 'FASTKD3 (79072)', 'GPR…	187	61	248
16435	SRT-1720	BRD-K34099515	SIRT1		['FMO1 (2326)', 'OLIG2 (10215)'] ['TMEM132A (54972)', 'COX10 (1352)', 'PAF1 (54623)', 'MARK4 (57787)', 'E2F2 (1870)', 'NME1-NME2 (654364)', 'RABGAP1 (23637)', 'ERP44 (23071)', 'RTN4R (65078)', 'HSPA5 (3309)', 'TRAF3IP2 (10758)', 'SREBF1 (6720)', 'GTF3C1 (2975)', 'RSBN1 (54665)', 'NFX1 (4799)', 'SPTLC1 (10558)', 'SCD (6319)', 'HM13 (81502)', 'TM9SF4 (9777)', 'MAP1LC3A (84557)', 'ITIH6 (347365)', '…	['SCD (6319)', 'TTF2 (8458)'] ['FMO1 (2326)', 'ZNF839 (55778)', 'JKAMP (51528)', 'KLF6 (1316)', 'PPP2R3C (55012)', 'SCFD1 (23256)', 'EFHC1 (114327)', 'AP4S1 (11154)', 'SAMD15 (161394)', 'BPI (671)', 'HCFC1R1 (54985)', 'IGDCC4 (57722)', 'FNBP4 (23360)', 'FGF1 (2246)', 'BLZF1 (8548)', 'APOA1 (335)', 'DNAL1 (83544)', 'GPR68 (8111)', 'EVI2A (2123)', 'EDN2 (1907)', 'ISLR (3671)', 'HEATR5A (25938)', 'M…	161	87	248
20392	BRD-K85133207	CDK9_5038	HDAC1	CDK9	['ZC3HC1 (51530)', 'CD37 (951)', 'ANKRD7 (56311)', 'NIT2 (56954)', 'GRIN3B (116444)', 'PROZ (8858)', 'PIMREG (54478)', 'PLPPR3 (79948)', 'THSD1 (55901)', 'PRXL2C (195827)', 'RNF182 (221687)', 'C3orf22 (152065)', 'C1QL4 (338761)', 'RTL5 (340526)', 'USP51 (158880)'] ['TTC22 (55001)', 'PLEKHG6 (55200)', 'ALOX5 (240)', 'IL20RA (53832)', 'SH3YL1 (26751)', 'CDH1 (999)', 'BCAS1 (8537)', 'SLC9A3R2 (9351)…	['IL20RA (53832)', 'MISP (126353)', 'GSKIP (51527)', 'EPCAM (4072)', 'PSD4 (23550)', 'ARHGAP27 (201176)', 'DENND2D (79961)', 'ELF3 (1999)', 'FBP1 (2203)', 'PKP3 (11187)', 'KIF13B (23303)', 'CLDN23 (137075)', 'MYZAP (100820829)'] ['TBXA2R (6915)', 'ERCC1 (2067)', 'SLC6A16 (28968)', 'TFE3 (7030)', 'TRIP13 (9319)', 'TEAD2 (8463)', 'NRDC (4898)', 'ZC3HC1 (51530)', 'THOC5 (8563)', 'L3MBTL2 (83746)', '…	153	95	248
21206	PCI-34051	vincristine	HDAC8, HDAC6, HDAC1		['SS18L2 (51188)', 'CSDE1 (7812)', 'UQCRC1 (7384)', 'TBPL1 (9519)', 'PHF23 (79142)', 'AKR7A2 (8574)', 'OAT (4942)', 'RPL31 (6160)', 'ACOT7 (11332)', 'POLR2F (5435)', 'THOC5 (8563)', 'RPL3 (6122)', 'PSMA7 (5688)', 'MTFMT (123263)', 'SEC61B (10952)', 'EDF1 (8721)', 'PFN1 (5216)', 'C1QBP (708)', 'PDHX (8050)', 'RNF8 (9025)', 'MRPL2 (51069)', 'SRF (6722)', 'RPL24 (6152)', 'SF3B6 (51639)', 'MRPS15 (64…	['ALDH3B1 (221)', 'CD22 (933)', 'BTN3A1 (11119)', 'TIMP2 (7077)', 'ARAP2 (116984)', 'VMP1 (81671)', 'MYO9A (4649)', 'ALPK1 (80216)', 'TXK (7294)', 'FRYL (285527)', 'RBMS2 (5939)', 'DTX2 (113878)', 'GABRE (2564)', 'MSLN (10232)', 'CPPED1 (55313)', 'DENND3 (22898)', 'OCIAD1 (54940)', 'DCUN1D4 (23142)', 'GAB1 (2549)', 'ZC3H7A (29066)', 'TMEM128 (85013)', 'FAM71F1 (84691)', 'KCP (375616)', 'KCTD3 (51…	126	122	248
2874	BRD-K11533227	LY-2157299	HDAC1;HDAC2	TGFBR1	[] ['ARHGAP6 (395)', 'IL17RB (55540)', 'MXD1 (4084)', 'SEL1L3 (23231)', 'JAG1 (182)', 'LIPG (9388)', 'MTARC2 (54996)', 'C10orf95 (79946)', 'CXCR4 (7852)', 'BTN1A1 (696)', 'OSBPL2 (9885)', 'EPHB2 (2048)', 'SOX13 (9580)', 'MAPK13 (5603)', 'RHPN1 (114822)', 'TAGLN2 (8407)', 'TFF1 (7031)', 'NBEAL2 (23218)', 'LEXM (163747)', 'SLC18A2 (6571)', 'LDHC (3948)', 'FAM83B (222584)', 'EFNA1 (1942)', 'ATOH1 (4…	[] ['M6PR (4074)', 'HCCS (3052)', 'ZFX (7543)', 'PAFAH1B1 (5048)', 'TSPAN9 (10867)', 'MBTPS2 (51360)', 'PSMC4 (5704)', 'WAS (7454)', 'MAP2K3 (5606)', 'CNTLN (54875)', 'ANO2 (57101)', 'AKR7A2 (8574)', 'SZRD1 (26099)', 'TAB2 (23118)', 'WNK1 (65125)', 'NTN1 (9423)', 'TNFRSF1A (7132)', 'TFE3 (7030)', 'FGF10 (2255)', 'ALDH3A2 (224)', 'KDM5A (5927)', 'PAX2 (5076)', 'TIGAR (57103)', 'OSTM1 (28962)', 'AG…	30	217	247
4541	BRD-K66532283	LY-2157299	HDAC1;HDAC2	TGFBR1	[] ['FUT8 (2530)', 'SLC9A3R2 (9351)', 'MAP4K4 (9448)', 'PHACTR3 (116154)', 'CPA1 (1357)', 'OSGEP (55644)', 'AP4S1 (11154)', 'CGRRF1 (10668)', 'DAAM1 (23002)', 'ARHGAP5 (394)', 'SLC17A9 (63910)', 'CST4 (1472)', 'STS (412)', 'CRISPLD2 (83716)', 'EPHX3 (79852)', 'CCNP (79935)', 'STX1A (6804)', 'EPHB6 (2051)', 'RARRES2 (5919)', 'ENG (2022)', 'ICAM2 (3384)', 'CYTH1 (9267)', 'MLPH (79083)', 'QSOX1 (576…	[] ['SPAST (6683)', 'AGA (175)', 'R3HDM1 (23518)', 'MPHOSPH9 (10198)', 'NRIP2 (83714)', 'SZRD1 (26099)', 'TAB2 (23118)', 'CA11 (770)', 'HMG20B (10362)', 'FGF10 (2255)', 'MNT (4335)', 'SNX13 (23161)', 'SMC1A (8243)', 'SLC24A1 (9187)', 'PAX2 (5076)', 'GPR137B (7107)', 'POMGNT1 (55624)', 'SPG21 (51324)', 'KIF4A (24137)', 'SPAG7 (9552)', 'AAAS (8086)', 'IFT74 (80173)', 'MMP11 (4320)', 'NDRG3 (57446)'…	81	166	247
18746	BRD-K85133207	paclitaxel	HDAC1		['NLRP11 (204801)', 'RNF182 (221687)', 'FBXO17 (115290)'] ['SEMA3B (7869)', 'IL20RA (53832)', 'SERPINB1 (1992)', 'SLC9A3R2 (9351)', 'MGST2 (4258)', 'MISP (126353)', 'BIK (638)', 'NMU (10874)', 'CD58 (965)', 'TSPAN1 (10103)', 'VAMP8 (8673)', 'GALNT12 (79695)', 'SLPI (6590)', 'PMEPA1 (56937)', 'PSD4 (23550)', 'RRBP1 (6238)', 'PPARG (5468)', 'EHF (26298)', 'PLEKHA6 (22874)', 'LCN2 (3934)', 'PCDH1 (5…	['MISP (126353)', 'GSKIP (51527)', 'GCOM1 (145781)', 'TOB1 (10140)', 'PSD3 (23362)', 'ARHGAP27 (201176)', 'MYZAP (100820829)'] ['SLC4A1 (6521)', 'CACNA1G (8913)', 'TBXA2R (6915)', 'ERCC1 (2067)', 'ARHGAP31 (57514)', 'CELF2 (10659)', 'LAMC3 (10319)', 'MCF2L2 (23101)', 'COL11A1 (1301)', 'SLC6A16 (28968)', 'TNPO3 (23534)', 'TFE3 (7030)', 'RASGRP2 (10235)', 'SDK2 (54549)', 'NRDC (4898)', 'C5orf22 (55…	42	205	247
21152	tacedinaline	avicin D	HDAC1;HDAC2;HDAC3;HDAC6;HDAC8		['PRPF4B (8899)', 'SNRNP48 (154007)'] ['CFTR (1080)', 'SCN4A (6329)', 'DLEC1 (9940)', 'MMP25 (64386)', 'TENM1 (10178)', 'COL9A2 (1298)', 'TNK2 (10188)', 'PTGS2 (5743)', 'SIGLEC1 (6614)', 'VNN3 (55350)', 'SLC5A1 (6523)', 'UPK3A (7380)', 'CACNA1F (778)', 'CGB2 (114336)', 'LHB (3972)', 'IL4I1 (259307)', 'CCNP (79935)', 'HPN (3249)', 'RUNDC3B (154661)', 'CHRNE (1145)', 'PTPN5 (84867)', 'ADRA1A (148)'…	['ABCB4 (5244)', 'SCN4A (6329)', 'TENM1 (10178)', 'SLC7A14 (57709)', 'GSC2 (2928)', 'SLC12A1 (6557)', 'OVGP1 (5016)', 'TF (7018)', 'VNN3 (55350)', 'SLC5A1 (6523)', 'CACNA1F (778)', 'IL4I1 (259307)', 'CCNP (79935)', 'HPN (3249)', 'CHRNE (1145)', 'GABRR2 (2570)', 'EFCC1 (79825)', 'TLX2 (3196)', 'ADRA1A (148)', 'PDE1B (5153)', 'FAM124B (79843)', 'KCNK17 (89822)', 'SLURP1 (57152)', 'FFAR2 (2867)', 'A…	131	116	247
12821	Repligen 136	GSK-J4	HDAC3	KDM6A;KDM6B	[] ['FGR (2268)', 'ANK1 (286)', 'MAGEC2 (51438)', 'ABCB11 (8647)', 'DHRS9 (10170)', 'IPCEF1 (26034)', 'PGM1 (5236)', 'PKP1 (5317)', 'ZNF324 (25799)', 'NID2 (22795)', 'JPH4 (84502)', 'KRT31 (3881)', 'PTGS1 (5742)', 'TREM2 (54209)', 'JAK2 (3717)', 'SH3GLB1 (51100)', 'PALMD (54873)', 'MYH9 (4627)', 'DHRS2 (10202)', 'MAP1LC3A (84557)', 'EMD (2010)', 'UBL4A (8266)', 'CKM (1158)', 'OAZ1 (4946)', 'ICAM4…	['CYP4B1 (1580)'] ['CTPS2 (56474)', 'LAMC3 (10319)', 'MTA3 (57504)', 'CTNNA2 (1496)', 'HDAC4 (9759)', 'ADGRL1 (22859)', 'TUBA3D (113457)', 'TRPM3 (80036)', 'WAC (51322)', 'SRSF5 (6430)', 'PNN (5411)', 'HSF4 (3299)', 'LMF1 (64788)', 'CSPP1 (79848)', 'CLDN15 (24146)', 'ANKRD26 (22852)', 'MTPAP (55149)', 'B3GAT1 (27087)', 'TIA1 (7072)', 'RCOR3 (55758)', 'SUPT7L (9913)', 'ATL2 (64225)', 'PIK3CA (5290…	157	89	246
13826	Parthenolide	BRD-K78574327			[] ['ZC3H11A (9877)', 'ZC3H15 (55854)', 'ME2 (4200)', 'CCP110 (9738)', 'CHCHD3 (54927)', 'KCNQ4 (9132)', 'GPR89A (653519)', 'PRPF3 (9129)', 'RAB3GAP2 (25782)', 'CENPL (91687)', 'MTERF4 (130916)', 'STIL (6491)', 'MSTO1 (55154)', 'DAP3 (7818)', 'YWHAQ (10971)', 'TIMM17A (10440)', 'PIGC (5279)', 'THUMPD2 (80745)', 'ASCC1 (51008)', 'PPOX (5498)', 'PRCC (5546)', 'RFX5 (5993)', 'PIP5K1A (8394)', 'ANP32…	['GPR89A (653519)'] ['FGR (2268)', 'CLCA4 (22802)', 'MARCO (8685)', 'RNF10 (9921)', 'LTBP1 (4052)', 'LY75 (4065)', 'GINM1 (116254)', 'FGFR3 (2261)', 'GPATCH1 (55094)', 'FYB1 (2533)', 'KRT31 (3881)', 'TIMP3 (7078)', 'DHRS2 (10202)', 'PCIF1 (63935)', 'CHRNA4 (1137)', 'MANBAL (63905)', 'PAGE4 (9506)', 'MT4 (84560)', 'CCL17 (6361)', 'CKM (1158)', 'ARHGEF18 (23370)', 'IL4I1 (259307)', 'LILRA1 (11024)'…	63	183	246
406	ISOX	BRD-K01737880	HDAC6		[] ['KDM1A (23028)', 'VSIG2 (23584)', 'ERP44 (23071)', 'YBX3 (8531)', 'PIGV (55650)', 'SIDT1 (54847)', 'COL5A3 (50509)', 'NUDC (10726)', 'BDKRB1 (623)', 'PROKR2 (128674)', 'TLR8 (51311)', 'SNAPC2 (6618)', 'CLDN16 (10686)', 'SDHB (6390)', 'RPS6KA1 (6195)', 'DHDDS (79947)', 'TAF12 (6883)', 'CRYGN (155051)', 'DUSP9 (1852)', 'CCT6B (10693)', 'DMRTA2 (63950)', 'GPN2 (54707)', 'TAMM41 (132001)', 'PTGES…	[] ['NFYA (4800)', 'BTBD7 (55727)', 'DPEP1 (1800)', 'SAMD4A (23034)', 'DEPDC1B (55789)', 'TRIO (7204)', 'LSG1 (55341)', 'DCUN1D1 (54165)', 'EIF2AK2 (5610)', 'CCAR1 (55749)', 'NCKAP1 (10787)', 'CS (1431)', 'SEC61A2 (55176)', 'NAV3 (89795)', 'XRCC5 (7520)', 'PUM3 (9933)', 'XPO1 (7514)', 'SLC25A24 (29957)', 'PAPOLA (10914)', 'RBM27 (54439)', 'CCDC80 (151887)', 'SCFD1 (23256)', 'NUP50 (10762)', 'IFT7…	46	199	245
11686	SRT-1720	BRD-K49290616	SIRT1		[] ['SNX11 (29916)', 'KLHL13 (90293)', 'CDKL5 (6792)', 'CNTN1 (1272)', 'SARS1 (6301)', 'GPM6B (2824)', 'DTNBP1 (84062)', 'KCNH2 (3757)', 'YIPF1 (54432)', 'ANKRD44 (91526)', 'KDM4A (9682)', 'TP53BP1 (7158)', 'SLC46A1 (113235)', 'CADPS2 (93664)', 'PPIE (10450)', 'GMIP (51291)', 'ALKBH5 (54890)', 'SLC7A8 (23428)', 'PICK1 (9463)', 'ATG4A (115201)', 'ZNF821 (55565)', 'MAP4K1 (11184)', 'MEGF8 (1954)', …	['YIPF1 (54432)'] ['TNFRSF12A (51330)', 'NNAT (4826)', 'RRP15 (51018)', 'PTPN21 (11099)', 'MPP5 (64398)', 'SEMA3C (10512)', 'BCAP29 (55973)', 'BCL7C (9274)', 'IFT52 (51098)', 'DNTTIP1 (116092)', 'ERI1 (90459)', 'KCTD9 (54793)', 'PRKAG2 (51422)', 'PHACTR2 (9749)', 'TNNC1 (7134)', 'MSX2 (4488)', 'NMI (9111)', 'EFNB2 (1948)', 'BMP4 (652)', 'SHFL (55337)', 'CD180 (4064)', 'MDFIC (29969)', 'POU2F3 (25…	201	44	245
21219	tacedinaline	PRIMA-1	HDAC1;HDAC2;HDAC3;HDAC6;HDAC8	TP53	['DTNBP1 (84062)', 'PRPF4B (8899)', 'XPA (7507)', 'CDKAL1 (54901)', 'NUP205 (23165)', 'ZNF367 (195828)', 'NR2C2AP (126382)'] []	['LGALS14 (56891)', 'TENM1 (10178)', 'SLC7A14 (57709)', 'C8B (732)', 'IBSP (3381)', 'ZPBP (11055)', 'DMRT3 (58524)', 'STON1-GTF2A1L (286749)', 'ABCC9 (10060)', 'MOV10L1 (54456)', 'CD5L (922)', 'CAPN6 (827)', 'AMPH (273)', 'CACNA1S (779)', 'PCDHA6 (56142)', 'OPRK1 (4986)', 'CPXM1 (56265)', 'F11 (2160)', 'SLC26A4 (5172)', 'VNN3 (55350)', 'TPSD1 (23430)', 'CECR2 (27443)', 'SLC5A1 (6523)', 'CACNA1I (…	7	238	245
8752	Parthenolide	BRD-K96970199			[] ['SPRTN (83932)', 'B4GALT7 (11285)', 'SUGP2 (10147)', 'ZC3H15 (55854)', 'NUP133 (55746)', 'AP1M1 (8907)', 'PIAS2 (9063)', 'ME2 (4200)', 'CCP110 (9738)', 'DNAJC2 (27000)', 'TTC26 (79989)', 'CHCHD3 (54927)', 'PPWD1 (23398)', 'TCERG1 (10915)', 'CEBPZ (10153)', 'SRSF7 (6432)', 'UAP1 (6675)', 'RBBP5 (5929)', 'GPR89A (653519)', 'PRPF3 (9129)', 'CENPL (91687)', 'MTERF4 (130916)', 'STIL (6491)', 'MSTO…	[] ['HEBP2 (23593)', 'LY75 (4065)', 'GINM1 (116254)', 'SIDT1 (54847)', 'ABCB11 (8647)', 'FBLN1 (2192)', 'FDFT1 (2222)', 'FYB1 (2533)', 'SEMA5B (54437)', 'FXYD5 (53827)', 'SLC9A1 (6548)', 'MFSD11 (79157)', 'TIMP3 (7078)', 'DHRS2 (10202)', 'MANBAL (63905)', 'EPPIN (57119)', 'KLF8 (11279)', 'DCTN6 (10671)', 'ARHGEF18 (23370)', 'IL4I1 (259307)', 'MAG (4099)', 'TREML2 (79865)', 'HECA (51696)', 'CNTN3 …	86	158	244
19784	belinostat	BRD-K86535717	HDAC1;HDAC2;HDAC3;HDAC6;HDAC8		['ITGA3 (3675)', 'CYTH3 (9265)', 'MPP5 (64398)', 'CD59 (966)', 'CAPNS1 (826)', 'ACTN4 (81)', 'ADM (133)', 'ALG10B (144245)', 'ATL3 (25923)', 'IL1RAP (3556)'] ['HECW1 (23072)', 'SYN1 (6853)', 'EPHA8 (2046)', 'ATP2A3 (489)', 'ME2 (4200)', 'BCORL1 (63035)', 'MAST2 (23139)', 'RGS17 (26575)', 'WHRN (25861)', 'CABP7 (164633)', 'HRH3 (11255)', 'RASSF2 (9770)', 'CCM2L (140706)', 'TUBB4A (10382)', 'CCDC13…	['HOXB8 (3218)', 'ARHGAP9 (64333)', 'FCHO1 (23149)', 'DLG4 (1742)', 'SEMA6C (10500)', 'DIS3L2 (129563)', 'SSBP3 (23648)', 'UTP14C (9724)'] ['ITGA3 (3675)', 'CYTH3 (9265)', 'CYP24A1 (1591)', 'SAMD4A (23034)', 'PER3 (8863)', 'LAMA3 (3909)', 'CNN2 (1265)', 'ACTN1 (87)', 'MPP5 (64398)', 'DLG1 (1739)', 'RBMS2 (5939)', 'CD59 (966)', 'TMEM40 (55287)', 'PITPNM3 (83394)', 'UNC13D (201294)', 'CA2 (760)', '…	130	114	244
19817	Belinostat	BRD-K86535717	HDAC1;HDAC2;HDAC3;HDAC6;HDAC8		['ITGA3 (3675)', 'CYTH3 (9265)', 'MPP5 (64398)', 'CD59 (966)', 'CAPNS1 (826)', 'ACTN4 (81)', 'ADM (133)', 'ALG10B (144245)', 'ATL3 (25923)', 'IL1RAP (3556)'] ['HECW1 (23072)', 'SYN1 (6853)', 'EPHA8 (2046)', 'ATP2A3 (489)', 'ME2 (4200)', 'BCORL1 (63035)', 'MAST2 (23139)', 'RGS17 (26575)', 'WHRN (25861)', 'CABP7 (164633)', 'HRH3 (11255)', 'RASSF2 (9770)', 'CCM2L (140706)', 'TUBB4A (10382)', 'CCDC13…	['HOXB8 (3218)', 'ARHGAP9 (64333)', 'FCHO1 (23149)', 'DLG4 (1742)', 'SEMA6C (10500)', 'DIS3L2 (129563)', 'SSBP3 (23648)', 'UTP14C (9724)'] ['ITGA3 (3675)', 'CYTH3 (9265)', 'CYP24A1 (1591)', 'SAMD4A (23034)', 'PER3 (8863)', 'LAMA3 (3909)', 'CNN2 (1265)', 'ACTN1 (87)', 'MPP5 (64398)', 'DLG1 (1739)', 'RBMS2 (5939)', 'CD59 (966)', 'TMEM40 (55287)', 'PITPNM3 (83394)', 'UNC13D (201294)', 'CA2 (760)', '…	130	114	244
8141	Parthenolide	VX-680		AURKA;AURKB;AURKC	[] ['SPRTN (83932)', 'TPR (7175)', 'ZC3H11A (9877)', 'GATB (5188)', 'IARS2 (55699)', 'NUP133 (55746)', 'AP1M1 (8907)', 'PIAS2 (9063)', 'JMJD4 (65094)', 'IPO11 (51194)', 'MADCAM1 (8174)', 'TUBB1 (81027)', 'CCP110 (9738)', 'CHCHD3 (54927)', 'PPWD1 (23398)', 'TCERG1 (10915)', 'UAP1 (6675)', 'PRDX6 (9588)', 'UTP25 (27042)', 'RCOR3 (55758)', 'MTARC2 (54996)', 'RAB3GAP2 (25782)', 'HEATR1 (55127)', 'CEN…	[] ['CEACAM7 (1087)', 'CD4 (920)', 'CD6 (923)', 'MARCO (8685)', 'HEBP2 (23593)', 'LY75 (4065)', 'TSPAN32 (10077)', 'SIDT1 (54847)', 'FRY (10129)', 'MAP3K4 (4216)', 'HSD17B14 (51171)', 'CHADL (150356)', 'HCK (3055)', 'CST4 (1472)', 'MYOM1 (8736)', 'ITIH6 (347365)', 'ACP5 (54)', 'CCL17 (6361)', 'ARHGEF18 (23370)', 'CLC (1178)', 'SLC1A5 (6510)', 'CCDC9 (26093)', 'MEGF8 (1954)', 'KCNT1 (57582)', 'RAS…	85	158	243
13986	belinostat	BRD-K30748066	HDAC1;HDAC2;HDAC3;HDAC6;HDAC8	CDK9	[] ['MLXIPL (51085)', 'MTMR11 (10903)', 'RUNX3 (864)', 'TNFRSF1B (7133)', 'RGS11 (8786)', 'TCF7 (6932)', 'ME2 (4200)', 'TBX15 (6913)', 'MAST3 (23031)', 'STX1B (112755)', 'BIRC7 (79444)', 'TLR8 (51311)', 'AXIN1 (8312)', 'HAGHL (84264)', 'RHBDL1 (9028)', 'ELOB (6923)', 'RASL12 (51285)', 'CNFN (84518)', 'MAST1 (22983)', 'ARRDC2 (27106)', 'DNM1 (1759)', 'SELPLG (6404)', 'C12orf57 (113246)', 'HPCAL1 (…	['RHBDL1 (9028)', 'NPAS1 (4861)'] ['BAD (572)', 'FAM13B (51306)', 'METTL24 (728464)', 'TAB2 (23118)', 'RC3H2 (54542)', 'CNN2 (1265)', 'TRAM2 (9697)', 'MPPED2 (744)', 'STON1-GTF2A1L (286749)', 'TFRC (7037)', 'GTSE1 (51512)', 'LAMP3 (27074)', 'TP73 (7161)', 'RBL1 (5933)', 'NDC80 (10403)', 'MTMR2 (8898)', 'SF3B2 (10992)', 'TPX2 (22974)', 'DNAJB11 (51726)', 'NUP50 (10762)', 'MTAP (4507)', 'KLHL22 (84…	118	125	243
14049	Parthenolide	cimetidine		HRH2	[] ['CPSF1 (29894)', 'PKD2L2 (27039)', 'DDX43 (55510)', 'ATG16L1 (55054)', 'VCPKMT (79609)', 'SLCO4A1 (28231)', 'TASOR2 (54906)', 'MAP2K6 (5608)', 'TCERG1 (10915)', 'PRDX6 (9588)', 'MTARC2 (54996)', 'RBM25 (58517)', 'KANSL1 (284058)', 'MIS18BP1 (55320)', 'EPHB2 (2048)', 'RBM17 (84991)', 'TTLL4 (9654)', 'ESR2 (2100)', 'PGGHG (80162)', 'CACNG8 (59283)', 'SCCPDH (51097)', 'FBXO28 (23219)', 'CNIH4 (2…	['FBXO28 (23219)', 'C1orf35 (79169)'] ['KLHL13 (90293)', 'MYCBP2 (23077)', 'ST7L (54879)', 'EXTL3 (2137)', 'PGM3 (5238)', 'UFL1 (23376)', 'CCDC28A (25901)', 'SARS1 (6301)', 'HSPA5 (3309)', 'MED29 (55588)', 'SIRT2 (22933)', 'SMG6 (23293)', 'SREBF1 (6720)', 'IPCEF1 (26034)', 'TUBE1 (51175)', 'DNM2 (1785)', 'FOLH1 (2346)', 'PIR (8544)', 'ZNF268 (10795)', 'AARS1 (16)', 'JPH4 (84502)', 'SLC7A8 (23428)…	68	175	243
14877	Belinostat	BRD-K30748066	HDAC1;HDAC2;HDAC3;HDAC6;HDAC8	CDK9	[] ['MLXIPL (51085)', 'MTMR11 (10903)', 'RUNX3 (864)', 'TNFRSF1B (7133)', 'RGS11 (8786)', 'TCF7 (6932)', 'ME2 (4200)', 'TBX15 (6913)', 'MAST3 (23031)', 'STX1B (112755)', 'BIRC7 (79444)', 'TLR8 (51311)', 'AXIN1 (8312)', 'HAGHL (84264)', 'RHBDL1 (9028)', 'ELOB (6923)', 'RASL12 (51285)', 'CNFN (84518)', 'MAST1 (22983)', 'ARRDC2 (27106)', 'DNM1 (1759)', 'SELPLG (6404)', 'C12orf57 (113246)', 'HPCAL1 (…	['RHBDL1 (9028)', 'NPAS1 (4861)'] ['BAD (572)', 'FAM13B (51306)', 'METTL24 (728464)', 'TAB2 (23118)', 'RC3H2 (54542)', 'CNN2 (1265)', 'TRAM2 (9697)', 'MPPED2 (744)', 'STON1-GTF2A1L (286749)', 'TFRC (7037)', 'GTSE1 (51512)', 'LAMP3 (27074)', 'TP73 (7161)', 'RBL1 (5933)', 'NDC80 (10403)', 'MTMR2 (8898)', 'SF3B2 (10992)', 'TPX2 (22974)', 'DNAJB11 (51726)', 'NUP50 (10762)', 'MTAP (4507)', 'KLHL22 (84…	118	125	243
19704	BRD-K66532283	Paclitaxel	HDAC1;HDAC2		['KLHL13 (90293)', 'KIF2A (3796)', 'NINL (22981)', 'ITGA4 (3676)', 'HOXC13 (3229)', 'ST8SIA2 (8128)', 'RADIL (55698)', 'NFIA (4774)', 'ZNF281 (23528)', 'ERICH6 (131831)', 'EBF1 (1879)', 'CCDC184 (387856)', 'SKIDA1 (387640)', 'FAM104B (90736)', 'ZXDA (7789)'] ['CYB561 (1534)', 'SLC9A3R2 (9351)', 'LTBR (4055)', 'GALNT12 (79695)', 'PSD4 (23550)', 'PLEKHA7 (144100)', 'PKP3 (11187)', 'S100A16 (140576)…	['CCRL2 (9034)', 'CCDC9B (388115)'] ['SLC4A1 (6521)', 'CACNA1G (8913)', 'DBF4 (10926)', 'ARHGAP44 (9912)', 'HGF (3082)', 'CELF2 (10659)', 'R3HDM1 (23518)', 'NEXMIF (340533)', 'CCAR1 (55749)', 'COL11A1 (1301)', 'CALCRL (10203)', 'SDK2 (54549)', 'CLASP1 (23332)', 'COL19A1 (1310)', 'EFR3B (22979)', 'PPEF1 (5475)', 'CHRD (8646)', 'RBM27 (54439)', 'SIRT1 (23411)', 'TTC28 (23331)', 'GALNT16 (57452)', '…	25	218	243
7530	EX-527	cimetidine	SIRT1	HRH2	[] ['SDCCAG8 (10806)', 'CARMIL1 (55604)', 'ACSS3 (79611)', 'FZD10 (11211)', 'ARRDC3 (57561)', 'TCERG1 (10915)', 'MTARC2 (54996)', 'WFDC3 (140686)', 'FASTKD3 (79072)', 'GGT2 (728441)', 'RBM17 (84991)', 'KCTD3 (51133)', 'IER3 (8870)', 'KYAT3 (56267)', 'PGGHG (80162)', 'C1orf35 (79169)', 'HABP2 (3026)', 'CMPK1 (51727)', 'EGFLAM (133584)', 'STX18 (53407)', 'REPS2 (9185)', 'TOR1AIP2 (163590)', 'FGB (2…	[] ['MAD1L1 (8379)', 'MYCBP2 (23077)', 'RNF216 (54476)', 'ZBTB32 (27033)', 'NUDCD3 (23386)', 'RNH1 (6050)', 'RTN4R (65078)', 'RCN1 (5954)', 'TRAF1 (7185)', 'MED29 (55588)', 'BTBD1 (53339)', 'AP3D1 (8943)', 'SIRT2 (22933)', 'SMG6 (23293)', 'CSNK2A2 (1459)', 'IPCEF1 (26034)', 'PLXNA2 (5362)', 'DNM2 (1785)', 'KEAP1 (9817)', 'NFE2L1 (4779)', 'ZNF268 (10795)', 'JPH4 (84502)', 'PSMD8 (5714)', 'MIOX (55…	45	197	242
13113	Merck60	SR8278	HDAC1;HDAC2	NR1D1	[] ['ANOS1 (3730)', 'CHRDL2 (25884)', 'APOB (338)', 'TASP1 (55617)', 'FLT3LG (2323)', 'TBX15 (6913)', 'PROKR2 (128674)', 'LIPG (9388)', 'TLR8 (51311)', 'HAGHL (84264)', 'LILRB1 (10859)', 'RPL18A (6142)', 'MEST (4232)', 'CPZ (8532)', 'FASLG (356)', 'PDCD2L (84306)', 'PRMT1 (3276)', 'KDR (3791)', 'THEMIS2 (9473)', 'TEX101 (83639)', 'FBXW9 (84261)', 'KL (9365)', 'WDR74 (54663)', 'LGALS12 (85329)', '…	['NEUROD1 (4760)'] ['GCLC (2729)', 'MASP2 (10747)', 'TRAF3IP3 (80342)', 'RNF14 (9604)', 'ISL1 (3670)', 'SYT13 (57586)', 'FAM13B (51306)', 'IFT88 (8100)', 'FBXO42 (54455)', 'KITLG (4254)', 'TBXAS1 (6916)', 'AHRR (57491)', 'HIPK2 (28996)', 'PTPN3 (5774)', 'AFF4 (27125)', 'GLI2 (2736)', 'ZNF532 (55205)', 'GTSE1 (51512)', 'CTTNBP2 (83992)', 'DYNC1I2 (1781)', 'EDN1 (1906)', 'TP73 (7161)', 'RABL2B (111…	66	176	242
11514	BRD-K80183349	BRD-K34099515	HDAC1;HDAC2		[] ['ZNF263 (10127)', 'RPUSD1 (113000)', 'ZC3H3 (23144)', 'ALAS1 (211)', 'CLEC16A (23274)', 'NUBP2 (10101)', 'TELO2 (9894)', 'DNAJC5 (80331)', 'BRS3 (680)', 'ZNF629 (23361)', 'AXIN1 (8312)', 'STUB1 (10273)', 'UBE2I (7329)', 'EEF2K (29904)', 'HMOX2 (3163)', 'CDIPT (10423)', 'MED25 (81857)', 'ETFB (2109)', 'ETHE1 (23474)', 'PITPNM1 (9600)', 'GPD2 (2820)', 'APH1A (51107)', 'CSTL1 (128817)', 'RALY (2…	['TRIM54 (57159)'] ['ZNF839 (55778)', 'DEPDC1B (55789)', 'ZBTB11 (27107)', 'HEATR6 (63897)', 'MARK3 (4140)', 'KCNN2 (3781)', 'GEMIN2 (8487)', 'HDAC6 (10013)', 'MACROH2A2 (55506)', 'MZF1 (7593)', 'OSM (5008)', 'RNF215 (200312)', 'GGA1 (26088)', 'PNPLA3 (80339)', 'IFT27 (11020)', 'PNN (5411)', 'NFATC4 (4776)', 'CENPT (80152)', 'KAT2A (2648)', 'DUSP3 (1845)', 'AADAT (51166)', 'GLRB (2743)', 'FAM149A…	98	142	240
20282	Belinostat	BRD-K48334597	HDAC1;HDAC2;HDAC3;HDAC6;HDAC8		['CPB2 (1361)', 'MARCHF4 (57574)', 'POMZP3 (22932)', 'BTBD10 (84280)', 'GLYAT (10249)', 'TRIM44 (54765)', 'PSG7 (5676)', 'ERVFRD-1 (405754)', 'NDUFC2-KCTD14 (100532726)'] ['NDUFAF7 (55471)', 'DCN (1634)', 'RUNX3 (864)', 'GLRX2 (51022)', 'VIM (7431)', 'ARHGAP6 (395)', 'CREB3L3 (84699)', 'NGEF (25791)', 'RGS1 (5996)', 'PYGB (5834)', 'R3HDML (140902)', 'SLCO4A1 (28231)', 'SLC17A9 (63910)', 'BIRC7 (7…	['CREB3L3 (84699)', 'CAPRIN2 (65981)', 'FAM162A (26355)', 'CEBPZ (10153)', 'STXBP3 (6814)', 'CRIPT (9419)', 'MRPL44 (65080)', 'RCN3 (57333)', 'GRIP2 (80852)', 'CMPK1 (51727)', 'CPNE7 (27132)', 'GALNT17 (64409)', 'SLC39A10 (57181)', 'C10orf105 (414152)', 'UTP14C (9724)', 'FCGBP (8857)'] ['BAD (572)', 'PAF1 (54623)', 'JARID2 (3720)', 'CLPTM1L (81037)', 'STYK1 (55359)', 'CNN2 (1265)', 'CPB2 (1361)',…	126	114	240
20283	belinostat	BRD-K48334597	HDAC1;HDAC2;HDAC3;HDAC6;HDAC8		['CPB2 (1361)', 'MARCHF4 (57574)', 'POMZP3 (22932)', 'BTBD10 (84280)', 'GLYAT (10249)', 'TRIM44 (54765)', 'PSG7 (5676)', 'ERVFRD-1 (405754)', 'NDUFC2-KCTD14 (100532726)'] ['NDUFAF7 (55471)', 'DCN (1634)', 'RUNX3 (864)', 'GLRX2 (51022)', 'VIM (7431)', 'ARHGAP6 (395)', 'CREB3L3 (84699)', 'NGEF (25791)', 'RGS1 (5996)', 'PYGB (5834)', 'R3HDML (140902)', 'SLCO4A1 (28231)', 'SLC17A9 (63910)', 'BIRC7 (7…	['CREB3L3 (84699)', 'CAPRIN2 (65981)', 'FAM162A (26355)', 'CEBPZ (10153)', 'STXBP3 (6814)', 'CRIPT (9419)', 'MRPL44 (65080)', 'RCN3 (57333)', 'GRIP2 (80852)', 'CMPK1 (51727)', 'CPNE7 (27132)', 'GALNT17 (64409)', 'SLC39A10 (57181)', 'C10orf105 (414152)', 'UTP14C (9724)', 'FCGBP (8857)'] ['BAD (572)', 'PAF1 (54623)', 'JARID2 (3720)', 'CLPTM1L (81037)', 'STYK1 (55359)', 'CNN2 (1265)', 'CPB2 (1361)',…	126	114	240
11716	BRD-K88742110	sitagliptin	HDAC8	DPP4	[] ['AQR (9716)', 'SH2D2A (9047)', 'ASTE1 (28990)', 'NEDD4L (23327)', 'ST3GAL6 (10402)', 'DDX20 (11218)', 'CLDN18 (51208)', 'FGFR3 (2261)', 'ADAM7 (8756)', 'ZNF532 (55205)', 'GCN1 (10985)', 'KRT31 (3881)', 'CSK (1445)', 'CEMIP (57214)', 'RPAP1 (26015)', 'RHOV (171177)', 'SARS2 (54938)', 'PTOV1 (53635)', 'CDR2L (30850)', 'RSRC2 (65117)', 'CYP27B1 (1594)', 'TSPO2 (222642)', 'SERPINI2 (5276)', 'UNC5…	['CYP27B1 (1594)'] ['TNMD (64102)', 'RALA (5898)', 'SPAG9 (9043)', 'STARD3NL (83930)', 'DERA (51071)', 'ROS1 (6098)', 'RCN1 (5954)', 'CAMK2B (816)', 'CYB5R4 (51167)', 'CYBRD1 (79901)', 'TSG101 (7251)', 'UBE2D4 (51619)', 'BCKDHB (594)', 'ACHE (43)', 'GNA11 (2767)', 'CIRBP (1153)', 'MOSPD1 (56180)', 'ZDHHC2 (51201)', 'KCTD9 (54793)', 'IQCE (23288)', 'TAX1BP1 (8887)', 'FKBP14 (55033)', 'PLEKHA8 (847…	96	143	239
18107	isonicotinohydroxamic acid	BRD-K96970199	HDAC6		['OSBPL3 (26031)', 'AHR (196)', 'PXDC1 (221749)', 'ZNF585A (199704)'] ['CAMKK1 (84254)', 'REX1BD (55049)', 'ELAC2 (60528)', 'CCDC124 (115098)', 'EEF1AKNMT (51603)', 'FAM136A (84908)', 'CTPS2 (56474)', 'R3HDM1 (23518)', 'MRPS35 (60488)', 'DDX20 (11218)', 'ZC3H15 (55854)', 'FECH (2235)', 'SRBD1 (55133)', 'NUP133 (55746)', 'CRMP1 (1400)', 'BCS1L (617)', 'MCM6 (4175)', 'UBA5 (79876)', 'DUSP12 (11266)…	['EEF1AKNMT (51603)', 'BCS1L (617)', 'VLDLR (7436)', 'MIF (4282)'] ['ATP1A2 (477)', 'MUSK (4593)', 'EFCAB1 (79645)', 'VAMP3 (9341)', 'FOXC1 (2296)', 'PARP12 (64761)', 'DLX3 (1747)', 'INPP5A (3632)', 'PTPN21 (11099)', 'OSBPL3 (26031)', 'SRI (6717)', 'PAG1 (55824)', 'SEMA5B (54437)', 'PPP1R15A (23645)', 'SUSD6 (9766)', 'EPPIN (57119)', 'MYL12A (10627)', 'RGCC (28984)', 'NOD1 (10392)', 'MEST (4232)'…	122	117	239
21165	Tubastatin A	BRD-K79669418	HDAC6	MDM2;MDM4	['CUL7 (9820)', 'JKAMP (51528)', 'TMEM38A (79041)', 'ALPK1 (80216)', 'SP140 (11262)', 'CCNT2 (905)', 'DNAL4 (10126)', 'IFT27 (11020)', 'CFAP69 (79846)', 'CPD (1362)', 'FNBP4 (23360)', 'BTN3A3 (10384)', 'IQCG (84223)', 'SF3B1 (23451)', 'APOL2 (23780)', 'CIR1 (9541)', 'AK7 (122481)', 'TTC13 (79573)', 'ZNF514 (84874)', 'NPHP1 (4867)', 'RABL2A (11159)', 'ASAP2 (8853)', 'GGPS1 (9453)', 'FBXO36 (130888…	['KRT33A (3883)', 'E2F2 (1870)', 'RAD51 (5888)', 'CTDP1 (9150)', 'RPL18 (6141)', 'EXOSC5 (56915)', 'RPLP0 (6175)', 'ACD (65057)', 'CCDC9 (26093)', 'RNF167 (26001)', 'BCL7A (605)', 'POLR1G (10849)', 'ZNF576 (79177)', 'WNT1 (7471)', 'SNRPD2 (6633)', 'TXNDC17 (84817)', 'GDPD2 (54857)', 'TOMM40 (10452)', 'MBD2 (8932)', 'GJA10 (84694)', 'RPLP1 (6176)', 'SAE1 (10055)', 'RPS11 (6205)', 'RPS8 (6202)', 'C…	92	146	238
21166	tubastatin A	BRD-K79669418	HDAC6	MDM2;MDM4	['CUL7 (9820)', 'JKAMP (51528)', 'TMEM38A (79041)', 'ALPK1 (80216)', 'SP140 (11262)', 'CCNT2 (905)', 'DNAL4 (10126)', 'IFT27 (11020)', 'CFAP69 (79846)', 'CPD (1362)', 'FNBP4 (23360)', 'BTN3A3 (10384)', 'IQCG (84223)', 'SF3B1 (23451)', 'APOL2 (23780)', 'CIR1 (9541)', 'AK7 (122481)', 'TTC13 (79573)', 'ZNF514 (84874)', 'NPHP1 (4867)', 'RABL2A (11159)', 'ASAP2 (8853)', 'GGPS1 (9453)', 'FBXO36 (130888…	['KRT33A (3883)', 'E2F2 (1870)', 'RAD51 (5888)', 'CTDP1 (9150)', 'RPL18 (6141)', 'EXOSC5 (56915)', 'RPLP0 (6175)', 'ACD (65057)', 'CCDC9 (26093)', 'RNF167 (26001)', 'BCL7A (605)', 'POLR1G (10849)', 'ZNF576 (79177)', 'WNT1 (7471)', 'SNRPD2 (6633)', 'TXNDC17 (84817)', 'GDPD2 (54857)', 'TOMM40 (10452)', 'MBD2 (8932)', 'GJA10 (84694)', 'RPLP1 (6176)', 'SAE1 (10055)', 'RPS11 (6205)', 'RPS8 (6202)', 'C…	92	146	238
18977	isonicotinohydroxamic acid	ML312	HDAC6	SCARB1	['KMT2C (58508)', 'SOS2 (6655)', 'BBS9 (27241)', 'TRIM4 (89122)', 'DPH3 (285381)', 'MIER3 (166968)', 'NR1D2 (9975)', 'ZNF138 (7697)', 'CASTOR2 (729438)'] ['TSR3 (115939)', 'BCAR1 (9564)', 'LAMC2 (3918)', 'SBNO2 (22904)', 'PKM (5315)', 'PAGE1 (8712)', 'NDE1 (54820)', 'MRPS34 (65993)', 'AFP (174)', 'MRPL28 (10573)', 'TELO2 (9894)', 'HAS3 (3038)', 'NOMO3 (408050)', 'CIAO3 (64428)', 'ANTKMT (65990)',…	['LAMC1 (3915)', 'SELENOH (280636)'] ['ANKIB1 (54467)', 'KRIT1 (889)', 'VPS50 (55610)', 'RALA (5898)', 'FAM13B (51306)', 'DAPK2 (23604)', 'ZFYVE16 (9765)', 'ADAMTS6 (11174)', 'FNIP2 (57600)', 'KMT2C (58508)', 'RC3H2 (54542)', 'ATG5 (9474)', 'CAMK2B (816)', 'ROCK1 (6093)', 'TMEM260 (54916)', 'WIPI1 (55062)', 'PPP2R5C (5527)', 'MRPS33 (51650)', 'RASD2 (23551)', 'SOS2 (6655)', 'METTL4 (64863)', 'SMC…	66	171	237
19668	Belinostat	BRD-K34099515	HDAC1;HDAC2;HDAC3;HDAC6;HDAC8		['FAM76B (143684)', 'KCNN2 (3781)', 'FBXL5 (26234)', 'EDN2 (1907)', 'ESR2 (2100)', 'ZNF429 (353088)'] ['MAD1L1 (8379)', 'MARCO (8685)', 'CPS1 (1373)', 'P2RX6 (9127)', 'TLR8 (51311)', 'AXIN1 (8312)', 'HAGHL (84264)', 'TIMM44 (10469)', 'RAB3D (9545)', 'TMEM205 (374882)', 'GALNTL5 (168391)', 'ABCA2 (20)', 'NDUFA1 (4694)', 'IRF3 (3661)', 'TSKS (60385)', 'TRAP1 (10131)', 'GNGT1 (2792)', 'ALDH1A2 (8854…	['P2RX6 (9127)', 'HAGHL (84264)', 'RAB3D (9545)', 'TMEM205 (374882)', 'TTYH2 (94015)', 'PFKL (5211)', 'DPP7 (29952)', 'HES7 (84667)', 'RPL39 (6170)', 'RPL36A (6173)', 'RPL36A-HNRNPH2 (100529097)'] ['ENPP4 (22875)', 'CD38 (952)', 'CACNG3 (10368)', 'SLC39A9 (55334)', 'FAM13B (51306)', 'ASTE1 (28990)', 'DEPDC1B (55789)', 'DCUN1D1 (54165)', 'DKK3 (27122)', 'SYNE2 (23224)', 'VPS9D1 (9605)', 'FAM76B (1…	77	160	237
19699	belinostat	BRD-K34099515	HDAC1;HDAC2;HDAC3;HDAC6;HDAC8		['FAM76B (143684)', 'KCNN2 (3781)', 'FBXL5 (26234)', 'EDN2 (1907)', 'ESR2 (2100)', 'ZNF429 (353088)'] ['MAD1L1 (8379)', 'MARCO (8685)', 'CPS1 (1373)', 'P2RX6 (9127)', 'TLR8 (51311)', 'AXIN1 (8312)', 'HAGHL (84264)', 'TIMM44 (10469)', 'RAB3D (9545)', 'TMEM205 (374882)', 'GALNTL5 (168391)', 'ABCA2 (20)', 'NDUFA1 (4694)', 'IRF3 (3661)', 'TSKS (60385)', 'TRAP1 (10131)', 'GNGT1 (2792)', 'ALDH1A2 (8854…	['P2RX6 (9127)', 'HAGHL (84264)', 'RAB3D (9545)', 'TMEM205 (374882)', 'TTYH2 (94015)', 'PFKL (5211)', 'DPP7 (29952)', 'HES7 (84667)', 'RPL39 (6170)', 'RPL36A (6173)', 'RPL36A-HNRNPH2 (100529097)'] ['ENPP4 (22875)', 'CD38 (952)', 'CACNG3 (10368)', 'SLC39A9 (55334)', 'FAM13B (51306)', 'ASTE1 (28990)', 'DEPDC1B (55789)', 'DCUN1D1 (54165)', 'DKK3 (27122)', 'SYNE2 (23224)', 'VPS9D1 (9605)', 'FAM76B (1…	77	160	237
20555	BRD-K85133207	Eg5_9814	HDAC1	KSP11	['ZC3HC1 (51530)', 'CD37 (951)', 'ANKRD7 (56311)', 'GRIN3B (116444)', 'PLPPR3 (79948)', 'THSD1 (55901)', 'HLX (3142)', 'RGS20 (8601)', 'VEGFC (7424)', 'ZMAT1 (84460)', 'NLRP11 (204801)', 'RNF182 (221687)', 'C3orf22 (152065)', 'C1QL4 (338761)', 'FAT4 (79633)', 'USP51 (158880)'] ['HS3ST1 (9957)', 'PLEKHG6 (55200)', 'ST3GAL1 (6482)', 'IL20RA (53832)', 'ERBB3 (2065)', 'TTC7A (57217)', 'SLC44A1 (23446…	['IL20RA (53832)', 'MISP (126353)', 'GSKIP (51527)', 'EPCAM (4072)', 'PTK2B (2185)', 'PSD4 (23550)', 'GCOM1 (145781)', 'ARHGAP27 (201176)', 'DENND2D (79961)', 'ELF3 (1999)', 'FBP1 (2203)', 'MYO1D (4642)', 'PKP3 (11187)', 'KIF13B (23303)', 'CLDN23 (137075)', 'MYZAP (100820829)'] ['TBXA2R (6915)', 'ERCC1 (2067)', 'LAMC3 (10319)', 'SLC6A16 (28968)', 'PDZD4 (57595)', 'ATP2B3 (492)', 'PAX2 (5076)', 'N…	117	119	236
3068	apicidin	BRD9876:MK-1775 (4:1 mol/mol)	HDAC1;HDAC2;HDAC3;HDAC6;HDAC8	WEE1	[] ['PIGQ (9091)', 'MLXIPL (51085)', 'VSIG2 (23584)', 'CYBA (1535)', 'PIGV (55650)', 'CYP2W1 (54905)', 'TELO2 (9894)', 'BDKRB1 (623)', 'PROKR2 (128674)', 'CST3 (1471)', 'TLR8 (51311)', 'DHRS12 (79758)', 'PEX11G (92960)', 'TBC1D17 (79735)', 'MED25 (81857)', 'ABHD14A-ACY1 (100526760)', 'RPS6KA1 (6195)', 'GTF3A (2971)', 'TRPV5 (56302)', 'METTL26 (84326)', 'NR0B2 (8431)', 'AGAP3 (116988)', 'CLEC18B (…	[] ['CDC27 (996)', 'AASS (10157)', 'TTC27 (55622)', 'SYT13 (57586)', 'NCAPH2 (29781)', 'SLC4A8 (9498)', 'FAM168A (23201)', 'EIF2AK2 (5610)', 'APPBP2 (10513)', 'NDUFB4 (4710)', 'ZBTB11 (27107)', 'TRHDE (29953)', 'CLASP1 (23332)', 'ZNF37A (7587)', 'SPAG5 (10615)', 'XRCC5 (7520)', 'RFX3 (5991)', 'PUM3 (9933)', 'CHRNA3 (1136)', 'XPO1 (7514)', 'HACE1 (57531)', 'SLC25A24 (29957)', 'NUP50 (10762)', 'IFT…	54	181	235
12354	BRD-K29313308	VX-680	HDAC3	AURKA;AURKB;AURKC	[] ['CYP26B1 (56603)', 'CDKL5 (6792)', 'PRICKLE3 (4007)', 'POLR3B (55703)', 'ERP44 (23071)', 'ZZZ3 (26009)', 'WWC3 (55841)', 'CYBA (1535)', 'RRP12 (23223)', 'CTDP1 (9150)', 'TNPO3 (23534)', 'KDM4A (9682)', 'ACSL4 (2182)', 'TESK2 (10420)', 'SMC1A (8243)', 'LMAN1 (3998)', 'SMC1B (27127)', 'PGM1 (5236)', 'PKP1 (5317)', 'PPIE (10450)', 'NOA1 (84273)', 'PEBP1 (5037)', 'KRT31 (3881)', 'ADNP (23394)', '…	['SEC24C (9632)'] ['FGF22 (27006)', 'CCNT2 (905)', 'PPP2R3C (55012)', 'SCFD1 (23256)', 'AP4S1 (11154)', 'ATP6V1D (51382)', 'EIF3E (3646)', 'SIGLEC5 (8778)', 'CPED1 (79974)', 'FNBP4 (23360)', 'FGF1 (2246)', 'FAHD2A (51011)', 'GNA13 (10672)', 'ENY2 (56943)', 'EPC1 (80314)', 'GNRH2 (2797)', 'KTN1 (3895)', 'HAT1 (8520)', 'HEATR5A (25938)', 'MYO18B (84700)', 'MARCHF7 (64844)', 'OLA1 (29789)', 'DISP2 (…	172	63	235
13133	Merck60	BRD-K30748066	HDAC1;HDAC2	CDK9	[] ['ANOS1 (3730)', 'TASP1 (55617)', 'FLT3LG (2323)', 'TBX15 (6913)', 'ISM1 (140862)', 'PROKR2 (128674)', 'TLR8 (51311)', 'HAGHL (84264)', 'LILRB1 (10859)', 'RPL18A (6142)', 'MEST (4232)', 'CPZ (8532)', 'FASLG (356)', 'HOXA7 (3204)', 'PRMT1 (3276)', 'TMEM160 (54958)', 'KL (9365)', 'MYC (4609)', 'GPR65 (8477)', 'ADAMTS10 (81794)', 'CTU1 (90353)', 'SYPL2 (284612)', 'DQX1 (165545)', 'MEGF10 (84466)'…	['NEUROD1 (4760)'] ['MASP2 (10747)', 'TRAF3IP3 (80342)', 'RNF14 (9604)', 'ISL1 (3670)', 'SYT13 (57586)', 'FAM13B (51306)', 'FBXO42 (54455)', 'LSG1 (55341)', 'TBXAS1 (6916)', 'HIPK2 (28996)', 'PTPN3 (5774)', 'AFF4 (27125)', 'GLI2 (2736)', 'ZNF532 (55205)', 'GTSE1 (51512)', 'ZNF37A (7587)', 'DYNC1I2 (1781)', 'TP73 (7161)', 'RABL2B (11158)', 'SMARCA2 (6595)', 'PUM3 (9933)', 'MEF2C (4208)', 'STRADB (…	58	177	235
14691	BRD-K66532283	sitagliptin	HDAC1;HDAC2	DPP4	['LRRIQ3 (127255)'] ['FUT8 (2530)', 'LTK (4058)', 'SLC9A3R2 (9351)', 'ARHGEF1 (9138)', 'PHACTR3 (116154)', 'SLC4A11 (83959)', 'CPA1 (1357)', 'SERPIND1 (3053)', 'CST4 (1472)', 'LYL1 (4066)', 'CCDC61 (729440)', 'EPHX3 (79852)', 'CCNP (79935)', 'EPHB6 (2051)', 'RARRES2 (5919)', 'ENG (2022)', 'ICAM2 (3384)', 'IL1RL1 (9173)', 'CCDC70 (83446)', 'FLNC (2318)', 'TRPM4 (54795)', 'SAG (6295)', 'ANO1 (55107…	['LYL1 (4066)'] ['DLX6 (1750)', 'ARSD (414)', 'STARD3NL (83930)', 'LRRC23 (10233)', 'SCMH1 (22955)', 'ZZZ3 (26009)', 'KIF1B (23095)', 'FAM168A (23201)', 'TAB2 (23118)', 'CA11 (770)', 'STAG3 (10734)', 'MNT (4335)', 'SNX13 (23161)', 'MAP3K13 (9175)', 'GPR137B (7107)', 'GNB1 (2782)', 'POMGNT1 (55624)', 'EIF2AK1 (27102)', 'CERS4 (79603)', 'KIF4A (24137)', 'MMP11 (4320)', 'GRK3 (157)', 'NDRG3 (57446)'…	64	171	235
4996	BRD-K66532283	AZD6094	HDAC1;HDAC2	MET	['RARB (5915)', 'ITGA4 (3676)', 'HOXC13 (3229)', 'ST8SIA2 (8128)', 'CRH (1392)', 'TMSB15A (11013)', 'NFIA (4774)', 'ZNF281 (23528)', 'ERICH6 (131831)', 'CCDC184 (387856)', 'CAPS2 (84698)', 'ZXDA (7789)'] ['LTBR (4055)', 'ANKS6 (203286)', 'C19orf33 (64073)', 'PKP3 (11187)', 'S100A16 (140576)', 'S100A13 (6284)', 'CASP4 (837)', 'MBP (4155)', 'RPS6KL1 (83694)', 'INAFM2 (100505573)']	['LYL1 (4066)', 'CCRL2 (9034)', 'PODXL (5420)', 'FBXL6 (26233)', 'CCDC9B (388115)', 'PNP (4860)'] ['SLC4A1 (6521)', 'THSD7A (221981)', 'CACNA1G (8913)', 'GABRA3 (2556)', 'HGF (3082)', 'CYP46A1 (10858)', 'MSR1 (4481)', 'ZFYVE16 (9765)', 'CELF2 (10659)', 'NEXMIF (340533)', 'FOXN3 (1112)', 'NRIP2 (83714)', 'COL11A1 (1301)', 'KDM4A (9682)', 'SDK2 (54549)', 'FGF10 (2255)', 'PAX2 (5076)', 'RARB (5915)'…	22	212	234
3652	BRD-K51490254	KIN001-042	HDAC6;HDAC8	GSK3B	['HSD17B3 (3293)', 'RSPO3 (84870)', 'GCSAML (148823)', 'GPR37 (2861)', 'COL24A1 (255631)', 'UBQLN3 (50613)', 'OR8D4 (338662)', 'PRSS57 (400668)', 'TLCD2 (727910)', 'HLA-DQA2 (3118)'] []	[] ['LGALS14 (56891)', 'PSMC4 (5704)', 'IBSP (3381)', 'APBA2 (321)', 'CUL7 (9820)', 'EPHA3 (2042)', 'GUCA1A (2978)', 'METTL24 (728464)', 'ASB1 (51665)', 'STON1-GTF2A1L (286749)', 'CAMK2A (815)', 'ASIC4 (55515)', 'SCARF1 (8578)', 'DCT (1638)', 'NFE2L1 (4779)', 'FOLH1 (2346)', 'ARHGAP28 (79822)', 'IGFALS (3483)', 'APOL4 (80832)', 'HCK (3055)', 'BPI (671)', 'LAMA1 (284217)', 'GPR50 (9248)', 'SEC14L5…	10	222	232
12136	BRD-K85133207	cimetidine	HDAC1	HRH2	[] ['ALOX5 (240)', 'CCDC88C (440193)', 'FAM214A (56204)', 'PRDM1 (639)', 'TNK2 (10188)', 'SLC9A3R2 (9351)', 'CARMIL1 (55604)', 'CHMP2B (25978)', 'OCEL1 (79629)', 'ARHGAP5 (394)', 'PYGB (5834)', 'GABRE (2564)', 'TGM5 (9333)', 'TJP1 (7082)', 'HAS1 (3036)', 'FAM83E (54854)', 'CYP3A5 (1577)', 'RARRES2 (5919)', 'GAB1 (2549)', 'ANXA10 (11199)', 'SELPLG (6404)', 'LTA4H (4048)', 'CLIC5 (53405)', 'SPTBN1 …	['ARHGAP27 (201176)'] ['PLXND1 (23129)', 'PAFAH1B1 (5048)', 'STARD3NL (83930)', 'NCAPD2 (9918)', 'TSPAN9 (10867)', 'RNF216 (54476)', 'ZBTB32 (27033)', 'NUDCD3 (23386)', 'RABEP1 (9135)', 'ADAT1 (23536)', 'TFE3 (7030)', 'HMMR (3161)', 'PAX2 (5076)', 'TULP3 (7289)', 'TDRD3 (81550)', 'ZNF268 (10795)', 'PSMD8 (5714)', 'SNU13 (4809)', 'MIOX (55586)', 'THOC5 (8563)', 'ACO2 (50)', 'CDADC1 (81602)', 'POLR…	108	123	231
407	ISOX	BRD-K33514849	HDAC6		[] ['TRAPPC6A (79090)', 'CEACAM7 (1087)', 'MARCO (8685)', 'LPAR2 (9170)', 'DRD4 (1815)', 'SIDT1 (54847)', 'CYP2W1 (54905)', 'ERMP1 (79956)', 'MKNK2 (2872)', 'UPK3A (7380)', 'PROKR2 (128674)', 'TLR8 (51311)', 'RHBDL1 (9028)', 'CNFN (84518)', 'BCAT2 (587)', 'UPK1A (11045)', 'SLC41A3 (54946)', 'SLC46A2 (57864)', 'EML2 (24139)', 'TRPV5 (56302)', 'GPR45 (11250)', 'TRIM29 (23650)', 'DUOX1 (53905)', 'SL…	[] ['SCYL3 (57147)', 'MTMR7 (9108)', 'RPAP3 (79657)', 'ZFX (7543)', 'VCAN (1462)', 'SPDL1 (54908)', 'POLR2B (5431)', 'SCML1 (6322)', 'TNFRSF17 (608)', 'DKK3 (27122)', 'ARID4B (51742)', 'RIOK2 (55781)', 'TBXAS1 (6916)', 'HIPK2 (28996)', 'FUNDC1 (139341)', 'AFF4 (27125)', 'MGLL (11343)', 'GTSE1 (51512)', 'CTTNBP2 (83992)', 'FGFR1 (2260)', 'SMARCA2 (6595)', 'SIRT1 (23411)', 'IFT74 (80173)', 'RSPH14 …	58	172	230
13712	Parthenolide	BRD-K96431673			['DAB1 (1600)'] ['MCUB (55013)', 'SPRTN (83932)', 'CUL3 (8452)', 'GATB (5188)', 'SUGP2 (10147)', 'NUP133 (55746)', 'ME2 (4200)', 'SLCO4A1 (28231)', 'CCP110 (9738)', 'DNAJC2 (27000)', 'CHCHD3 (54927)', 'TASOR2 (54906)', 'PPWD1 (23398)', 'TCERG1 (10915)', 'CEBPZ (10153)', 'SRSF7 (6432)', 'CENPL (91687)', 'MTERF4 (130916)', 'CENPK (64105)', 'STIL (6491)', 'YWHAQ (10971)', 'TIMM17A (10440)', 'RBM17 (…	[] ['HIVEP2 (3097)', 'CD6 (923)', 'AGPAT4 (56895)', 'SIDT1 (54847)', 'ABCB11 (8647)', 'IPCEF1 (26034)', 'FBLN1 (2192)', 'FDFT1 (2222)', 'FYB1 (2533)', 'SEMA5B (54437)', 'ITPKC (80271)', 'FXYD5 (53827)', 'SLC9A1 (6548)', 'DHRS2 (10202)', 'EPPIN (57119)', 'KLF8 (11279)', 'DCTN6 (10671)', 'GSR (2936)', 'ARHGEF18 (23370)', 'CLC (1178)', 'MAG (4099)', 'BUD31 (8896)', 'TREML2 (79865)', 'HECA (51696)', …	69	161	230
20637	BRD-A94377914	QS-11	HDAC1;HDAC2;HDAC3;HDAC6;HDAC8	ARFGAP1	['IL10RA (3587)', 'RASGRF2 (5924)', 'SOX3 (6658)', 'ENPP2 (5168)', 'MCL1 (4170)', 'KLF10 (7071)', 'ELK4 (2005)', 'TYW3 (127253)', 'ACTG2 (72)', 'METTL17 (64745)', 'AHNAK2 (113146)', 'ELANE (1991)', 'FOXD1 (2297)', 'ITGB3 (3690)'] ['GGCT (79017)', 'ACAA1 (30)', 'PHRF1 (57661)', 'ATP6AP1 (537)', 'MKRN2 (23609)', 'STXBP2 (6813)', 'TOLLIP (54472)', 'FDFT1 (2222)', 'BCKDHB (594)', 'CIRBP (1153)', 'ARF…	['PHRF1 (57661)', 'BCKDHB (594)', 'CIRBP (1153)', 'PEX11G (92960)', 'LRP11 (84918)', 'XG (7499)', 'SWAP70 (23075)', 'UBA3 (9039)', 'BTBD10 (84280)', 'EIF3M (10480)', 'ZDHHC12 (84885)', 'THOC7 (80145)', 'VPS37C (55048)', 'FASN (2194)', 'GLB1 (2720)', 'EIF3F (8665)', 'ZDHHC13 (54503)', 'RPLP2 (6181)', 'MOB2 (81532)', 'LRRC26 (389816)', 'EEF1G (1937)'] ['PROM1 (8842)', 'TNFRSF17 (608)', 'SLC4A8 (949…	105	125	230
21199	PCI-34051	tivantinib	HDAC8, HDAC6, HDAC1	MET	['SS18L2 (51188)', 'UQCRC1 (7384)', 'TBPL1 (9519)', 'PHF23 (79142)', 'TAF11 (6882)', 'PDCD2 (5134)', 'ITGAE (3682)', 'HIRA (7290)', 'RPL3 (6122)', 'MTFMT (123263)', 'NUP88 (4927)', 'C1QBP (708)', 'PDHX (8050)', 'RWDD1 (51389)', 'RNF8 (9025)', 'MDN1 (23195)', 'RPS12 (6206)', 'MRPL2 (51069)', 'SRF (6722)', 'RPL24 (6152)', 'ABITRAM (54942)', 'RPL5 (6125)', 'ATPAF1 (64756)', 'NDUFAF4 (29078)', 'RPS10…	['ALDH3B1 (221)', 'TKTL1 (8277)', 'CD22 (933)', 'GPRC5A (9052)', 'BTN3A1 (11119)', 'TIMP2 (7077)', 'VMP1 (81671)', 'ALPK1 (80216)', 'RBMS2 (5939)', 'DTX2 (113878)', 'CST9L (128821)', 'MSLN (10232)', 'CPPED1 (55313)', 'DENND3 (22898)', 'DCUN1D4 (23142)', 'CLIP4 (79745)', 'ZC3H7A (29066)', 'TMEM128 (85013)', 'KHDC4 (22889)', 'FAM71F1 (84691)', 'KCP (375616)', 'PADI1 (29943)', 'EPHA2 (1969)', 'MBOAT…	112	118	230
4419	isonicotinohydroxamic acid	AZD1480	HDAC6	JAK1, JAK2	[] ['REX1BD (55049)', 'EEF1AKNMT (51603)', 'PRKCQ (5588)', 'SNRPA (6626)', 'LAT2 (7462)', 'NOP14 (8602)', 'CMTM1 (113540)', 'TFAP4 (7023)', 'SF3A1 (10291)', 'TAB1 (10454)', 'RPAP1 (26015)', 'SNRNP70 (6625)', 'NFKB1 (4790)', 'GALNT18 (374378)', 'PCGF1 (84759)', 'DARS2 (55157)', 'RXYLT1 (10329)', 'PRXL2A (84293)', 'DDX54 (79039)', 'TP53TG5 (27296)', 'CNOT1 (23019)', 'IPPK (64768)', 'RFX1 (5989)', '…	['TBL3 (10607)', 'CORO7 (79585)'] ['STARD3NL (83930)', 'TBC1D23 (55773)', 'ROS1 (6098)', 'VAMP3 (9341)', 'ATG5 (9474)', 'CCN5 (8839)', 'ROPN1 (54763)', 'ACSM2B (348158)', 'KLF6 (1316)', 'INPP5A (3632)', 'SNX13 (23161)', 'DERL2 (51009)', 'IPCEF1 (26034)', 'SEMA3C (10512)', 'PPP2R5C (5527)', 'PCM1 (5108)', 'MOXD1 (26002)', 'CFHR2 (3080)', 'MYH7 (4625)', 'CIRBP (1153)', 'SOS2 (6655)', 'MYL12A (10627…	56	174	230
7796	EX-527	KIN001-042	SIRT1	GSK3B	['RPS16 (6217)', 'TREML2 (79865)', 'GATA5 (140628)', 'OR1L8 (138881)', 'COL8A2 (1296)', 'SUPT5H (6829)'] ['PDSS1 (23590)']	[] ['HSPB6 (126393)', 'CD4 (920)', 'PSMC4 (5704)', 'INSRR (3645)', 'POU2F2 (5452)', 'IBSP (3381)', 'SIRT2 (22933)', 'CAMK2A (815)', 'ASIC4 (55515)', 'SCARF1 (8578)', 'ACTN2 (88)', 'DCT (1638)', 'NFE2L1 (4779)', 'SEMA5B (54437)', 'COL16A1 (1307)', 'ITPKC (80271)', 'HSD17B14 (51171)', 'P2RX7 (5027)', 'LTBP4 (8425)', 'SLC5A4 (6527)', 'MIOX (55586)', 'APOL4 (80832)', 'COL20A1 (57642)', 'BPI (671)', '…	7	221	228
3081	apicidin	VX-680	HDAC1;HDAC2;HDAC3;HDAC6;HDAC8	AURKA;AURKB;AURKC	[] ['SLC25A13 (10165)', 'RPUSD1 (113000)', 'CYBA (1535)', 'SLC4A11 (83959)', 'MADCAM1 (8174)', 'TELO2 (9894)', 'BDKRB1 (623)', 'CST3 (1471)', 'MED25 (81857)', 'ODAM (54959)', 'MEP1A (4224)', 'BTNL8 (79908)', 'GTF3A (2971)', 'SPINK4 (27290)', 'SEMG1 (6406)', 'MT1G (4495)', 'PODXL (5420)', 'PNPLA7 (375775)', 'NR0B2 (8431)', 'AGAP3 (116988)', 'TMEM132B (114795)', 'RDH16 (8608)', 'SLC27A3 (11000)', '…	[] ['CFTR (1080)', 'TTC27 (55622)', 'UBA6 (55236)', 'DEPDC1B (55789)', 'RSF1 (51773)', 'SLC4A8 (9498)', 'KIF1B (23095)', 'EIF2AK2 (5610)', 'APPBP2 (10513)', 'DIP2B (57609)', 'PRR11 (55771)', 'TRHDE (29953)', 'ZNF37A (7587)', 'ARHGAP15 (55843)', 'XRCC5 (7520)', 'RFX3 (5991)', 'CHRNA3 (1136)', 'YTHDC1 (91746)', 'AK6 (102157402)', 'SNX10 (29887)', 'HNRNPH3 (3189)', 'SNAP29 (9342)', 'CRKL (1399)', 'T…	58	169	227
8216	Parthenolide	BRD9876:MK-1775 (4:1 mol/mol)		WEE1	[] ['B4GALT7 (11285)', 'TPR (7175)', 'GATB (5188)', 'IARS2 (55699)', 'AP1M1 (8907)', 'PKD2L2 (27039)', 'CCP110 (9738)', 'TFR2 (7036)', 'CHCHD3 (54927)', 'PPWD1 (23398)', 'TCERG1 (10915)', 'UAP1 (6675)', 'PRDX6 (9588)', 'UTP25 (27042)', 'RCOR3 (55758)', 'MTARC2 (54996)', 'GORAB (92344)', 'GHSR (2693)', 'KLF2 (10365)', 'PRR7 (80758)', 'DAP3 (7818)', 'DCAF8 (50717)', 'EGLN1 (54583)', 'TAF5L (27097)'…	[] ['VTA1 (51534)', 'CD4 (920)', 'PGM3 (5238)', 'CD6 (923)', 'RNF10 (9921)', 'MED29 (55588)', 'DNM2 (1785)', 'HSD17B14 (51171)', 'GOLGA3 (2802)', 'PACSIN2 (11252)', 'CHADL (150356)', 'MYOM1 (8736)', 'LAMA1 (284217)', 'EEA1 (8411)', 'ITIH6 (347365)', 'ACP5 (54)', 'CCL17 (6361)', 'GSR (2936)', 'ARHGEF18 (23370)', 'CLC (1178)', 'PRKD2 (25865)', 'CORO2A (7464)', 'KCNT1 (57582)', 'TPD52L1 (7164)', 'HI…	75	152	227
3478	BRD-K66532283	paclitaxel	HDAC1;HDAC2		[] ['CYB561 (1534)', 'SLC9A3R2 (9351)', 'LTBR (4055)', 'GALNT12 (79695)', 'PSD4 (23550)', 'PLEKHA7 (144100)', 'PKP3 (11187)', 'S100A16 (140576)', 'S100A13 (6284)', 'CASP4 (837)']	[] ['SLC4A1 (6521)', 'CACNA1G (8913)', 'DBF4 (10926)', 'ARHGAP44 (9912)', 'HGF (3082)', 'CELF2 (10659)', 'R3HDM1 (23518)', 'NEXMIF (340533)', 'CCAR1 (55749)', 'COL11A1 (1301)', 'CALCRL (10203)', 'SDK2 (54549)', 'CLASP1 (23332)', 'COL19A1 (1310)', 'EFR3B (22979)', 'PPEF1 (5475)', 'CHRD (8646)', 'RBM27 (54439)', 'SIRT1 (23411)', 'TTC28 (23331)', 'GALNT16 (57452)', 'PDYN (5173)', 'SYP (6855)', 'KCND…	10	216	226
16267	BRD-K29313308	sitagliptin	HDAC3	DPP4	[] ['AQR (9716)', 'SYNE2 (23224)', 'YIPF1 (54432)', 'ST3GAL6 (10402)', 'DDX20 (11218)', 'CLDN18 (51208)', 'COASY (80347)', 'RAB27A (5873)', 'MOCOS (55034)', 'P2RY10 (27334)', 'DUSP13 (51207)', 'CPOX (1371)', 'SLC8B1 (80024)', 'GCN1 (10985)', 'SEL1L3 (23231)', 'GABRP (2568)', 'KRT31 (3881)', 'ADNP (23394)', 'CST4 (1472)', 'TIMP1 (7076)', 'CSK (1445)', 'CD276 (80381)', 'CEMIP (57214)', 'RPAP1 (2601…	['CD276 (80381)', 'RPAP1 (26015)', 'SQOR (58472)', 'MFSD13A (79847)'] ['RASGRF1 (5923)', 'FGF22 (27006)', 'RPL31 (6160)', 'CYBRD1 (79901)', 'AGBL5 (60509)', 'LGALS1 (3956)', 'EIF3L (51386)', 'TOMM22 (56993)', 'THOC5 (8563)', 'UGGT2 (55757)', 'ERI1 (90459)', 'KCTD9 (54793)', 'H2AZ2 (94239)', 'MRPL32 (64983)', 'TXNDC9 (10190)', 'CXorf21 (80231)', 'MRPS14 (63931)', 'SEPTIN7 (989)', 'DMAC2L (27109)',…	140	86	226
16126	BRD-K66532283	cimetidine	HDAC1;HDAC2	HRH2	['R3HDM2 (22864)', 'ZXDA (7789)'] ['FUT8 (2530)', 'SLC9A3R2 (9351)', 'MAP4K4 (9448)', 'CPSF1 (29894)', 'PHACTR3 (116154)', 'CPA1 (1357)', 'AP4S1 (11154)', 'ARHGAP5 (394)', 'SLC17A9 (63910)', 'CST4 (1472)', 'LYL1 (4066)', 'EPHX3 (79852)', 'EPHB6 (2051)', 'RARRES2 (5919)', 'ENG (2022)', 'ICAM2 (3384)', 'FLVCR2 (55640)', 'INSL6 (11172)', 'CCRL2 (9034)', 'CCDC70 (83446)', 'FLNC (2318)', 'EMILIN2 (840…	['CCRL2 (9034)'] ['KLHL13 (90293)', 'RHBDD2 (57414)', 'DLX6 (1750)', 'ARHGAP44 (9912)', 'E2F2 (1870)', 'STARD3NL (83930)', 'ZZZ3 (26009)', 'AGA (175)', 'R3HDM1 (23518)', 'CA11 (770)', 'HMG20B (10362)', 'KDM4A (9682)', 'NFYC (4802)', 'RORA (6095)', 'MNT (4335)', 'SMC1A (8243)', 'SLC24A1 (9187)', 'PAX2 (5076)', 'GNB1 (2782)', 'BCORL1 (63035)', 'POMGNT1 (55624)', 'EIF2AK1 (27102)', 'KIF4A (24137)', …	66	159	225
16586	AGK-2	BRD-K44224150	SIRT2		[] ['CLCA4 (22802)', 'CXorf56 (63932)', 'MARCO (8685)', 'MAGEC2 (51438)', 'TNFRSF9 (3604)', 'SMC1B (27127)', 'CDIP1 (29965)', 'DAZL (1618)', 'SLC7A4 (6545)', 'EFS (10278)', 'MMP9 (4318)', 'PAGE4 (9506)', 'ELF4 (2000)', 'MT4 (84560)', 'CKM (1158)', 'ICAM4 (3386)', 'GRM6 (2916)', 'CD86 (942)', 'H1-1 (3024)', 'DNAH8 (1769)', 'WNT1 (7471)', 'NDUFA1 (4694)', 'FAM83C (128876)', 'TSKS (60385)', 'CTAG2 (…	['SPRR2G (6706)', 'HEPHL1 (341208)', 'TUBA3C (7278)', 'LYZL6 (57151)'] ['GCLC (2729)', 'ZNF195 (7748)', 'SEC62 (7095)', 'CLK1 (1195)', 'LSG1 (55341)', 'CCAR1 (55749)', 'BCS1L (617)', 'RABL2B (11158)', 'RFX3 (5991)', 'CCNT2 (905)', 'NRCAM (4897)', 'HSCB (150274)', 'FAM118A (55007)', 'SLCO4A1 (28231)', 'RASSF2 (9770)', 'CDK5RAP1 (51654)', 'CENPT (80152)', 'SETD6 (79918)', 'CCP110 (9738)', 'DMXL2 (2…	129	96	225
18191	BRD-K80183349	Teniposide	HDAC1;HDAC2	TOP2A;TOP2B	['BTN2A2 (10385)', 'IFTAP (119710)', 'MTX3 (345778)', 'ZNF559 (84527)'] ['MVP (9961)', 'ISL1 (3670)', 'IL20RA (53832)', 'SERPINB1 (1992)', 'RNASET2 (8635)', 'DSG2 (1829)', 'FAM107B (83641)', 'MGST2 (4258)', 'OAS1 (4938)', 'MISP (126353)', 'DNAJC5 (80331)', 'CHMP4B (128866)', 'BRS3 (680)', 'KLF5 (688)', 'HMOX2 (3163)', 'SYT17 (51760)', 'ADAP1 (11033)', 'ALDH3A1 (218)', 'MANSC1 (54682)', 'OAS2 (493…	['OAS1 (4938)', 'SLX1A (548593)', 'TSPAN3 (10099)', 'INPP1 (3628)'] ['TBXA2R (6915)', 'ARHGAP44 (9912)', 'MED24 (9862)', 'ZNF839 (55778)', 'DEPDC1 (55635)', 'THAP3 (90326)', 'PHKA2 (5256)', 'LAMC3 (10319)', 'WDR62 (284403)', 'SPAG5 (10615)', 'NRDC (4898)', 'THOC1 (9984)', 'ULK2 (9706)', 'SMARCB1 (6598)', 'HMOX1 (3162)', 'CENPT (80152)', 'CD37 (951)', 'DKKL1 (27120)', 'RPS6KB1 (6198)', 'KAT2A (264…	122	103	225
20231	BRD-K66532283	Savolitinib	HDAC1;HDAC2	MET	['RARB (5915)', 'ITGA4 (3676)', 'HOXC13 (3229)', 'ST8SIA2 (8128)', 'CRH (1392)', 'PTPRD (5789)', 'TMSB15A (11013)', 'NFIA (4774)', 'ZNF281 (23528)', 'KLHDC8A (55220)', 'ERICH6 (131831)', 'EBF1 (1879)', 'GLIPR1L1 (256710)', 'CCDC184 (387856)', 'R3HDM2 (22864)', 'SKIDA1 (387640)', 'CAPS2 (84698)', 'ZBTB37 (84614)', 'SLC24A5 (283652)', 'FBXL22 (283807)', 'ZXDA (7789)'] ['FERMT1 (55612)', 'PTGES (953…	['PODXL (5420)', 'PTGES (9536)', 'CCDC9B (388115)'] ['SLC4A1 (6521)', 'THSD7A (221981)', 'CACNA1G (8913)', 'MASP2 (10747)', 'HGF (3082)', 'BOD1L1 (259282)', 'MSR1 (4481)', 'ZFYVE16 (9765)', 'RSF1 (51773)', 'NEXMIF (340533)', 'NRIP2 (83714)', 'COL11A1 (1301)', 'SDK2 (54549)', 'CLASP1 (23332)', 'LAMP3 (27074)', 'RFX3 (5991)', 'COL19A1 (1310)', 'PPEF1 (5475)', 'HUWE1 (10075)', 'CHRD (8646)', 'PDYN (…	29	196	225
21217	tacedinaline	AC55649	HDAC1;HDAC2;HDAC3;HDAC6;HDAC8	RARB	['SNRNP48 (154007)'] ['GUCA1B (2979)', 'TRIM73 (375593)', 'SOCS1 (8651)']	['LGALS14 (56891)', 'UPP2 (151531)', 'PSMC4 (5704)', 'C8B (732)', 'ZPBP (11055)', 'GUCA1A (2978)', 'WNT8A (7478)', 'DMRT3 (58524)', 'STON1-GTF2A1L (286749)', 'ASIC4 (55515)', 'MOV10L1 (54456)', 'CD5L (922)', 'CAPN6 (827)', 'AMPH (273)', 'CACNA1S (779)', 'PCDHA6 (56142)', 'OPRK1 (4986)', 'FOLH1 (2346)', 'TPSD1 (23430)', 'CECR2 (27443)', 'MIOX (55586)', 'HCK (3055)', 'LAMA1 (284217)', 'ATP1B4 (2343…	4	221	225
15590	SRT-1720	BRD-K13185470	SIRT1	MCL1	['FMO1 (2326)', 'OLIG2 (10215)'] ['TMEM132A (54972)', 'COX10 (1352)', 'ELAC2 (60528)', 'MARK4 (57787)', 'ST7L (54879)', 'NME1-NME2 (654364)', 'CCDC28A (25901)', 'CTNS (1497)', 'RTN4R (65078)', 'HSPA5 (3309)', 'WDR3 (10885)', 'SREBF1 (6720)', 'GTF3C1 (2975)', 'RSBN1 (54665)', 'PEBP1 (5037)', 'SPTLC1 (10558)', 'AARS1 (16)', 'SCD (6319)', 'HM13 (81502)', 'TM9SF4 (9777)', 'CCDC22 (28952)', 'LONP2 (83…	['SCD (6319)'] ['FMO1 (2326)', 'ZNF839 (55778)', 'JKAMP (51528)', 'OPN3 (23596)', 'KLF6 (1316)', 'PPP2R5C (5527)', 'PKD2L2 (27039)', 'PPP2R3C (55012)', 'SCFD1 (23256)', 'EFHC1 (114327)', 'AP4S1 (11154)', 'BPI (671)', 'TRDMT1 (1787)', 'FNBP4 (23360)', 'VIPR1 (7433)', 'BLZF1 (8548)', 'DNAL1 (83544)', 'GPR68 (8111)', 'EVI2A (2123)', 'EDN2 (1907)', 'ISLR (3671)', 'HEATR5A (25938)', 'CDO1 (1036)', 'CO…	138	86	224
18520	BRD-A94377914	BRD-K01737880	HDAC1;HDAC2;HDAC3;HDAC6;HDAC8		['IL10RA (3587)', 'CAAP1 (79886)', 'ZNF639 (51193)', 'NR4A1 (3164)', 'USP30 (84749)', 'NAB2 (4665)', 'CDK12 (51755)'] ['VSIG2 (23584)', 'PITHD1 (57095)', 'PIGV (55650)', 'ACAA1 (30)', 'PHRF1 (57661)', 'ATP6AP1 (537)', 'PIK3IP1 (113791)', 'ARFRP1 (10139)', 'PROKR2 (128674)', 'DHRS7B (25979)', 'MAPK10 (5602)', 'CLDN16 (10686)', 'GORASP1 (64689)', 'HMGCL (3155)', 'RPS6KA1 (6195)', 'DHDDS (79947)', '…	['PHRF1 (57661)', 'DHDDS (79947)'] ['NDUFAF7 (55471)', 'CUL3 (8452)', 'LSG1 (55341)', 'DCUN1D1 (54165)', 'CTPS2 (56474)', 'EIF2AK2 (5610)', 'NDUFB4 (4710)', 'SEC61A2 (55176)', 'NGEF (25791)', 'ZBTB11 (27107)', 'NAV3 (89795)', 'BAZ2A (11176)', 'PUM3 (9933)', 'XPO1 (7514)', 'EPDR1 (54749)', 'PAPOLA (10914)', 'RBM27 (54439)', 'MAP3K20 (51776)', 'SCFD1 (23256)', 'NUP50 (10762)', 'FKBP3 (2287)', 'TIMM…	72	152	224
618	PCI-34051	FH535	HDAC8, HDAC6, HDAC1	PPARgamma, PPARdelta	['PSMB1 (5689)', 'SS18L2 (51188)', 'CSDE1 (7812)', 'PHF23 (79142)', 'TAF11 (6882)', 'GNAI3 (2773)', 'RPL31 (6160)', 'PDCD2 (5134)', 'DYNLL1 (8655)', 'RPLP0 (6175)', 'DDT (1652)', 'POLR2F (5435)', 'MCAT (27349)', 'THOC5 (8563)', 'SAMM50 (25813)', 'GIT1 (28964)', 'C1QBP (708)', 'RNF8 (9025)', 'MDN1 (23195)', 'RPS12 (6206)', 'RARS1 (5917)', 'RPL24 (6152)', 'IFT57 (55081)', 'SF3B6 (51639)', 'RPF1 (80…	['ALDH3B1 (221)', 'CD22 (933)', 'GPRC5A (9052)', 'ARAP2 (116984)', 'VMP1 (81671)', 'MYO9A (4649)', 'ALPK1 (80216)', 'TXK (7294)', 'FRYL (285527)', 'RBMS2 (5939)', 'DTX2 (113878)', 'MSLN (10232)', 'DENND3 (22898)', 'OCIAD1 (54940)', 'CLCN3 (1182)', 'CLIP4 (79745)', 'RALGPS2 (55103)', 'GALE (2582)', 'IDUA (3425)', 'FRAS1 (80144)', 'MAPK8IP3 (23162)', 'PADI1 (29943)', 'EPHA2 (1969)', 'MBOAT2 (129642…	100	124	224
4849	BRD-K66532283	SB52334	HDAC1;HDAC2	ALK5	['MTMR8 (55613)', 'HOXC13 (3229)', 'NMBR (4829)', 'RETREG1 (54463)', 'TMSB15A (11013)', 'LRRIQ3 (127255)', 'ERICH6 (131831)', 'SH3BGR (6450)', 'SLC24A5 (283652)', 'ZNF81 (347344)'] ['ADNP2 (22850)', 'BCAR3 (8412)', 'CCDC9B (388115)', 'CSKMT (751071)', 'NDUFC2-KCTD14 (100532726)']	['PTGES (9536)', 'CCDC9B (388115)'] ['CFTR (1080)', 'TRAF3IP3 (80342)', 'DPEP1 (1800)', 'ABCC2 (1244)', 'KITLG (4254)', 'KMT2C (58508)', 'CTTNBP2 (83992)', 'CHRNA3 (1136)', 'ABCB1 (5243)', 'WDR7 (23335)', 'SOX10 (6663)', 'RSPH14 (27156)', 'R3HDML (140902)', 'CD40LG (959)', 'FLT1 (2321)', 'CORO7-PAM16 (100529144)', 'RUNDC3B (154661)', 'WNT2 (7472)', 'NPTX2 (4885)', 'SFRP4 (6424)', 'OGN (4969)', 'A…	15	208	223
12509	BRD-K29313308	QW-BI-011	HDAC3	EHMT2	['DNAJB13 (374407)'] ['MAP3K9 (4293)', 'SLC45A4 (57210)', 'PRKCH (5583)', 'SLC39A9 (55334)', 'ARHGEF5 (7984)', 'CYBA (1535)', 'MSMO1 (6307)', 'LY75 (4065)', 'SYNE2 (23224)', 'IL17RB (55540)', 'CDH3 (1001)', 'ST3GAL6 (10402)', 'ANKS1A (23294)', 'ELOVL1 (64834)', 'CLDN18 (51208)', 'RDH11 (51109)', 'P4HA2 (8974)', 'PVR (5817)', 'PTGS2 (5743)', 'DUSP13 (51207)', 'SLC8B1 (80024)', 'ICAM1 (3383)', 'GAB…	[] ['ZMYND11 (10771)', 'ZIC2 (7546)', 'RRM2B (50484)', 'RPL31 (6160)', 'STRADB (55437)', 'AGBL5 (60509)', 'SEPHS1 (22929)', 'HCN2 (610)', 'PPM1F (9647)', 'EIF3L (51386)', 'THOC5 (8563)', 'UGGT2 (55757)', 'SYDE1 (85360)', 'H2AZ2 (94239)', 'PSMA2 (5683)', 'MRPL32 (64983)', 'ABI3 (51225)', 'LHX4 (89884)', 'ZC3H7A (29066)', 'SEPTIN7 (989)', 'TTC21B (79809)', 'ALKBH7 (84266)', 'GNAZ (2781)', 'HAT1 (85…	135	87	222
20540	BRD-A94377914	ML312	HDAC1;HDAC2;HDAC3;HDAC6;HDAC8	SCARB1	['HDAC4 (9759)', 'AFF4 (27125)', 'TNPO1 (3842)', 'RBM41 (55285)', 'PAPOLA (10914)', 'DDX5 (1655)', 'FAF2 (23197)', 'SLC4A3 (6508)', 'RO60 (6738)', 'MTERF4 (130916)', 'HEATR5A (25938)', 'C1orf56 (54964)', 'FER (2241)', 'B3GALNT2 (148789)', 'UBXN7 (26043)', 'UTP15 (84135)', 'PHAX (51808)', 'UBTD2 (92181)', 'COPS9 (150678)', 'SOCS4 (122809)', 'SEPTIN10 (151011)', 'GABBR1 (2550)'] ['CEACAM7 (1087)', …	['CYP2W1 (54905)', 'EYA1 (2138)', 'TNNI2 (7136)', 'C1QTNF6 (114904)', 'DDB2 (1643)', 'ACOT4 (122970)', 'CDIN1 (84529)', 'NOXO1 (124056)', 'UPK3B (105375355)', 'ARHGAP23 (57636)'] ['FARP2 (9855)', 'SPRTN (83932)', 'SPDL1 (54908)', 'LSG1 (55341)', 'DKK3 (27122)', 'ATP9A (10079)', 'RIOK2 (55781)', 'HIPK2 (28996)', 'SEC61A2 (55176)', 'EML1 (2009)', 'ATG2B (55102)', 'HDAC4 (9759)', 'KIF2A (3796)', 'NU…	58	164	222
14819	apicidin	QS-11	HDAC1;HDAC2;HDAC3;HDAC6;HDAC8	ARFGAP1	[] ['RALBP1 (10928)', 'MYO16 (23026)', 'KCNQ1 (3784)', 'ADGRF5 (221395)', 'DRD4 (1815)', 'RNF126 (55658)', 'PABPC1 (26986)', 'MKRN2 (23609)', 'TOLLIP (54472)', 'LRRFIP2 (9209)', 'CIRBP (1153)', 'CDC34 (997)', 'SMCHD1 (23347)', 'DHRS12 (79758)', 'AXIN1 (8312)', 'PEX11G (92960)', 'TIMM44 (10469)', 'TMEM205 (374882)', 'LILRB5 (10990)', 'EDF1 (8721)', 'BAG1 (573)', 'ODAM (54959)', 'NCOA7 (135112)', '…	['BAG1 (573)', 'LRRC26 (389816)'] ['CD38 (952)', 'YAF2 (10138)', 'TNFRSF17 (608)', 'SLC4A8 (9498)', 'TBXAS1 (6916)', 'CDK17 (5128)', 'NDUFB4 (4710)', 'PFN2 (5217)', 'ZNF532 (55205)', 'USP33 (23032)', 'P2RY10 (27334)', 'ITM2A (9452)', 'CYLD (1540)', 'ZC3HC1 (51530)', 'ADNP (23394)', 'MAGED2 (10916)', 'MEDAG (84935)', 'HSDL1 (83693)', 'CORO7-PAM16 (100529144)', 'CLEC11A (6320)', 'TFPI2 (7980)', 'AT…	95	126	221
19827	belinostat	BRD-K29086754	HDAC1;HDAC2;HDAC3;HDAC6;HDAC8		['FAM76A (199870)', 'NUCKS1 (64710)', 'KBTBD4 (55709)', 'FAAP24 (91442)', 'LANCL2 (55915)', 'CTSV (1515)', 'MARCHF4 (57574)', 'P4HA3 (283208)', 'AXDND1 (126859)', 'RAD21 (5885)', 'GPR156 (165829)', 'ZDHHC22 (283576)', 'ARHGAP19 (84986)'] ['SEMA3G (56920)', 'RUNX3 (864)', 'RNASET2 (8635)', 'RETSAT (54884)', 'TRIB2 (28951)', 'RGS1 (5996)', 'PYGB (5834)', 'SLCO4A1 (28231)', 'SLC17A9 (63910)', 'ATG4A…	['TRIB2 (28951)', 'METTL26 (84326)', 'CGREF1 (10669)', 'RAB13 (5872)', 'MAP3K5 (4217)'] ['M6PR (4074)', 'PAF1 (54623)', 'FAM76A (199870)', 'NCAPD2 (9918)', 'SNX1 (6642)', 'INPP4A (3631)', 'CLPTM1L (81037)', 'ATP11A (23250)', 'NUCKS1 (64710)', 'FGF10 (2255)', 'NDST1 (3340)', 'CFAP20 (29105)', 'CSNK2A2 (1459)', 'MCAM (4162)', 'CLUL1 (27098)', 'CPB2 (1361)', 'HNRNPH3 (3189)', 'GALNT16 (57452)', 'GIN…	72	149	221
19830	Belinostat	BRD-K29086754	HDAC1;HDAC2;HDAC3;HDAC6;HDAC8		['FAM76A (199870)', 'NUCKS1 (64710)', 'KBTBD4 (55709)', 'FAAP24 (91442)', 'LANCL2 (55915)', 'CTSV (1515)', 'MARCHF4 (57574)', 'P4HA3 (283208)', 'AXDND1 (126859)', 'RAD21 (5885)', 'GPR156 (165829)', 'ZDHHC22 (283576)', 'ARHGAP19 (84986)'] ['SEMA3G (56920)', 'RUNX3 (864)', 'RNASET2 (8635)', 'RETSAT (54884)', 'TRIB2 (28951)', 'RGS1 (5996)', 'PYGB (5834)', 'SLCO4A1 (28231)', 'SLC17A9 (63910)', 'ATG4A…	['TRIB2 (28951)', 'METTL26 (84326)', 'CGREF1 (10669)', 'RAB13 (5872)', 'MAP3K5 (4217)'] ['M6PR (4074)', 'PAF1 (54623)', 'FAM76A (199870)', 'NCAPD2 (9918)', 'SNX1 (6642)', 'INPP4A (3631)', 'CLPTM1L (81037)', 'ATP11A (23250)', 'NUCKS1 (64710)', 'FGF10 (2255)', 'NDST1 (3340)', 'CFAP20 (29105)', 'CSNK2A2 (1459)', 'MCAM (4162)', 'CLUL1 (27098)', 'CPB2 (1361)', 'HNRNPH3 (3189)', 'GALNT16 (57452)', 'GIN…	72	149	221
19962	belinostat	BRD-K13185470	HDAC1;HDAC2;HDAC3;HDAC6;HDAC8	MCL1	['MID1 (4281)', 'LRRN4 (164312)', 'EDN2 (1907)', 'HERC3 (8916)', 'ZNF354C (30832)', 'RTKN2 (219790)', 'PSG4 (5672)'] ['MAD1L1 (8379)', 'CPS1 (1373)', 'CCDC28A (25901)', 'INTS13 (55726)', 'COL5A3 (50509)', 'RPLP0 (6175)', 'AXIN1 (8312)', 'HAGHL (84264)', 'ELOB (6923)', 'TIMM44 (10469)', 'ICAM5 (7087)', 'CNFN (84518)', 'RAB3D (9545)', 'TMEM205 (374882)', 'PTGDS (5730)', 'ABCA2 (20)', 'NRBP1 (29959)…	['HAGHL (84264)', 'TMEM205 (374882)', 'NDUFA10 (4705)', 'SLC6A8 (6535)', 'TTYH2 (94015)', 'PFKL (5211)', 'EEF2 (1938)', 'MCRIP2 (84331)', 'HES7 (84667)', 'RPL39 (6170)', 'RPS28 (6234)', 'RPL36A (6173)', 'RPL36A-HNRNPH2 (100529097)'] ['ENPP4 (22875)', 'CD38 (952)', 'CACNG3 (10368)', 'BTBD7 (55727)', 'SLC39A9 (55334)', 'FAM13B (51306)', 'DEPDC1B (55789)', 'SCML1 (6322)', 'DKK3 (27122)', 'TNIP3 (799…	74	147	221
19970	Belinostat	BRD-K13185470	HDAC1;HDAC2;HDAC3;HDAC6;HDAC8	MCL1	['MID1 (4281)', 'LRRN4 (164312)', 'EDN2 (1907)', 'HERC3 (8916)', 'ZNF354C (30832)', 'RTKN2 (219790)', 'PSG4 (5672)'] ['MAD1L1 (8379)', 'CPS1 (1373)', 'CCDC28A (25901)', 'INTS13 (55726)', 'COL5A3 (50509)', 'RPLP0 (6175)', 'AXIN1 (8312)', 'HAGHL (84264)', 'ELOB (6923)', 'TIMM44 (10469)', 'ICAM5 (7087)', 'CNFN (84518)', 'RAB3D (9545)', 'TMEM205 (374882)', 'PTGDS (5730)', 'ABCA2 (20)', 'NRBP1 (29959)…	['HAGHL (84264)', 'TMEM205 (374882)', 'NDUFA10 (4705)', 'SLC6A8 (6535)', 'TTYH2 (94015)', 'PFKL (5211)', 'EEF2 (1938)', 'MCRIP2 (84331)', 'HES7 (84667)', 'RPL39 (6170)', 'RPS28 (6234)', 'RPL36A (6173)', 'RPL36A-HNRNPH2 (100529097)'] ['ENPP4 (22875)', 'CD38 (952)', 'CACNG3 (10368)', 'BTBD7 (55727)', 'SLC39A9 (55334)', 'FAM13B (51306)', 'DEPDC1B (55789)', 'SCML1 (6322)', 'DKK3 (27122)', 'TNIP3 (799…	74	147	221
6590	AGK-2	GSK-J4	SIRT2	KDM6A;KDM6B	[] ['GABRA3 (2556)', 'BAK1 (578)', 'MAGEC2 (51438)', 'OAT (4942)', 'ABCB11 (8647)', 'TP53INP2 (58476)', 'OPHN1 (4983)', 'JPH4 (84502)', 'KRT31 (3881)', 'ACOT8 (10005)', 'PGK1 (5230)', 'UBL4A (8266)', 'TIMP1 (7076)', 'CKM (1158)', 'OAZ1 (4946)', 'ICAM4 (3386)', 'CD86 (942)', 'NRBP1 (29959)', 'IGFBP5 (3488)', 'TNFAIP6 (7130)', 'WNT1 (7471)', 'SBDS (51119)', 'TXNDC17 (84817)', 'GDPD2 (54857)', 'LAMT…	[] ['RAD52 (5893)', 'ZNF195 (7748)', 'DLEC1 (9940)', 'SEC62 (7095)', 'MBTD1 (54799)', 'STAP1 (26228)', 'AIFM2 (84883)', 'POLQ (10721)', 'POU1F1 (5449)', 'IFT80 (57560)', 'CPSF1 (29894)', 'FAM76B (143684)', 'SORBS1 (10580)', 'MZF1 (7593)', 'SGSM3 (27352)', 'PNN (5411)', 'HSF4 (3299)', 'SETD6 (79918)', 'CSPP1 (79848)', 'KLHDC4 (54758)', 'CLASRP (11129)', 'HOXA5 (3202)', 'DOCK8 (81704)', 'CDK5RAP3 (…	78	142	220
16893	BRD-A94377914	BRD-K30748066	HDAC1;HDAC2;HDAC3;HDAC6;HDAC8	CDK9	['CPVL (54504)', 'FASTKD2 (22868)', 'SENP5 (205564)'] ['GGCT (79017)', 'CDH1 (999)', 'KATNIP (23247)', 'CYP2W1 (54905)', 'LLGL2 (3993)', 'FDFT1 (2222)', 'STRN4 (29888)', 'MFSD11 (79157)', 'PROKR2 (128674)', 'ASIP (434)', 'VGLL1 (51442)', 'DHRS12 (79758)', 'PHKB (5257)', 'PEX11G (92960)', 'DDX49 (54555)', 'SPOCK2 (9806)', 'UPK2 (7379)', 'MVK (4598)', 'C10orf95 (79946)', 'LRP11 (84918)', 'PRMT1 (32…	['CYP2W1 (54905)', 'NEUROD1 (4760)'] ['NDUFAF7 (55471)', 'ARHGAP31 (57514)', 'VCL (7414)', 'VCAN (1462)', 'LSG1 (55341)', 'SLC4A8 (9498)', 'TBXAS1 (6916)', 'CDK17 (5128)', 'HIPK2 (28996)', 'ZBTB11 (27107)', 'AFF4 (27125)', 'GLI2 (2736)', 'USP33 (23032)', 'RABL2B (11158)', 'PUM3 (9933)', 'BZW1 (9689)', 'XPO1 (7514)', 'ATG16L1 (55054)', 'NUP50 (10762)', 'SLC35E4 (339665)', 'CYTH4 (27128)', 'TMED8 (…	77	143	220
20043	PCI-34051	myriocin	HDAC8, HDAC6, HDAC1	SPTLC1;SPTLC2;SPTLC3	['OAT (4942)', 'AP1B1 (162)', 'PRPF6 (24148)', 'PSMA7 (5688)', 'ASCC3 (10973)', 'PCMT1 (5110)', 'RPL21 (6144)', 'PFKL (5211)', 'EXOC6B (23233)', 'DYNLT1 (6993)'] ['RUFY3 (22902)', 'BTN3A1 (11119)', 'ZC3H11A (9877)', 'FRYL (285527)', 'NLRC4 (58484)', 'CAPN3 (825)', 'HPS4 (89781)', 'SLC16A8 (23539)', 'PLCB4 (5332)', 'LMF1 (64788)', 'AKAP8 (10270)', 'CDK5RAP3 (80279)', 'EZH1 (2145)', 'HLF (3131)', '…	['BTN3A1 (11119)', 'FRYL (285527)', 'TMEM128 (85013)', 'SREK1 (140890)', 'ODR4 (54953)', 'NIT1 (4817)', 'UVSSA (57654)', 'CEP44 (80817)', 'TMEM161B (153396)', 'CATSPER2 (117155)', 'RNPC3 (55599)'] ['MAD1L1 (8379)', 'GGCT (79017)', 'UQCRC1 (7384)', 'HEBP1 (50865)', 'MAMLD1 (10046)', 'PHF20 (51230)', 'TOMM34 (10953)', 'PEX3 (8504)', 'HEBP2 (23593)', 'OAT (4942)', 'INPP5A (3632)', 'PREP (5550)', 'KD…	95	125	220
12662	BRD-K51490254	sitagliptin	HDAC6;HDAC8	DPP4	['MYOG (4656)'] ['TCERG1 (10915)', 'SRGN (5552)', 'NGDN (25983)', 'PRUNE1 (58497)', 'SLC6A9 (6536)', 'C1GALT1C1L (728819)', 'PPP1R2B (153743)', 'MTRNR2L3 (100462983)']	[] ['ETV1 (2115)', 'ARSD (414)', 'PAFAH1B1 (5048)', 'RNF216 (54476)', 'MRPS10 (55173)', 'H6PD (9563)', 'LTBP1 (4052)', 'TAB2 (23118)', 'NTN1 (9423)', 'ATP11A (23250)', 'MNT (4335)', 'SREBF1 (6720)', 'ACADVL (37)', 'TUBE1 (51175)', 'RAB10 (10890)', 'HADHA (3030)', 'CTTN (2017)', 'ANKRD10 (55608)', 'COMT (1312)', 'ARCN1 (372)', 'MRPS18A (55168)', 'SCD (6319)', 'MMP11 (4320)', 'SLC25A1 (6576)', 'GTP…	9	210	219
14285	BRD-K80183349	teniposide	HDAC1;HDAC2	TOP2A;TOP2B	['HACE1 (57531)'] ['MVP (9961)', 'ISL1 (3670)', 'IL20RA (53832)', 'SERPINB1 (1992)', 'RNASET2 (8635)', 'DSG2 (1829)', 'FAM107B (83641)', 'MGST2 (4258)', 'OAS1 (4938)', 'MISP (126353)', 'DNAJC5 (80331)', 'CHMP4B (128866)', 'BRS3 (680)', 'KLF5 (688)', 'HMOX2 (3163)', 'SYT17 (51760)', 'ADAP1 (11033)', 'ALDH3A1 (218)', 'MANSC1 (54682)', 'OAS2 (4939)', 'VDR (7421)', 'VIPR1 (7433)', 'GPD2 (2820)', 'SDC…	['OAS1 (4938)'] ['TBXA2R (6915)', 'ARHGAP44 (9912)', 'MED24 (9862)', 'ZNF839 (55778)', 'DEPDC1 (55635)', 'THAP3 (90326)', 'PHKA2 (5256)', 'LAMC3 (10319)', 'WDR62 (284403)', 'SPAG5 (10615)', 'NRDC (4898)', 'THOC1 (9984)', 'ULK2 (9706)', 'SMARCB1 (6598)', 'HMOX1 (3162)', 'CENPT (80152)', 'CD37 (951)', 'DKKL1 (27120)', 'RPS6KB1 (6198)', 'KAT2A (2648)', 'DLX4 (1748)', 'DUSP3 (1845)', 'ELMOD1 (55531)'…	119	100	219
20343	PCI-34051	BRD-K29086754	HDAC8, HDAC6, HDAC1		['RTN4R (65078)', 'PHF5A (84844)', 'PFN1 (5216)', 'LLGL1 (3996)', 'WDR81 (124997)', 'RCOR2 (283248)', 'CNBP (7555)', 'MRPL36 (64979)', 'PRPF8 (10594)', 'S1PR5 (53637)', 'HMCES (56941)', 'PRRT4 (401399)', 'ISY1 (57461)'] ['OSBPL7 (114881)', 'CRAMP1 (57585)', 'MGLL (11343)', 'TXK (7294)', 'GABRE (2564)', 'DENND3 (22898)', 'DVL1 (1855)', 'ABCC3 (8714)', 'MFSD10 (10227)', 'NR3C1 (2908)', 'INO80B (834…	['DENND3 (22898)', 'NR3C1 (2908)', 'INO80B (83444)', 'KCTD3 (51133)', 'LOXL4 (84171)', 'FRAS1 (80144)', 'CDKN2A (1029)', 'ANKRD61 (100310846)', 'SGMS2 (166929)', 'AFF1 (4299)', 'IQGAP3 (128239)', 'PMEL (6490)', 'ARHGEF28 (64283)'] ['VTA1 (51534)', 'NME1-NME2 (654364)', 'ADGRA2 (25960)', 'RTN4R (65078)', 'AKR7A2 (8574)', 'NGFR (4804)', 'NDUFB4 (4710)', 'CYB5R4 (51167)', 'KIF26A (26153)', 'DNAJA2 (…	70	149	219
21163	Tubastatin A	LY2109761	HDAC6	TGFB1	['ARID4B (51742)', 'ALPK1 (80216)', 'TMC5 (79838)', 'FNBP4 (23360)', 'KDM3A (55818)', 'TIA1 (7072)', 'CD46 (4179)', 'CIR1 (9541)', 'RABL2A (11159)', 'LPP (4026)', 'CLDN12 (9069)', 'DIP2A (23181)', 'ADAMTS13 (11093)', 'MRNIP (51149)', 'TTC14 (151613)', 'ARFIP1 (27236)', 'GPT (2875)', 'TMEM68 (137695)', 'HEXD (284004)', 'B3GNT2 (10678)', 'RNF213 (57674)', 'BBS1 (582)', 'DNHD1 (144132)', 'RBM43 (375…	['E2F2 (1870)', 'UQCRC1 (7384)', 'ABCF2 (10061)', 'RAD51 (5888)', 'RPL18 (6141)', 'XRCC1 (7515)', 'EXOSC5 (56915)', 'WDR47 (22911)', 'ORC1 (4998)', 'RPLP0 (6175)', 'DLD (1738)', 'ACD (65057)', 'RPS19 (6223)', 'GRWD1 (83743)', 'LIG1 (3978)', 'BCAT2 (587)', 'RBM28 (55131)', 'FANCE (2178)', 'MRPL37 (51253)', 'MFN2 (9927)', 'PLEKHM2 (23207)', 'TTF2 (8458)', 'B4GALT2 (8704)', 'POLR1G (10849)', 'ZCCHC1…	108	111	219
21164	tubastatin A	LY2109761	HDAC6	TGFB1	['ARID4B (51742)', 'ALPK1 (80216)', 'TMC5 (79838)', 'FNBP4 (23360)', 'KDM3A (55818)', 'TIA1 (7072)', 'CD46 (4179)', 'CIR1 (9541)', 'RABL2A (11159)', 'LPP (4026)', 'CLDN12 (9069)', 'DIP2A (23181)', 'ADAMTS13 (11093)', 'MRNIP (51149)', 'TTC14 (151613)', 'ARFIP1 (27236)', 'GPT (2875)', 'TMEM68 (137695)', 'HEXD (284004)', 'B3GNT2 (10678)', 'RNF213 (57674)', 'BBS1 (582)', 'DNHD1 (144132)', 'RBM43 (375…	['E2F2 (1870)', 'UQCRC1 (7384)', 'ABCF2 (10061)', 'RAD51 (5888)', 'RPL18 (6141)', 'XRCC1 (7515)', 'EXOSC5 (56915)', 'WDR47 (22911)', 'ORC1 (4998)', 'RPLP0 (6175)', 'DLD (1738)', 'ACD (65057)', 'RPS19 (6223)', 'GRWD1 (83743)', 'LIG1 (3978)', 'BCAT2 (587)', 'RBM28 (55131)', 'FANCE (2178)', 'MRPL37 (51253)', 'MFN2 (9927)', 'PLEKHM2 (23207)', 'TTF2 (8458)', 'B4GALT2 (8704)', 'POLR1G (10849)', 'ZCCHC1…	108	111	219
11551	ISOX	neopeltolide	HDAC6		[] ['LPAR2 (9170)', 'ABCA7 (10347)', 'HES2 (54626)', 'CPA1 (1357)', 'BDKRB1 (623)', 'TRADD (8717)', 'MOGS (7841)', 'TNFSF4 (7292)', 'EML2 (24139)', 'SLC16A3 (9123)', 'REN (5972)', 'ADAMTS19 (171019)', 'CTF1 (1489)', 'ADAM8 (101)', 'TEKT5 (146279)', 'ACOXL (55289)', 'ZNF524 (147807)', 'SNCG (6623)', 'BAIAP2 (10458)', 'MYOZ1 (58529)', 'WT1 (7490)', 'CDIN1 (84529)', 'TNFRSF18 (8784)', 'ESPN (83715)'…	['TEKT5 (146279)'] ['RPAP3 (79657)', 'ZFX (7543)', 'FARP2 (9855)', 'DBF4 (10926)', 'DPEP1 (1800)', 'METTL1 (4234)', 'AGA (175)', 'SPDL1 (54908)', 'DCUN1D1 (54165)', 'CCAR1 (55749)', 'CS (1431)', 'DIP2B (57609)', 'EML1 (2009)', 'NAV3 (89795)', 'KIF2A (3796)', 'FUNDC1 (139341)', 'CA12 (771)', 'GTSE1 (51512)', 'ZNF37A (7587)', 'VDAC3 (7419)', 'XRCC5 (7520)', 'SENP1 (29843)', 'PUM3 (9933)', 'PTPRC (5…	27	191	218
20200	BRD-A94377914	neopeltolide	HDAC1;HDAC2;HDAC3;HDAC6;HDAC8		['PUM3 (9933)', 'HEATR1 (55127)', 'CAAP1 (79886)', 'SNX21 (90203)', 'MKLN1 (4289)', 'FAM124A (220108)', 'RRP1B (23076)', 'PCOLCE2 (26577)', 'NAB2 (4665)', 'HSPA4 (3308)', 'ERFE (151176)', 'TRABD2A (129293)'] ['CYB561 (1534)', 'CDH1 (999)', 'LLGL2 (3993)', 'CPA1 (1357)', 'MFSD11 (79157)', 'PIK3IP1 (113791)', 'ASAH1 (427)', 'ALDOC (230)', 'ST6GALNAC5 (81849)', 'HMGCL (3155)', 'GALNT12 (79695)', 'C1…	['LLGL2 (3993)', 'MFSD11 (79157)', 'ASAH1 (427)', 'PSD4 (23550)', 'CNKSR1 (10256)', 'DUSP10 (11221)', 'TEKT5 (146279)', 'LMBRD1 (55788)', 'ACOT4 (122970)', 'RNF222 (643904)', 'DDR1 (780)'] ['FARP2 (9855)', 'ARHGAP31 (57514)', 'SPDL1 (54908)', 'DCUN1D1 (54165)', 'DIP2B (57609)', 'EML1 (2009)', 'IARS2 (55699)', 'NAV3 (89795)', 'KIF2A (3796)', 'NUP133 (55746)', 'FUNDC1 (139341)', 'VASH1 (22846)', 'C…	58	160	218
7621	SRT-1720	bafilomycin A1	SIRT1	ATP6V0A1	[] ['RTN4R (65078)', 'ARHGEF5 (7984)', 'LY75 (4065)', 'ANKS1A (23294)', 'ARFGEF1 (10565)', 'TP53BP1 (7158)', 'SREBF1 (6720)', 'CAMSAP3 (57662)', 'AACS (65985)', 'CADPS2 (93664)', 'GSK3B (2932)', 'MAP3K4 (4216)', 'GCN1 (10985)', 'SCD (6319)', 'ERMP1 (79956)', 'HERC1 (8925)', 'ARHGEF18 (23370)', 'SLC1A5 (6510)', 'CCDC9 (26093)', 'CNFN (84518)', 'MEGF8 (1954)', 'FSCN3 (29999)', 'RPS6KB1 (6198)', 'CD…	[] ['WNT16 (51384)', 'FAM76A (199870)', 'RRM2B (50484)', 'NNAT (4826)', 'OPN3 (23596)', 'FLYWCH1 (84256)', 'TNS1 (7145)', 'MPP4 (58538)', 'RASL10A (10633)', 'TELO2 (9894)', 'IFT52 (51098)', 'BPI (671)', 'PCDH11X (27328)', 'HCFC1R1 (54985)', 'STUB1 (10273)', 'ZNF174 (7727)', 'KCTD9 (54793)', 'SYDE1 (85360)', 'PRKAG2 (51422)', 'ABI3 (51225)', 'PHACTR2 (9749)', 'PLCD4 (84812)', 'UAP1 (6675)', 'BLZF1…	114	103	217
10697	BRD-K88742110	SR8278	HDAC8	NR1D1	[] ['DBNDD1 (79007)', 'TACC3 (10460)', 'TNFRSF9 (3604)', 'NEDD4L (23327)', 'POLD1 (5424)', 'U2AF2 (11338)', 'CPSF1 (29894)', 'MCM2 (4171)', 'SNRPA (6626)', 'PHLPP1 (23239)', 'SLC27A5 (10998)', 'CNOT3 (4849)', 'DAZL (1618)', 'ZNF516 (9658)', 'SETD6 (79918)', 'USP31 (57478)', 'CSK (1445)', 'HNRNPL (3191)', 'SARS2 (54938)', 'PTOV1 (53635)', 'HLF (3131)', 'CDR2L (30850)', 'TMEM33 (55161)', 'DHX15 (16…	[] ['FAM214B (80256)', 'SPAG9 (9043)', 'ROS1 (6098)', 'CREB3L3 (84699)', 'CYB5R4 (51167)', 'STK10 (6793)', 'TSG101 (7251)', 'PCM1 (5108)', 'CD82 (3732)', 'MMP2 (4313)', 'HCN2 (610)', 'P2RX6 (9127)', 'SLC35E4 (339665)', 'JOSD1 (9929)', 'VSX1 (30813)', 'IFT52 (51098)', 'DNTTIP1 (116092)', 'MOSPD1 (56180)', 'FOXF1 (2294)', 'SNAPC2 (6618)', 'FKBP14 (55033)', 'PLEKHA8 (84725)', 'WSB1 (26118)', 'CCDC34…	115	102	217
16989	BRD-K85133207	BRD-K27224038	HDAC1		['WTIP (126374)', 'PRXL2C (195827)', 'SP8 (221833)', 'APLN (8862)'] ['SH3YL1 (26751)', 'FAM214A (56204)', 'PLEKHH1 (57475)', 'IL17RB (55540)', 'SPHK2 (56848)', 'ARHGEF10L (55160)', 'CARMIL1 (55604)', 'MAGI3 (260425)', 'OVGP1 (5016)', 'DZANK1 (55184)', 'RBM41 (55285)', 'DHX32 (55760)', 'SEL1L3 (23231)', 'OCEL1 (79629)', 'SMPD3 (55512)', 'SYT17 (51760)', 'CYTH2 (9266)', 'CYP3A5 (1577)', 'RARRES2 (5…	['DSC2 (1824)'] ['PAFAH1B1 (5048)', 'TSPAN9 (10867)', 'ANLN (54443)', 'ZBTB32 (27033)', 'NUDCD3 (23386)', 'FHL1 (2273)', 'PHF20 (51230)', 'NUCKS1 (64710)', 'CAMK2A (815)', 'TEAD2 (8463)', 'SEMA5B (54437)', 'PSMD8 (5714)', 'LGALS1 (3956)', 'SNU13 (4809)', 'ACO2 (50)', 'KLF8 (11279)', 'UGGT2 (55757)', 'PDCD5 (9141)', 'FBL (2091)', 'NUDT1 (4521)', 'ACTA2 (59)', 'TMEM109 (79073)', 'VWF (7450)', 'MAGO…	95	122	217
21215	PCI-34051	etoposide	HDAC8, HDAC6, HDAC1	TOP2A	['CAMKK1 (84254)', 'SS18L2 (51188)', 'VTA1 (51534)', 'UQCRC1 (7384)', 'TBPL1 (9519)', 'PHF23 (79142)', 'GNAI3 (2773)', 'UFD1 (7353)', 'RPL31 (6160)', 'PDCD2 (5134)', 'RPLP0 (6175)', 'ACOT7 (11332)', 'HIRA (7290)', 'THOC5 (8563)', 'RPL3 (6122)', 'PBDC1 (51260)', 'MTFMT (123263)', 'GIT1 (28964)', 'PFN1 (5216)', 'NUP88 (4927)', 'C1QBP (708)', 'RNGTT (8732)', 'MTRF1L (54516)', 'RNF8 (9025)', 'MDN1 (2…	['YBX2 (51087)', 'ALDH3B1 (221)', 'TKTL1 (8277)', 'CD22 (933)', 'GPRC5A (9052)', 'ARAP2 (116984)', 'CDON (50937)', 'ALPK1 (80216)', 'FRYL (285527)', 'RBMS2 (5939)', 'DTX2 (113878)', 'CST9L (128821)', 'MSLN (10232)', 'CIAO3 (64428)', 'DENND3 (22898)', 'GAB1 (2549)', 'CLCN3 (1182)', 'MORC1 (27136)', 'CLIP4 (79745)', 'GALE (2582)', 'EDN2 (1907)', 'IDUA (3425)', 'FAM71F1 (84691)', 'KCP (375616)', 'KC…	119	98	217
7975	EX-527	BRD-K96970199	SIRT1		[] ['SPRTN (83932)', 'RIOK2 (55781)', 'NUP133 (55746)', 'ARRDC3 (57561)', 'PPWD1 (23398)', 'TCERG1 (10915)', 'CEBPZ (10153)', 'GPR89A (653519)', 'PTBP2 (58155)', 'IFT81 (28981)', 'FASTKD3 (79072)', 'CHD1L (9557)', 'TIMM17A (10440)', 'ELP2 (55250)', 'EXOC6 (54536)', 'TNFRSF11A (8792)', 'UCK2 (7371)', 'MRPL9 (65005)', 'SNAPIN (23557)', 'TEX9 (374618)', 'CHD1 (1105)', 'B4GALT3 (8703)', 'CHTOP (26097…	[] ['TNFRSF9 (3604)', 'GINM1 (116254)', 'GPC1 (2817)', 'CNN2 (1265)', 'ACTN1 (87)', 'STK10 (6793)', 'SIDT1 (54847)', 'SEMA5B (54437)', 'COL16A1 (1307)', 'FXYD5 (53827)', 'SLC9A1 (6548)', 'UNC13D (201294)', 'TBC1D2 (55357)', 'IL12RB1 (3594)', 'TIMP3 (7078)', 'DHRS2 (10202)', 'MANBAL (63905)', 'ELF4 (2000)', 'KLF8 (11279)', 'AQP9 (366)', 'EYA1 (2138)', 'RELB (5971)', 'ARHGEF18 (23370)', 'IL4I1 (259…	40	176	216
14166	Merck60	QS-11	HDAC1;HDAC2	ARFGAP1	[] ['ANOS1 (3730)', 'WDR18 (57418)', 'NOX3 (50508)', 'EXOSC7 (23016)', 'MKRN2 (23609)', 'LRRFIP2 (9209)', 'GGT5 (2687)', 'ARFRP1 (10139)', 'TIMM44 (10469)', 'TMEM205 (374882)', 'PDHX (8050)', 'PTPMT1 (114971)', 'RPS13 (6207)', 'RRP9 (9136)', 'ZBTB47 (92999)', 'SARDH (1757)', 'DBH (1621)', 'TP53TG5 (27296)', 'XG (7499)', 'AIPL1 (23746)', 'CAP1 (10487)', 'KL (9365)', 'STX11 (8676)', 'EIF4A3 (9775)'…	['XG (7499)', 'EIF3M (10480)'] ['GCLC (2729)', 'YAF2 (10138)', 'WDR37 (22884)', 'ZNF800 (168850)', 'TNFRSF17 (608)', 'SYNE2 (23224)', 'TBXAS1 (6916)', 'AHRR (57491)', 'NDUFB4 (4710)', 'ZNF532 (55205)', 'VPS9D1 (9605)', 'ITM2A (9452)', 'CARMIL1 (55604)', 'CNOT4 (4850)', 'MAGED2 (10916)', 'HSDL1 (83693)', 'CORO7-PAM16 (100529144)', 'CARD8 (22900)', 'CFAP69 (79846)', 'MTPN (136319)', 'ZC3HAV1 (56829…	71	145	216
1705	BRD-K11533227	sitagliptin	HDAC1;HDAC2	DPP4	[] ['SH2D2A (9047)', 'ARHGAP6 (395)', 'MXD1 (4084)', 'MOCOS (55034)', 'SEL1L3 (23231)', 'TUBB1 (81027)', 'CEMIP (57214)', 'RHAG (6005)', 'CXCR4 (7852)', 'BTN1A1 (696)', 'CPNE5 (57699)', 'ANO1 (55107)', 'TNS4 (84951)', 'DSG1 (1828)', 'MTHFS (10588)', 'ABHD17C (58489)', 'SOX13 (9580)', 'CD96 (10225)', 'GRHL3 (57822)', 'RHPN1 (114822)', 'TFF1 (7031)', 'SLC18A2 (6571)', 'LDHC (3948)', 'KLK1 (3816)', …	[] ['ARHGAP33 (115703)', 'ARSD (414)', 'PAFAH1B1 (5048)', 'STARD3NL (83930)', 'LRRC23 (10233)', 'TTC19 (54902)', 'GOPC (57120)', 'FAM168A (23201)', 'TAB2 (23118)', 'DNAJC25 (548645)', 'SNX24 (28966)', 'NTN1 (9423)', 'CDK13 (8621)', 'PRR11 (55771)', 'PTPN21 (11099)', 'GNB1 (2782)', 'AGBL5 (60509)', 'POMGNT1 (55624)', 'PGS1 (9489)', 'ANKRD10 (55608)', 'P3H2 (55214)', 'NAT14 (57106)', 'MMP11 (4320)'…	37	178	215
15177	BRD-K51490254	neopeltolide	HDAC6;HDAC8		['PLEKHG2 (64857)', 'NHSL1 (57224)'] ['DZANK1 (55184)', 'ZNF133 (7692)', 'DNAJC1 (64215)', 'ZNF682 (91120)', 'SMCO1 (255798)', 'RNF115 (27246)']	[] ['CFTR (1080)', 'MYCBP2 (23077)', 'VTA1 (51534)', 'BTK (695)', 'TSPAN9 (10867)', 'IBSP (3381)', 'STAU2 (27067)', 'USP28 (57646)', 'ZNF275 (10838)', 'SMG6 (23293)', 'MNT (4335)', 'PDCD2 (5134)', 'SREBF1 (6720)', 'TBX21 (30009)', 'CLASP1 (23332)', 'DNM2 (1785)', 'DCT (1638)', 'SLC35C2 (51006)', 'MEF2C (4208)', 'PTPRC (5788)', 'GSK3B (2932)', 'SSH1 (54434)', 'SF3B2 (10992)', 'CMTM1 (113540)', 'TN…	8	205	213
15877	BRD-K29313308	BRD-K13185470	HDAC3	MCL1	['FMO1 (2326)', 'OLIG2 (10215)'] ['TMEM132A (54972)', 'COX10 (1352)', 'NME1-NME2 (654364)', 'PRICKLE3 (4007)', 'RTN4R (65078)', 'HSPA5 (3309)', 'CTDP1 (9150)', 'WDR3 (10885)', 'PHRF1 (57661)', 'PTPN3 (5774)', 'SREBF1 (6720)', 'SMC1A (8243)', 'SCARB1 (949)', 'MCM2 (4171)', 'PTPN23 (25930)', 'SMC1B (27127)', 'SDF4 (51150)', 'RSBN1 (54665)', 'PHLPP1 (23239)', 'MYBPC2 (4606)', 'PEBP1 (5037)', 'GANAB …	['SCD (6319)'] ['FMO1 (2326)', 'ZNF839 (55778)', 'MARK3 (4140)', 'PPP2R5C (5527)', 'CCNT2 (905)', 'PPP2R3C (55012)', 'SCFD1 (23256)', 'EFHC1 (114327)', 'AP4S1 (11154)', 'BPI (671)', 'CPED1 (79974)', 'TRDMT1 (1787)', 'WSB1 (26118)', 'FNBP4 (23360)', 'BTN2A1 (11120)', 'CLK4 (57396)', 'TRAPPC13 (80006)', 'DNAL1 (83544)', 'GPR68 (8111)', 'EVI2A (2123)', 'PTPN12 (5782)', 'HEATR5A (25938)', 'CDO1 (1036…	143	70	213
19459	belinostat	myriocin	HDAC1;HDAC2;HDAC3;HDAC6;HDAC8	SPTLC1;SPTLC2;SPTLC3	['CD59 (966)', 'CAPNS1 (826)', 'CMIP (80790)', 'ERAP2 (64167)', 'FZD6 (8323)', 'RAB1B (81876)', 'SFN (2810)', 'LAMP1 (3916)', 'PSG7 (5676)'] ['ETV1 (2115)', 'MLXIPL (51085)', 'ARHGAP6 (395)', 'ZMYND12 (84217)', 'PSME4 (23198)', 'ME2 (4200)', 'RAB40AL (282808)', 'CCDC130 (81576)', 'DNM1 (1759)', 'COL9A1 (1297)', 'AUP1 (550)', 'HPCAL1 (3241)', 'STXBP3 (6814)', 'ESRRB (2103)', 'HOXB5 (3215)', 'TNN (…	['AUP1 (550)', 'NPAS1 (4861)', 'GRIP2 (80852)', 'PRSS53 (339105)', 'PPP1R21 (129285)', 'SPRY1 (10252)'] ['BAD (572)', 'MYCBP2 (23077)', 'TEAD3 (7005)', 'CYTH3 (9265)', 'POLA2 (23649)', 'CLPTM1L (81037)', 'CNN2 (1265)', 'MPPED2 (744)', 'EED (8726)', 'PDS5B (23047)', 'CD59 (966)', 'CPNE3 (8895)', 'TMEM40 (55287)', 'GANAB (23193)', 'PITPNM3 (83394)', 'SNRPD3 (6634)', 'MICALL1 (85377)', 'MCM5 (4174)'…	92	121	213
19460	Belinostat	myriocin	HDAC1;HDAC2;HDAC3;HDAC6;HDAC8	SPTLC1;SPTLC2;SPTLC3	['CD59 (966)', 'CAPNS1 (826)', 'CMIP (80790)', 'ERAP2 (64167)', 'FZD6 (8323)', 'RAB1B (81876)', 'SFN (2810)', 'LAMP1 (3916)', 'PSG7 (5676)'] ['ETV1 (2115)', 'MLXIPL (51085)', 'ARHGAP6 (395)', 'ZMYND12 (84217)', 'PSME4 (23198)', 'ME2 (4200)', 'RAB40AL (282808)', 'CCDC130 (81576)', 'DNM1 (1759)', 'COL9A1 (1297)', 'AUP1 (550)', 'HPCAL1 (3241)', 'STXBP3 (6814)', 'ESRRB (2103)', 'HOXB5 (3215)', 'TNN (…	['AUP1 (550)', 'NPAS1 (4861)', 'GRIP2 (80852)', 'PRSS53 (339105)', 'PPP1R21 (129285)', 'SPRY1 (10252)'] ['BAD (572)', 'MYCBP2 (23077)', 'TEAD3 (7005)', 'CYTH3 (9265)', 'POLA2 (23649)', 'CLPTM1L (81037)', 'CNN2 (1265)', 'MPPED2 (744)', 'EED (8726)', 'PDS5B (23047)', 'CD59 (966)', 'CPNE3 (8895)', 'TMEM40 (55287)', 'GANAB (23193)', 'PITPNM3 (83394)', 'SNRPD3 (6634)', 'MICALL1 (85377)', 'MCM5 (4174)'…	92	121	213
8143	Parthenolide	BRD-K01737880			[] ['B4GALT7 (11285)', 'GATB (5188)', 'AP1M1 (8907)', 'PKD2L2 (27039)', 'TTC26 (79989)', 'TFR2 (7036)', 'CHCHD3 (54927)', 'MAP2K6 (5608)', 'TAF1B (9014)', 'GHSR (2693)', 'DAP3 (7818)', 'CDC73 (79577)', 'EGLN1 (54583)', 'ASCC1 (51008)', 'TMEM132B (114795)', 'ESR2 (2100)', 'ADCY10 (55811)', 'PPOX (5498)', 'CERS2 (29956)', 'MRPL9 (65005)', 'C1orf56 (54964)', 'SMYD2 (56950)', 'SLC20A1 (6574)', 'NMT2 …	[] ['TEAD3 (7005)', 'PSMC4 (5704)', 'RNF10 (9921)', 'YIPF1 (54432)', 'MED29 (55588)', 'CHAT (1103)', 'ASIC4 (55515)', 'GPATCH1 (55094)', 'CST7 (8530)', 'DNM2 (1785)', 'HSD17B14 (51171)', 'LHX5 (64211)', 'GOLGA3 (2802)', 'PLEKHG2 (64857)', 'GZMB (3002)', 'EFS (10278)', 'ASIP (434)', 'LAMA1 (284217)', 'PAGE4 (9506)', 'EEA1 (8411)', 'KLF8 (11279)', 'CPQ (10404)', 'ARHGEF18 (23370)', 'RPS16 (6217)', …	45	167	212
349	BRD-K24690302	BRD-K29086754	HDAC1		[] ['OSBPL7 (114881)', 'CHDH (55349)', 'FNIP2 (57600)', 'PLEKHH1 (57475)', 'SLC9A3R2 (9351)', 'TMEM38A (79041)', 'SLC4A4 (8671)', 'MECOM (2122)', 'MGST2 (4258)', 'HSD17B2 (3294)', 'SLCO4A1 (28231)', 'SLC17A9 (63910)', 'KLF5 (688)', 'SYT17 (51760)', 'AMBP (259)', 'RIPOR2 (9750)', 'C3orf52 (79669)', 'VIPR1 (7433)', 'EPHA4 (2043)', 'SCP2 (6342)', 'MPL (4352)', 'SLC19A2 (10560)', 'MTARC2 (54996)', 'P…	[] ['LAS1L (81887)', 'M6PR (4074)', 'TBXA2R (6915)', 'ADIPOR2 (79602)', 'DYRK4 (8798)', 'GABRA3 (2556)', 'MSR1 (4481)', 'RTN4R (65078)', 'HOMER3 (9454)', 'HMG20B (10362)', 'TFE3 (7030)', 'FGF10 (2255)', 'CAMK2A (815)', 'RARB (5915)', 'PAFAH1B3 (5050)', 'ULK2 (9706)', 'FAM234B (57613)', 'HSD17B14 (51171)', 'DYNLL1 (8655)', 'MLF2 (8079)', 'IL2RB (3560)', 'TRPS1 (7227)', 'CD37 (951)', 'DKKL1 (27120)…	61	150	211
17679	BRD-K66532283	CIL70	HDAC1;HDAC2		['SLC4A3 (6508)', 'ITGA4 (3676)', 'ST8SIA2 (8128)', 'PTPRD (5789)', 'KLHDC8A (55220)', 'CCDC184 (387856)'] ['ICAM3 (3385)', 'OAS1 (4938)', 'GFUS (7264)', 'ZNF787 (126208)', 'DPY19L4 (286148)', 'ANKS6 (203286)', 'COMMD5 (28991)', 'PKP3 (11187)', 'MTARC1 (64757)']	[] ['SLC4A1 (6521)', 'MASP2 (10747)', 'MSR1 (4481)', 'PPP1R3F (89801)', 'GYG2 (8908)', 'SEC61A2 (55176)', 'SDK2 (54549)', 'MGAT4A (11320)', 'PANX2 (56666)', 'CLASP1 (23332)', 'LAMP3 (27074)', 'PCDHA6 (56142)', 'SMARCD3 (6604)', 'ARHGAP28 (79822)', 'CHRD (8646)', 'RGS17 (26575)', 'SLC22A17 (51310)', 'OSM (5008)', 'GRK3 (157)', 'SEPTIN3 (55964)', 'TTLL1 (25809)', 'MTMR3 (8897)', 'SYP (6855)', 'KCND…	15	196	211
19128	BRD-A94377914	BRD9876:MK-1775 (4:1 mol/mol)	HDAC1;HDAC2;HDAC3;HDAC6;HDAC8	WEE1	['NDUFAF7 (55471)', 'LSG1 (55341)', 'PUM3 (9933)', 'XPO1 (7514)', 'FBXO28 (23219)', 'CCDC58 (131076)', 'MAP3K2 (10746)', 'COPS9 (150678)', 'B3GNT4 (79369)'] ['VSIG2 (23584)', 'KATNIP (23247)', 'PIGV (55650)', 'ATP6AP1 (537)', 'CYP2W1 (54905)', 'MFSD11 (79157)', 'PIK3IP1 (113791)', 'PROKR2 (128674)', 'DHRS12 (79758)', 'PHKB (5257)', 'PEX11G (92960)', 'DDX49 (54555)', 'SPOCK2 (9806)', 'DHRS7B (2597…	['PIGV (55650)', 'DHRS7B (25979)', 'LRP11 (84918)'] ['NDUFAF7 (55471)', 'VCL (7414)', 'CUL3 (8452)', 'LSG1 (55341)', 'DCUN1D1 (54165)', 'SLC4A8 (9498)', 'EIF2AK2 (5610)', 'NDUFB4 (4710)', 'NGEF (25791)', 'ZBTB11 (27107)', 'NAV3 (89795)', 'PUM3 (9933)', 'BZW1 (9689)', 'CCNT2 (905)', 'XPO1 (7514)', 'ATG16L1 (55054)', 'MAP3K20 (51776)', 'SCFD1 (23256)', 'G2E3 (55632)', 'NUP50 (10762)', 'CYTH4 (27128…	73	138	211
14677	Repligen 136	BRD-K33514849	HDAC3		[] ['HS3ST1 (9957)', 'ITGAL (3683)', 'CEACAM7 (1087)', 'ETV7 (51513)', 'EXTL3 (2137)', 'MARCO (8685)', 'TYMP (1890)', 'COL9A2 (1298)', 'TNFRSF9 (3604)', 'CDK14 (5218)', 'TNFRSF1A (7132)', 'SLC12A1 (6557)', 'WSCD2 (9671)', 'LIPE (3991)', 'FLT3LG (2323)', 'POU4F3 (5459)', 'DAZL (1618)', 'SLC7A4 (6545)', 'PSME2 (5721)', 'MMP9 (4318)', 'WFDC2 (10406)', 'IL4I1 (259307)', 'SPATA6L (55064)', 'GATA3 (262…	['TNFRSF9 (3604)', 'ZNF750 (79755)'] ['CELF2 (10659)', 'MAPK9 (5601)', 'CDK17 (5128)', 'COL11A1 (1301)', 'RASGRP2 (10235)', 'TBX21 (30009)', 'ACACB (32)', 'ITM2A (9452)', 'HMOX1 (3162)', 'PABPC1L (80336)', 'SLCO4A1 (28231)', 'CCP110 (9738)', 'MTMR9 (66036)', 'NOVA2 (4858)', 'DNAJC2 (27000)', 'TFEC (22797)', 'CHCHD3 (54927)', 'STX2 (2054)', 'UHRF1BP1L (23074)', 'CHPT1 (56994)', 'HCFC2 (29915)', 'F…	101	109	210
14867	AGK-2	BRD-K13185470	SIRT2	MCL1	['AGAP5 (729092)', 'AGAP6 (414189)'] ['KRT33A (3883)', 'GABRA3 (2556)', 'EXTL3 (2137)', 'CXorf56 (63932)', 'MAGEC2 (51438)', 'SCARB1 (949)', 'SMC1B (27127)', 'CDIP1 (29965)', 'JPH4 (84502)', 'DAZL (1618)', 'APMAP (57136)', 'FMR1 (2332)', 'ELOB (6923)', 'OAZ1 (4946)', 'MYF6 (4618)', 'GRM6 (2916)', 'NRBP1 (29959)', 'PDZD11 (51248)', 'NDUFA1 (4694)', 'TSKS (60385)', 'CTAG2 (30848)', 'ATP6V1F (9296)'…	[] ['GCLC (2729)', 'MED24 (9862)', 'MASP2 (10747)', 'CLK1 (1195)', 'STAP1 (26228)', 'TLL1 (7092)', 'POU1F1 (5449)', 'CLEC2D (29121)', 'FAM76B (143684)', 'RABL2B (11158)', 'IMPG2 (50939)', 'CCNT2 (905)', 'NRCAM (4897)', 'SORBS1 (10580)', 'TOP3B (8940)', 'HPS4 (89781)', 'HSCB (150274)', 'CHKB (1120)', 'SGSM3 (27352)', 'SLCO4A1 (28231)', 'CENPT (80152)', 'SETD6 (79918)', 'CDK5RAP3 (80279)', 'UTP6 (5…	70	139	209
20060	BRD-K85133207	AT13387	HDAC1	HSP90AA1	['ANKRD7 (56311)', 'NPHP3 (27031)', 'WTIP (126374)', 'C1QL4 (338761)', 'MAPK12 (6300)', 'RTL5 (340526)', 'FBXO17 (115290)'] ['TTC22 (55001)', 'PLEKHG6 (55200)', 'PIAS1 (8554)', 'SH3YL1 (26751)', 'CDH1 (999)', 'FAM214A (56204)', 'PRSS8 (5652)', 'BCAS1 (8537)', 'ARHGEF10L (55160)', 'CHMP2B (25978)', 'IGSF9 (57549)', 'SULT2B1 (6820)', 'FXYD3 (5349)', 'RBM41 (55285)', 'YPEL3 (83719)', 'HOOK2 (29911)'…	['DSG2 (1829)', 'EPCAM (4072)', 'PTK2B (2185)', 'FOXA1 (3169)', 'DSC2 (1824)', 'VPS37B (79720)', 'TOB1 (10140)', 'ARHGAP27 (201176)', 'DENND2D (79961)', 'ELF3 (1999)', 'MYO1D (4642)', 'PKP3 (11187)', 'MYZAP (100820829)', 'AC008397.1 (729966)'] ['TFB1M (51106)', 'RABEP1 (9135)', 'SLC4A8 (9498)', 'USP13 (8975)', 'UFD1 (7353)', 'FERMT2 (10979)', 'TEAD2 (8463)', 'SYDE1 (85360)', 'POP4 (10775)', 'PDCD…	148	61	209
21155	Tubastatin A	Gallibiscoquinazole	HDAC6		['SEC62 (7095)', 'BTN3A1 (11119)', 'SLC39A9 (55334)', 'CUL7 (9820)', 'JKAMP (51528)', 'ALPK1 (80216)', 'LMF1 (64788)', 'FNBP4 (23360)', 'ATL2 (64225)', 'SLC39A11 (201266)', 'ASCC1 (51008)', 'DET1 (55070)', 'RABL2A (11159)', 'LPP (4026)', 'ASAP2 (8853)', 'GGPS1 (9453)', 'FBXO36 (130888)', 'CLDN12 (9069)', 'MRNIP (51149)', 'GLB1L (79411)', 'CCDC191 (57577)', 'TTC14 (151613)', 'MELTF (4241)', 'ARFIP…	['UQCRC1 (7384)', 'GABRA3 (2556)', 'ABCF2 (10061)', 'RPL18 (6141)', 'EXOSC5 (56915)', 'WDR47 (22911)', 'ORC1 (4998)', 'RPLP0 (6175)', 'RPS19 (6223)', 'BCAT2 (587)', 'RNF167 (26001)', 'MRPL37 (51253)', 'ZCCHC17 (51538)', 'MRPS2 (51116)', 'H1-1 (3024)', 'SNRPD2 (6633)', 'TXNDC17 (84817)', 'TOMM40 (10452)', 'DUSP9 (1852)', 'RPLP1 (6176)', 'RPS11 (6205)', 'RPS8 (6202)', 'CELSR2 (1952)', 'SLC25A38 (54…	83	126	209
21156	tubastatin A	Gallibiscoquinazole	HDAC6		['SEC62 (7095)', 'BTN3A1 (11119)', 'SLC39A9 (55334)', 'CUL7 (9820)', 'JKAMP (51528)', 'ALPK1 (80216)', 'LMF1 (64788)', 'FNBP4 (23360)', 'ATL2 (64225)', 'SLC39A11 (201266)', 'ASCC1 (51008)', 'DET1 (55070)', 'RABL2A (11159)', 'LPP (4026)', 'ASAP2 (8853)', 'GGPS1 (9453)', 'FBXO36 (130888)', 'CLDN12 (9069)', 'MRNIP (51149)', 'GLB1L (79411)', 'CCDC191 (57577)', 'TTC14 (151613)', 'MELTF (4241)', 'ARFIP…	['UQCRC1 (7384)', 'GABRA3 (2556)', 'ABCF2 (10061)', 'RPL18 (6141)', 'EXOSC5 (56915)', 'WDR47 (22911)', 'ORC1 (4998)', 'RPLP0 (6175)', 'RPS19 (6223)', 'BCAT2 (587)', 'RNF167 (26001)', 'MRPL37 (51253)', 'ZCCHC17 (51538)', 'MRPS2 (51116)', 'H1-1 (3024)', 'SNRPD2 (6633)', 'TXNDC17 (84817)', 'TOMM40 (10452)', 'DUSP9 (1852)', 'RPLP1 (6176)', 'RPS11 (6205)', 'RPS8 (6202)', 'CELSR2 (1952)', 'SLC25A38 (54…	83	126	209
1196	BRD-K24690302	BRD-K01737880	HDAC1		[] ['LUC7L (55692)', 'NOX1 (27035)', 'FAM13B (51306)', 'NNAT (4826)', 'ATP9A (10079)', 'SLC12A2 (6558)', 'MEF2A (4205)', 'ST6GALNAC1 (55808)', 'SLC4A4 (8671)', 'MECOM (2122)', 'MGST2 (4258)', 'LYZ (4069)', 'SEZ6L (23544)', 'MROH8 (140699)', 'JAG1 (182)', 'KLF5 (688)', 'SYT17 (51760)', 'ZMIZ1 (57178)', 'NANOG (79923)', 'DPYSL3 (1809)', 'VIPR1 (7433)', 'SLAMF1 (6504)', 'MPL (4352)', 'C4BPB (725)', …	[] ['AP2B1 (163)', 'TBXA2R (6915)', 'ARHGAP44 (9912)', 'MAP2K3 (5606)', 'HHAT (55733)', 'MRPS24 (64951)', 'HMG20B (10362)', 'FOXJ2 (55810)', 'FAM50A (9130)', 'AFP (174)', 'FAM234B (57613)', 'SNX10 (29887)', 'HSD17B14 (51171)', 'MLF2 (8079)', 'CATSPERG (57828)', 'XIAP (331)', 'ARHGEF18 (23370)', 'CD37 (951)', 'SF3A2 (8175)', 'RPS16 (6217)', 'FBL (2091)', 'PRX (57716)', 'NUMBL (9253)', 'CNFN (84518…	81	126	207
12668	BRD-K51490254	BRD-K27986637	HDAC6;HDAC8		['CD3E (916)'] ['CENPQ (55166)', 'DZANK1 (55184)', 'SCFD1 (23256)', 'TCERG1 (10915)', 'ESR2 (2100)', 'C1orf56 (54964)', 'MED7 (9443)', 'PPP1R2B (153743)', 'MTRNR2L3 (100462983)']	[] ['MYCBP2 (23077)', 'VTA1 (51534)', 'TSPAN9 (10867)', 'EXTL3 (2137)', 'IBSP (3381)', 'CLEC16A (23274)', 'USP28 (57646)', 'H6PD (9563)', 'LTBP1 (4052)', 'TAB2 (23118)', 'TRAF3IP2 (10758)', 'MED29 (55588)', 'CNN2 (1265)', 'ATP11A (23250)', 'SMG6 (23293)', 'SREBF1 (6720)', 'MARK2 (2011)', 'SIDT1 (54847)', 'IPCEF1 (26034)', 'DNM2 (1785)', 'SF3B2 (10992)', 'JPH4 (84502)', 'SCD (6319)', 'FBXL19 (5462…	10	197	207
21146	tubastatin A	Nelarabine	HDAC6	POLA1	['BTN3A1 (11119)', 'SLC39A9 (55334)', 'JKAMP (51528)', 'ARID4B (51742)', 'SP100 (6672)', 'ALPK1 (80216)', 'FNBP4 (23360)', 'BTN3A3 (10384)', 'TIA1 (7072)', 'APOL2 (23780)', 'SLC39A11 (201266)', 'CCDC142 (84865)', 'CIR1 (9541)', 'LYPLAL1 (127018)', 'RABL2A (11159)', 'LPP (4026)', 'ASAP2 (8853)', 'CLDN12 (9069)', 'GLB1L (79411)', 'CCDC191 (57577)', 'TTC14 (151613)', 'MELTF (4241)', 'ARFIP1 (27236)'…	['UQCRC1 (7384)', 'ABCF2 (10061)', 'RPL18 (6141)', 'XRCC1 (7515)', 'EXOSC5 (56915)', 'KDM2B (84678)', 'RPLP0 (6175)', 'ACD (65057)', 'GRM6 (2916)', 'MFN2 (9927)', 'TTF2 (8458)', 'B4GALT2 (8704)', 'MRPS2 (51116)', 'SNRPD2 (6633)', 'PRMT1 (3276)', 'TXNDC17 (84817)', 'TOMM40 (10452)', 'DUSP9 (1852)', 'DPH2 (1802)', 'SAE1 (10055)', 'RPS11 (6205)', 'RPS8 (6202)', 'SLC25A38 (54977)', 'SHQ1 (55164)', 'S…	79	128	207
21147	Tubastatin A	Nelarabine	HDAC6	POLA1	['BTN3A1 (11119)', 'SLC39A9 (55334)', 'JKAMP (51528)', 'ARID4B (51742)', 'SP100 (6672)', 'ALPK1 (80216)', 'FNBP4 (23360)', 'BTN3A3 (10384)', 'TIA1 (7072)', 'APOL2 (23780)', 'SLC39A11 (201266)', 'CCDC142 (84865)', 'CIR1 (9541)', 'LYPLAL1 (127018)', 'RABL2A (11159)', 'LPP (4026)', 'ASAP2 (8853)', 'CLDN12 (9069)', 'GLB1L (79411)', 'CCDC191 (57577)', 'TTC14 (151613)', 'MELTF (4241)', 'ARFIP1 (27236)'…	['UQCRC1 (7384)', 'ABCF2 (10061)', 'RPL18 (6141)', 'XRCC1 (7515)', 'EXOSC5 (56915)', 'KDM2B (84678)', 'RPLP0 (6175)', 'ACD (65057)', 'GRM6 (2916)', 'MFN2 (9927)', 'TTF2 (8458)', 'B4GALT2 (8704)', 'MRPS2 (51116)', 'SNRPD2 (6633)', 'PRMT1 (3276)', 'TXNDC17 (84817)', 'TOMM40 (10452)', 'DUSP9 (1852)', 'DPH2 (1802)', 'SAE1 (10055)', 'RPS11 (6205)', 'RPS8 (6202)', 'SLC25A38 (54977)', 'SHQ1 (55164)', 'S…	79	128	207
11595	AGK-2	BRD-K34485477	SIRT2		[] ['CLCA4 (22802)', 'MARCO (8685)', 'TNFRSF9 (3604)', 'SMC1B (27127)', 'CDIP1 (29965)', 'SLC7A4 (6545)', 'EFS (10278)', 'MMP9 (4318)', 'PAGE4 (9506)', 'ELF4 (2000)', 'MT4 (84560)', 'CCL17 (6361)', 'CKM (1158)', 'ICAM4 (3386)', 'GRM6 (2916)', 'CD86 (942)', 'RNF19B (127544)', 'H1-1 (3024)', 'DNAH8 (1769)', 'NDUFA1 (4694)', 'FAM83C (128876)', 'TSKS (60385)', 'CTAG2 (30848)', 'APOBEC3A (200315)', 'C…	['TUBA3C (7278)'] ['ZNF195 (7748)', 'LSG1 (55341)', 'CCAR1 (55749)', 'BCS1L (617)', 'RABL2B (11158)', 'CCNT2 (905)', 'ANKRD54 (129138)', 'DEPDC5 (9681)', 'FAM118A (55007)', 'TRMU (55687)', 'SLCO4A1 (28231)', 'RASSF2 (9770)', 'CDK5RAP1 (51654)', 'SETD6 (79918)', 'CCP110 (9738)', 'ZC2HC1A (51101)', 'UTP6 (55813)', 'MLX (6945)', 'FBXO9 (26268)', 'MED23 (9439)', 'CLINT1 (9685)', 'PCDH12 (51294)', 'TP…	117	89	206
12719	BRD-K51490254	BRD-K27224038	HDAC6;HDAC8		['MAP3K11 (4296)'] ['FAM13B (51306)', 'DZANK1 (55184)', 'SCFD1 (23256)', 'TCERG1 (10915)', 'GPR89A (653519)', 'RBM17 (84991)', 'NUF2 (83540)', 'PRUNE1 (58497)', 'C1orf56 (54964)', 'MED7 (9443)', 'KRTCAP2 (200185)', 'UTP15 (84135)', 'ZSCAN16 (80345)', 'C1GALT1C1L (728819)']	[] ['MYCBP2 (23077)', 'PAFAH1B1 (5048)', 'VTA1 (51534)', 'TSPAN9 (10867)', 'EXTL3 (2137)', 'H6PD (9563)', 'LTBP1 (4052)', 'TAB2 (23118)', 'GINM1 (116254)', 'CNN2 (1265)', 'ATP11A (23250)', 'DGCR2 (9993)', 'CAMK2A (815)', 'SREBF1 (6720)', 'MARK2 (2011)', 'GSK3B (2932)', 'SF3B2 (10992)', 'SCD (6319)', 'SLC7A4 (6545)', 'SLC25A1 (6576)', 'GTPBP1 (9567)', 'ZC3H7B (23264)', 'TM9SF4 (9777)', 'MANBAL (63…	15	191	206
17812	isonicotinohydroxamic acid	BRD-K16130065	HDAC6		['ROS1 (6098)', 'UBE2D1 (7321)', 'KIN (22944)', 'FILIP1L (11259)'] ['NDUFAB1 (4706)', 'TSR3 (115939)', 'POLR3E (55718)', 'UNKL (64718)', 'TM7SF3 (51768)', 'KARS1 (3735)', 'FECH (2235)', 'DNAJA2 (10294)', 'NDE1 (54820)', 'MRPS34 (65993)', 'GTF3C1 (2975)', 'SNRPA (6626)', 'AFP (174)', 'APOB (338)', 'MRPL28 (10573)', 'COQ9 (57017)', 'TFAP4 (7023)', 'HM13 (81502)', 'DHODH (1723)', 'NPRL3 (8131)', 'US…	['TRAP1 (10131)', 'ALDH9A1 (223)', 'PLK1 (5347)'] ['ANKIB1 (54467)', 'VPS50 (55610)', 'UBR2 (23304)', 'MUSK (4593)', 'FAM13B (51306)', 'TNC (3371)', 'ROS1 (6098)', 'ADAMTS6 (11174)', 'OPN3 (23596)', 'FOXC1 (2296)', 'DLX3 (1747)', 'CCN5 (8839)', 'SLC12A2 (6558)', 'GOLGA5 (9950)', 'STAG3 (10734)', 'UBE2D1 (7321)', 'PPP2R5C (5527)', 'SEMA5B (54437)', 'P2RX7 (5027)', 'IL11 (3589)', 'RASD2 (23551)', '…	91	115	206
3604	BRD-K51490254	BRD-K41334119	HDAC6;HDAC8		[] ['FAM13B (51306)', 'GPR89A (653519)', 'TIMM17A (10440)', 'NUF2 (83540)', 'PRUNE1 (58497)', 'C1orf56 (54964)', 'MED7 (9443)', 'RUSC1 (23623)', 'ZNF326 (284695)', 'KRTCAP2 (200185)', 'LZTFL1 (54585)', 'UTP15 (84135)', 'NR1D2 (9975)', 'RPS27 (6232)', 'ZSCAN16 (80345)', 'ZNF763 (284390)', 'C1GALT1C1L (728819)', 'SPDYE6 (729597)']	[] ['MVP (9961)', 'DNASE1L1 (1774)', 'WWTR1 (25937)', 'RNF10 (9921)', 'H6PD (9563)', 'LTBP1 (4052)', 'BCAR1 (9564)', 'GINM1 (116254)', 'CNN2 (1265)', 'ATP11A (23250)', 'CAMK2A (815)', 'IL4R (3566)', 'PTPRH (5794)', 'SSH1 (54434)', 'WDFY1 (57590)', 'PXN (5829)', 'KCNK6 (9424)', 'MAGEB2 (4113)', 'SLC7A4 (6545)', 'DMC1 (11144)', 'KIAA0930 (23313)', 'ZC3H7B (23264)', 'PROCR (10544)', 'TM9SF4 (9777)',…	18	187	205
18791	BRD-K80183349	Pevonedistat	HDAC1;HDAC2	NAE1	['HACE1 (57531)', 'BTN2A2 (10385)', 'RBP7 (116362)', 'IFTAP (119710)', 'MTX3 (345778)', 'ZNF559 (84527)'] ['PDK4 (5166)', 'RHBDF1 (64285)', 'MVP (9961)', 'ISL1 (3670)', 'SERPINB1 (1992)', 'ALAS1 (211)', 'FAM107B (83641)', 'MGST2 (4258)', 'OAS1 (4938)', 'EFNB1 (1947)', 'MISP (126353)', 'FERMT1 (55612)', 'CHMP4B (128866)', 'DNTTIP1 (116092)', 'BRS3 (680)', 'KLF5 (688)', 'LYRM1 (57149)', 'UBE2I (732…	['OAS1 (4938)', 'SLX1A (548593)', 'TSPAN3 (10099)', 'INPP1 (3628)'] ['TBXA2R (6915)', 'DEPDC1B (55789)', 'THAP3 (90326)', 'PHKA2 (5256)', 'LAMC3 (10319)', 'HHAT (55733)', 'USP13 (8975)', 'WDR62 (284403)', 'SPAG5 (10615)', 'NRDC (4898)', 'THOC1 (9984)', 'ULK2 (9706)', 'ASAP3 (55616)', 'CERS4 (79603)', 'CDC7 (8317)', 'GALNT16 (57452)', 'FGD1 (2245)', 'SLC30A4 (7782)', 'CD37 (951)', 'DKKL1 (27120)',…	102	103	205
21142	PCI-34051	PF-3758309	HDAC8, HDAC6, HDAC1	PAK4	['UQCRC1 (7384)', 'TBPL1 (9519)', 'UFD1 (7353)', 'ACOT7 (11332)', 'RANBP1 (5902)', 'HIRA (7290)', 'POLR2F (5435)', 'RPL3 (6122)', 'PSMA6 (5687)', 'PSMA7 (5688)', 'MTFMT (123263)', 'PFN1 (5216)', 'C1QBP (708)', 'RWDD1 (51389)', 'MDN1 (23195)', 'MRPL2 (51069)', 'TCP1 (6950)', 'NDUFAF4 (29078)', 'RPS10 (6204)', 'GLO1 (2739)', 'ULBP3 (79465)', 'ERAL1 (26284)', 'CTNNBL1 (56259)', 'SCO1 (6341)', 'SYNCR…	['GPRC5A (9052)', 'BTN3A1 (11119)', 'TIMP2 (7077)', 'ARAP2 (116984)', 'VMP1 (81671)', 'ALPK1 (80216)', 'DTX2 (113878)', 'GABRE (2564)', 'MSLN (10232)', 'CPPED1 (55313)', 'DENND3 (22898)', 'DCUN1D4 (23142)', 'GAB1 (2549)', 'CLCN3 (1182)', 'GALE (2582)', 'ZC3H7A (29066)', 'TMEM128 (85013)', 'KHDC4 (22889)', 'SBF2 (81846)', 'KCTD3 (51133)', 'PADI1 (29943)', 'PAM (5066)', 'UGCG (7357)', 'ODR4 (54953)…	102	103	205
5400	Repligen 136	bafilomycin A1	HDAC3	ATP6V0A1	[] ['HS3ST1 (9957)', 'ITGAL (3683)', 'CEACAM7 (1087)', 'ETV7 (51513)', 'EXTL3 (2137)', 'CD6 (923)', 'MARCO (8685)', 'TYMP (1890)', 'COL9A2 (1298)', 'TNFRSF9 (3604)', 'TNFRSF1A (7132)', 'SLC12A1 (6557)', 'PSME2 (5721)', 'WFDC2 (10406)', 'CCL17 (6361)', 'SPATA6L (55064)', 'GATA3 (2625)', 'LGALS3BP (3959)', 'CD5 (921)', 'TREML2 (79865)', 'DOK1 (1796)', 'AAK1 (22848)', 'F3 (2152)', 'H1-1 (3024)', 'PS…	[] ['KRIT1 (889)', 'SPRTN (83932)', 'CELF2 (10659)', 'MAPK9 (5601)', 'GATB (5188)', 'CDK17 (5128)', 'COL11A1 (1301)', 'WAPL (23063)', 'RASGRP2 (10235)', 'TBX21 (30009)', 'ACACB (32)', 'ITM2A (9452)', 'HMOX1 (3162)', 'PABPC1L (80336)', 'CCP110 (9738)', 'MTMR9 (66036)', 'NOVA2 (4858)', 'DNAJC2 (27000)', 'TFEC (22797)', 'CHCHD3 (54927)', 'TRIM3 (10612)', 'STX2 (2054)', 'UHRF1BP1L (23074)', 'CHPT1 (5…	96	108	204
19211	Tubastatin A	BRD-K34485477	HDAC6		['AK7 (122481)', 'TTC13 (79573)'] ['SEMA3F (6405)', 'CEACAM7 (1087)', 'CLCA4 (22802)', 'MARCO (8685)', 'PITHD1 (57095)', 'TP63 (8626)', 'WSCD2 (9671)', 'SMC1B (27127)', 'CIC (23152)', 'STRN4 (29888)', 'TREM2 (54209)', 'EFS (10278)', 'MMP9 (4318)', 'CHRNA4 (1137)', 'PAGE4 (9506)', 'MT4 (84560)', 'CKM (1158)', 'ICAM4 (3386)', 'ERF (2077)', 'LHX6 (26468)', 'SLC2A9 (56606)', 'GRM6 (2916)', 'CD86 (942…	['SEMA3F (6405)', 'DPP6 (1804)', 'DUSP9 (1852)', 'ALDH4A1 (8659)', 'SGF29 (112869)', 'CDH5 (1003)', 'HRNR (388697)', 'TUBA3C (7278)', 'ARHGEF15 (22899)', 'ANKRD65 (441869)', 'ARMS2 (387715)'] ['DGKD (8527)', 'CCNT2 (905)', 'USP40 (55230)', 'SLCO4A1 (28231)', 'SEC24A (10802)', 'USP34 (9736)', 'VAMP4 (8674)', 'YIPF4 (84272)', 'ZNF639 (51193)', 'MTERF4 (130916)', 'GCC2 (9648)', 'KIAA1109 (84162)', '…	165	39	204
19260	tubastatin A	BRD-K34485477	HDAC6		['AK7 (122481)', 'TTC13 (79573)'] ['SEMA3F (6405)', 'CEACAM7 (1087)', 'CLCA4 (22802)', 'MARCO (8685)', 'PITHD1 (57095)', 'TP63 (8626)', 'WSCD2 (9671)', 'SMC1B (27127)', 'CIC (23152)', 'STRN4 (29888)', 'TREM2 (54209)', 'EFS (10278)', 'MMP9 (4318)', 'CHRNA4 (1137)', 'PAGE4 (9506)', 'MT4 (84560)', 'CKM (1158)', 'ICAM4 (3386)', 'ERF (2077)', 'LHX6 (26468)', 'SLC2A9 (56606)', 'GRM6 (2916)', 'CD86 (942…	['SEMA3F (6405)', 'DPP6 (1804)', 'DUSP9 (1852)', 'ALDH4A1 (8659)', 'SGF29 (112869)', 'CDH5 (1003)', 'HRNR (388697)', 'TUBA3C (7278)', 'ARHGEF15 (22899)', 'ANKRD65 (441869)', 'ARMS2 (387715)'] ['DGKD (8527)', 'CCNT2 (905)', 'USP40 (55230)', 'SLCO4A1 (28231)', 'SEC24A (10802)', 'USP34 (9736)', 'VAMP4 (8674)', 'YIPF4 (84272)', 'ZNF639 (51193)', 'MTERF4 (130916)', 'GCC2 (9648)', 'KIAA1109 (84162)', '…	165	39	204
20381	BRD-K85133207	Pevonedistat	HDAC1	NAE1	['CD37 (951)', 'PLPPR3 (79948)', 'WTIP (126374)', 'NLRP11 (204801)', 'C3orf22 (152065)', 'C1QL4 (338761)', 'RTL5 (340526)', 'USP51 (158880)', 'FBXO17 (115290)'] ['SERPINB1 (1992)', 'PRDM1 (639)', 'DGKA (1606)', 'MGST2 (4258)', 'OAS1 (4938)', 'PCSK5 (5125)', 'KCNK6 (9424)', 'MISP (126353)', 'TRIOBP (11078)', 'BIK (638)', 'FERMT1 (55612)', 'CHMP4B (128866)', 'SRPX2 (27286)', 'KLF5 (688)', 'SYT17 (5…	['IL20RA (53832)', 'PLA2G10 (8399)', 'CEACAM6 (4680)', 'MISP (126353)', 'FERMT1 (55612)', 'CEACAM5 (1048)', 'EPCAM (4072)', 'PTK2B (2185)', 'PSD4 (23550)', 'GCOM1 (145781)', 'ELF3 (1999)', 'FBP1 (2203)', 'MYO1D (4642)', 'ZNF552 (79818)', 'PKP3 (11187)', 'KIF13B (23303)', 'C2CD4D (100191040)', 'MYZAP (100820829)'] ['TBXA2R (6915)', 'CYP46A1 (10858)', 'THAP3 (90326)', 'LAMC3 (10319)', 'HHAT (55733)…	92	112	204
4100	tacedinaline	Trametinib	HDAC1;HDAC2;HDAC3;HDAC6;HDAC8	MAP2K1;MAP2K2	[] []	['SLC4A1 (6521)', 'ABCB4 (5244)', 'TAC1 (6863)', 'NRXN3 (9369)', 'GUCA1A (2978)', 'STON1-GTF2A1L (286749)', 'ABCC9 (10060)', 'ASIC4 (55515)', 'MOV10L1 (54456)', 'CD5L (922)', 'AMPH (273)', 'SEMA5B (54437)', 'CD200 (4345)', 'VNN3 (55350)', 'TPSD1 (23430)', 'SLC5A4 (6527)', 'MIOX (55586)', 'COL20A1 (57642)', 'CLEC4M (10332)', 'CLC (1178)', 'CCNP (79935)', 'FGF21 (26291)', 'HPN (3249)', 'AEBP1 (165)…	0	204	204
3597	BRD-K51490254	BRD-K84807411	HDAC6;HDAC8		[] ['HOXA11 (3207)', 'FAM13B (51306)', 'GPR89A (653519)', 'TIMM17A (10440)', 'NUF2 (83540)', 'PRUNE1 (58497)', 'C1orf56 (54964)', 'MED7 (9443)', 'RUSC1 (23623)', 'KRTCAP2 (200185)', 'LZTFL1 (54585)', 'UTP15 (84135)', 'NR1D2 (9975)', 'RPS27 (6232)', 'ZSCAN16 (80345)', 'ZNF763 (284390)', 'C1GALT1C1L (728819)', 'SPDYE6 (729597)', 'RNF115 (27246)']	[] ['MVP (9961)', 'DNASE1L1 (1774)', 'WWTR1 (25937)', 'RNF10 (9921)', 'IBSP (3381)', 'LTBP1 (4052)', 'BCAR1 (9564)', 'GINM1 (116254)', 'CNN2 (1265)', 'ATP11A (23250)', 'SIDT1 (54847)', 'IL4R (3566)', 'PTPRH (5794)', 'SSH1 (54434)', 'WDFY1 (57590)', 'MAPKAPK5 (8550)', 'PXN (5829)', 'MAGEB2 (4113)', 'SLC7A4 (6545)', 'DMC1 (11144)', 'KIAA0930 (23313)', 'PCIF1 (63935)', 'PROCR (10544)', 'TM9SF4 (9777…	19	184	203
7311	salermide	OSI-027	SIRT1;SIRT2	MTORC1, MTORC2	[] ['BID (637)', 'ARHGAP6 (395)', 'GNAI3 (2773)', 'PACC1 (55248)', 'PDK3 (5165)', 'EIF2B3 (8891)', 'ADGRL1 (22859)', 'BCS1L (617)', 'EXOSC7 (23016)', 'SLC27A5 (10998)', 'EIF3I (8668)', 'SERPIND1 (3053)', 'DDT (1652)', 'TRIM9 (114088)', 'MRGBP (55257)', 'SLC17A9 (63910)', 'ASB9 (140462)', 'NAMPT (10135)', 'HOXA1 (3198)', 'HOXA6 (3203)', 'HYAL4 (23553)', 'PALD1 (27143)', 'GALNT18 (374378)', 'SRM (6…	[] ['KRIT1 (889)', 'VPS41 (27072)', 'YTHDC2 (64848)', 'MYO9A (4649)', 'ACACB (32)', 'CDC14B (8555)', 'RBM22 (55696)', 'EMC2 (9694)', 'SPAG1 (6674)', 'ANKMY2 (57037)', 'RAB5B (5869)', 'B3GAT2 (135152)', 'ERBIN (55914)', 'BRD8 (10902)', 'PCDHB15 (56121)', 'GPD2 (2820)', 'CHMP3 (51652)', 'DUSP1 (1843)', 'PCDHB10 (56126)', 'KDM3B (51780)', 'TBC1D15 (64786)', 'CRISP1 (167)', 'ANKHD1 (54882)', 'VPS13B …	122	81	203
18735	BRD-A94377914	VX-680	HDAC1;HDAC2;HDAC3;HDAC6;HDAC8	AURKA;AURKB;AURKC	['CCNT2 (905)', 'ACAP2 (23527)', 'SF3B1 (23451)', 'HEATR5A (25938)', 'DNAJC13 (23317)', 'RCN3 (57333)', 'PPP2R5E (5529)', 'ZNF148 (7707)'] ['IFFO1 (25900)', 'KATNIP (23247)', 'ARSF (416)', 'ATP6AP1 (537)', 'SLC1A3 (6507)', 'BCKDHB (594)', 'TMEM40 (55287)', 'PIK3IP1 (113791)', 'PHKB (5257)', 'SLC7A6OS (84138)', 'MAPK10 (5602)', 'CLDN16 (10686)', 'EVA1A (84141)', 'GTF3A (2971)', 'XG (7499)', 'WRNIP…	['TMEM40 (55287)', 'DUXB (100033411)'] ['FARP2 (9855)', 'PROM1 (8842)', 'TNFRSF1B (7133)', 'VCL (7414)', 'CUL3 (8452)', 'LSG1 (55341)', 'DCUN1D1 (54165)', 'SLC4A8 (9498)', 'EIF2AK2 (5610)', 'DIP2B (57609)', 'NAV3 (89795)', 'CCNT2 (905)', 'TRAF5 (7188)', 'AK6 (102157402)', 'ATG16L1 (55054)', 'OTUB2 (78990)', 'SCFD1 (23256)', 'G2E3 (55632)', 'GGT1 (2678)', 'CYTH4 (27128)', 'CCDC198 (55195)', 'TIMM9…	58	145	203
20449	BRD-K85133207	Telomerase Inhibitor IX	HDAC1	Telomerase	['CD37 (951)', 'PLPPR3 (79948)', 'VEGFC (7424)', 'NLRP11 (204801)', 'RNF182 (221687)', 'C3orf22 (152065)', 'C1QL4 (338761)', 'RTL5 (340526)', 'USP51 (158880)', 'FBXO17 (115290)'] ['TTC22 (55001)', 'PLEKHG6 (55200)', 'PRSS3 (5646)', 'ALOX5 (240)', 'IL20RA (53832)', 'PRDM1 (639)', 'DGKA (1606)', 'ERBB3 (2065)', 'MBNL3 (55796)', 'LIPE (3991)', 'MGST2 (4258)', 'CEACAM6 (4680)', 'EPB41L1 (2036)', 'OAS…	['IL20RA (53832)', 'DSG2 (1829)', 'CEACAM6 (4680)', 'MISP (126353)', 'CEACAM5 (1048)', 'EPCAM (4072)', 'PTK2B (2185)', 'PSD4 (23550)', 'FOXA1 (3169)', 'GCOM1 (145781)', 'ARHGAP27 (201176)', 'DENND2D (79961)', 'ELF3 (1999)', 'FBP1 (2203)', 'MYO1D (4642)', 'PKP3 (11187)', 'KIF13B (23303)', 'CLDN23 (137075)', 'MYZAP (100820829)'] ['TBXA2R (6915)', 'USP13 (8975)', 'SLC6A16 (28968)', 'ADAM11 (4185)', …	123	80	203
[truncated: 28,769 more rows]
