# Supplementary material for: Correlating Basal Gene Expression across Chemical Sensitivity Data to Screen for Novel Synergistic Interactors of HDAC Inhibitors in Pancreatic Carcinoma
Source: Pharmaceuticals (Basel). 2023 Feb 14;16(2):294. doi: 10.3390/ph16020294 (PMC9964546; doi:10.3390/ph16020294)
Supplement: Supplementary file 1 [file pharmaceuticals-16-00294-s001.zip › Table S2 The results of pathway enrichment analysis.csv]

source	term_name	term_id	adjusted_p_value	negative_log10_of_adjusted_p_value	term_size	query_size	intersection_size	effective_domain_size	ABCG2	ABL1	ACER1	ADORA2A	AHR	AKT1	ALK	ANPEP	APH1A	AR	ARAF	ARF1	ARFGAP1	ARG1	ATM	ATP1A1	ATP6V0A1	ATR	AURKA	AURKB	BAX	BCL2	BCL2L1	BCL2L10	BIRC5	BRAF	BRD2	BRD4	BRD9	BRDT	BTK	CA9	CASP3	CDC25A	CDK1	CDK16	CDK2	CDK4	CDK7	CDK9	CERK
KEGG	Pathways in cancer	KEGG:05200	4.5256392143974975e-36	35.34432007111521	517	278	89	7559		KEGG				KEGG	KEGG			KEGG	KEGG										KEGG	KEGG	KEGG		KEGG	KEGG							KEGG				KEGG	KEGG
KEGG	Sphingolipid signaling pathway	KEGG:04071	1.4798370399053682e-28	27.829786106609422	114	278	41	7559			KEGG			KEGG															KEGG	KEGG
KEGG	Central carbon metabolism in cancer	KEGG:05230	1.2690190772735705e-27	26.896531849069703	69	278	33	7559						KEGG
KEGG	EGFR tyrosine kinase inhibitor resistance	KEGG:01521	2.9335649482320428e-27	26.532604292194016	76	278	34	7559						KEGG					KEGG										KEGG	KEGG	KEGG			KEGG
KEGG	Pancreatic cancer	KEGG:05212	5.382707307446187e-25	24.268999234937606	74	278	32	7559						KEGG					KEGG										KEGG		KEGG			KEGG												KEGG
KEGG	Endocrine resistance	KEGG:01522	5.136975480374215e-23	22.289292507229447	90	278	33	7559						KEGG					KEGG										KEGG	KEGG				KEGG												KEGG
KEGG	PI3K-Akt signaling pathway	KEGG:04151	1.106551167886125e-22	21.956028499118734	342	278	59	7559						KEGG																KEGG	KEGG														KEGG	KEGG
KEGG	MAPK signaling pathway	KEGG:04010	1.5632904599125605e-22	21.805960322417405	286	278	54	7559						KEGG					KEGG															KEGG							KEGG
KEGG	Non-small cell lung cancer	KEGG:05223	1.1390392614370526e-21	20.943461306007297	71	278	29	7559						KEGG	KEGG				KEGG										KEGG					KEGG												KEGG
KEGG	Ras signaling pathway	KEGG:04014	2.5346264761232432e-21	20.596086032903013	225	278	47	7559		KEGG				KEGG																	KEGG
KEGG	Prostate cancer	KEGG:05215	4.26489735997788e-20	19.370091416203753	93	278	31	7559						KEGG				KEGG	KEGG											KEGG				KEGG											KEGG
KEGG	ErbB signaling pathway	KEGG:04012	9.759470167850073e-20	19.010573759118653	81	278	29	7559		KEGG				KEGG					KEGG															KEGG
KEGG	FoxO signaling pathway	KEGG:04068	1.3171878566917062e-19	18.880352281753094	128	278	35	7559						KEGG					KEGG				KEGG											KEGG											KEGG
KEGG	Thyroid hormone signaling pathway	KEGG:04919	9.422859537938388e-19	18.025817282653765	118	278	33	7559						KEGG										KEGG
KEGG	Colorectal cancer	KEGG:05210	3.3266182339744467e-18	17.47799703633933	83	278	28	7559						KEGG					KEGG										KEGG	KEGG			KEGG	KEGG							KEGG
KEGG	Lipid and atherosclerosis	KEGG:05417	3.3917081646942635e-18	17.46958152313568	209	278	42	7559						KEGG															KEGG	KEGG	KEGG										KEGG
KEGG	Hepatitis B	KEGG:05161	3.699817816143825e-18	17.431819660633387	159	278	37	7559						KEGG					KEGG										KEGG	KEGG			KEGG	KEGG							KEGG				KEGG
KEGG	Proteoglycans in cancer	KEGG:05205	4.57052778555635e-18	17.340033646512232	200	278	41	7559						KEGG					KEGG															KEGG							KEGG
KEGG	Chronic myeloid leukemia	KEGG:05220	1.6177818262701375e-17	16.791080047640794	73	278	26	7559		KEGG				KEGG					KEGG										KEGG		KEGG			KEGG												KEGG
KEGG	Human immunodeficiency virus 1 infection	KEGG:05170	1.7594945697668578e-17	16.754612069166345	207	278	41	7559						KEGG									KEGG			KEGG			KEGG	KEGG	KEGG										KEGG		KEGG
KEGG	Apoptosis	KEGG:04210	2.5824290331273457e-17	16.587971604346453	130	278	33	7559						KEGG									KEGG						KEGG	KEGG	KEGG		KEGG								KEGG
KEGG	Neurotrophin signaling pathway	KEGG:04722	5.324321302066218e-16	15.273735744425018	115	278	30	7559		KEGG				KEGG															KEGG	KEGG				KEGG
KEGG	Melanoma	KEGG:05218	1.200974674383266e-15	14.920466150708306	70	278	24	7559						KEGG					KEGG										KEGG					KEGG												KEGG
KEGG	Glioma	KEGG:05214	1.75533712548329e-15	14.755639461718685	71	278	24	7559						KEGG					KEGG										KEGG					KEGG												KEGG
KEGG	Rap1 signaling pathway	KEGG:04015	3.1947870681915535e-15	14.495558082166328	203	278	38	7559				KEGG		KEGG																				KEGG
KEGG	Prolactin signaling pathway	KEGG:04917	5.7184359788112196e-15	14.242722736705574	67	278	23	7559						KEGG
KEGG	Epstein-Barr virus infection	KEGG:05169	1.8749867461731667e-14	13.727001797847837	191	278	36	7559						KEGG															KEGG	KEGG									KEGG		KEGG				KEGG	KEGG
KEGG	Cellular senescence	KEGG:04218	3.563590605095387e-14	13.448112194691436	152	278	32	7559						KEGG									KEGG			KEGG																KEGG	KEGG		KEGG	KEGG
KEGG	Progesterone-mediated oocyte maturation	KEGG:04914	4.806767589137346e-14	13.318146875831678	97	278	26	7559						KEGG					KEGG								KEGG							KEGG								KEGG	KEGG		KEGG
KEGG	Focal adhesion	KEGG:04510	1.5118105836504488e-13	12.820502618642056	192	278	35	7559						KEGG																KEGG				KEGG
KEGG	Hepatitis C	KEGG:05160	2.7493761199625587e-13	12.560765843768506	152	278	31	7559						KEGG					KEGG										KEGG					KEGG							KEGG				KEGG	KEGG
KEGG	Gastric cancer	KEGG:05226	3.5466567161030364e-13	12.450180845223304	143	278	30	7559						KEGG					KEGG										KEGG	KEGG				KEGG											KEGG
KEGG	cAMP signaling pathway	KEGG:04024	4.3262637138569573e-13	12.363887011022182	210	278	36	7559				KEGG		KEGG										KEGG										KEGG
KEGG	Measles	KEGG:05162	5.446573450434536e-13	12.263876635260413	135	278	29	7559						KEGG															KEGG	KEGG	KEGG										KEGG				KEGG	KEGG
KEGG	Acute myeloid leukemia	KEGG:05221	5.622898600818098e-13	12.250039748164479	65	278	21	7559						KEGG					KEGG															KEGG
KEGG	Kaposi sarcoma-associated herpesvirus infection	KEGG:05167	8.368986986320656e-13	12.077327107463889	191	278	34	7559						KEGG															KEGG												KEGG					KEGG
KEGG	Human cytomegalovirus infection	KEGG:05163	9.286359278383649e-13	12.032154517999041	215	278	36	7559						KEGG															KEGG												KEGG					KEGG
KEGG	MicroRNAs in cancer	KEGG:05206	1.2347371932100631e-12	11.908425469679106	306	278	43	7559		KEGG													KEGG							KEGG											KEGG	KEGG
KEGG	Hepatocellular carcinoma	KEGG:05225	1.7765995247054828e-12	11.750410458414052	162	278	31	7559						KEGG					KEGG										KEGG		KEGG			KEGG												KEGG
KEGG	T cell receptor signaling pathway	KEGG:04660	1.7782797484207495e-12	11.749999917359812	102	278	25	7559						KEGG																																KEGG
KEGG	VEGF signaling pathway	KEGG:04370	6.102763948696776e-12	11.214473427972464	57	278	19	7559						KEGG
KEGG	Renal cell carcinoma	KEGG:05211	7.402777973139178e-12	11.130605275943543	65	278	20	7559						KEGG					KEGG															KEGG
KEGG	AGE-RAGE signaling pathway in diabetic complications	KEGG:04933	7.962040346477703e-12	11.098975626022426	99	278	24	7559						KEGG															KEGG	KEGG											KEGG					KEGG
KEGG	Breast cancer	KEGG:05224	1.9694293297564546e-11	10.705659598631161	143	278	28	7559						KEGG					KEGG										KEGG					KEGG												KEGG
KEGG	Choline metabolism in cancer	KEGG:05231	2.18100600283141e-11	10.661343139101277	94	278	23	7559						KEGG
KEGG	Platinum drug resistance	KEGG:01524	3.581811612481908e-11	10.44589725986362	70	278	20	7559						KEGG									KEGG						KEGG	KEGG	KEGG		KEGG								KEGG
KEGG	HIF-1 signaling pathway	KEGG:04066	6.281537556351135e-11	10.201934039302916	108	278	24	7559						KEGG																KEGG
KEGG	Aldosterone-regulated sodium reabsorption	KEGG:04960	6.488972479413697e-11	10.187824067737395	36	278	15	7559																KEGG
KEGG	Fc epsilon RI signaling pathway	KEGG:04664	6.62061898960175e-11	10.179101404638658	64	278	19	7559						KEGG																									KEGG
KEGG	Endometrial cancer	KEGG:05213	8.333192966291454e-11	10.079188561385042	57	278	18	7559						KEGG					KEGG										KEGG					KEGG
KEGG	Cell cycle	KEGG:04110	9.595896438253815e-11	10.017914447713128	120	278	25	7559		KEGG													KEGG			KEGG																KEGG	KEGG		KEGG	KEGG	KEGG
KEGG	Yersinia infection	KEGG:05135	1.3076011051252963e-10	9.883524721045465	132	278	26	7559						KEGG
KEGG	Th17 cell differentiation	KEGG:04659	2.1760836001272557e-10	9.662324424058173	104	278	23	7559					KEGG
KEGG	Sphingolipid metabolism	KEGG:00600	2.7685637016689964e-10	9.557745479388798	53	278	17	7559			KEGG																																						KEGG
KEGG	Toxoplasmosis	KEGG:05145	4.1040463035272356e-10	9.38678774798081	107	278	23	7559						KEGG																KEGG	KEGG										KEGG
KEGG	PD-L1 expression and PD-1 checkpoint pathway in cancer	KEGG:05235	4.2969335667599613e-10	9.366841360724427	88	278	21	7559						KEGG	KEGG
KEGG	Phospholipase D signaling pathway	KEGG:04072	4.584531993227117e-10	9.338704992193092	139	278	26	7559						KEGG						KEGG
KEGG	Human T-cell leukemia virus 1 infection	KEGG:05166	5.293338405320143e-10	9.2762703404948	211	278	32	7559						KEGG									KEGG			KEGG			KEGG		KEGG														KEGG	KEGG
KEGG	Bladder cancer	KEGG:05219	6.261261447684479e-10	9.20333816126583	41	278	15	7559											KEGG															KEGG												KEGG
KEGG	Small cell lung cancer	KEGG:05222	6.8643250907969e-10	9.163402156715888	90	278	21	7559						KEGG															KEGG	KEGG	KEGG										KEGG				KEGG	KEGG
KEGG	Shigellosis	KEGG:05131	6.928405352849098e-10	9.159366711441674	239	278	34	7559						KEGG						KEGG			KEGG						KEGG	KEGG	KEGG
KEGG	Chemical carcinogenesis - receptor activation	KEGG:05207	8.519463463215656e-10	9.069587755268747	202	278	31	7559					KEGG	KEGG				KEGG												KEGG			KEGG									KEGG
KEGG	Carbohydrate digestion and absorption	KEGG:04973	2.9805972952099213e-9	8.525696696990646	45	278	15	7559						KEGG										KEGG
KEGG	Toll-like receptor signaling pathway	KEGG:04620	5.9172983996143834e-9	8.227876529415182	100	278	21	7559						KEGG
KEGG	Human papillomavirus infection	KEGG:05165	6.008418698277448e-9	8.221239811021265	315	278	38	7559						KEGG									KEGG		KEGG	KEGG			KEGG												KEGG				KEGG	KEGG
KEGG	Chemical carcinogenesis - reactive oxygen species	KEGG:05208	7.349330404457543e-9	8.133752227568353	206	278	30	7559		KEGG			KEGG	KEGG					KEGG															KEGG
KEGG	Fluid shear stress and atherosclerosis	KEGG:05418	8.33795575838619e-9	8.078940413592035	134	278	24	7559						KEGG																KEGG
KEGG	C-type lectin receptor signaling pathway	KEGG:04625	8.802802469445203e-9	8.055379043388804	102	278	21	7559						KEGG
KEGG	Growth hormone synthesis, secretion and action	KEGG:04935	9.7785520686085e-9	8.009725447376736	113	278	22	7559						KEGG
KEGG	Estrogen signaling pathway	KEGG:04915	1.1956456131735935e-8	7.922397525238873	125	278	23	7559						KEGG																KEGG
KEGG	Longevity regulating pathway - multiple species	KEGG:04213	1.6160556138788124e-8	7.791543697778579	58	278	16	7559						KEGG
KEGG	Endocrine and other factor-regulated calcium reabsorption	KEGG:04961	3.069739276475624e-8	7.512898509081883	52	278	15	7559																KEGG
KEGG	Signaling pathways regulating pluripotency of stem cells	KEGG:04550	3.2001879232847487e-8	7.494824518039704	131	278	23	7559						KEGG
KEGG	Regulation of actin cytoskeleton	KEGG:04810	4.041540892381769e-8	7.3934530226440005	207	278	29	7559											KEGG															KEGG
KEGG	Viral carcinogenesis	KEGG:05203	4.109083311723693e-8	7.386255053321949	194	278	28	7559																					KEGG												KEGG		KEGG		KEGG	KEGG
KEGG	Salmonella infection	KEGG:05132	4.997160261246949e-8	7.301276722308636	236	278	31	7559						KEGG						KEGG									KEGG	KEGG											KEGG
KEGG	Osteoclast differentiation	KEGG:04380	6.442376655653861e-8	7.190953887605415	124	278	22	7559						KEGG																									KEGG
KEGG	B cell receptor signaling pathway	KEGG:04662	1.5246354832635262e-7	6.816833976992705	76	278	17	7559						KEGG																									KEGG
KEGG	Chemokine signaling pathway	KEGG:04062	1.5764151411849098e-7	6.802329402465737	179	278	26	7559						KEGG																				KEGG
KEGG	Insulin signaling pathway	KEGG:04910	1.912380643305037e-7	6.7184256607869335	131	278	22	7559						KEGG					KEGG															KEGG
KEGG	Autophagy - animal	KEGG:04140	3.4412516220053073e-7	6.463283570897476	135	278	22	7559						KEGG																KEGG	KEGG
KEGG	Thyroid cancer	KEGG:05216	4.3846752800222676e-7	6.358062564057653	37	278	12	7559																					KEGG					KEGG
KEGG	p53 signaling pathway	KEGG:04115	5.224473366189376e-7	6.2819574804676055	72	278	16	7559															KEGG			KEGG			KEGG	KEGG	KEGG										KEGG		KEGG		KEGG	KEGG
KEGG	Alzheimer disease	KEGG:05010	6.030083675904989e-7	6.219676661370351	353	278	37	7559						KEGG			KEGG		KEGG															KEGG							KEGG
KEGG	Apoptosis - multiple species	KEGG:04215	9.877663435221315e-7	6.005345775776857	32	278	11	7559																					KEGG	KEGG	KEGG		KEGG								KEGG
KEGG	Longevity regulating pathway	KEGG:04211	0.0000011386044329123123	5.943627129688701	86	278	17	7559						KEGG															KEGG
KEGG	Chagas disease	KEGG:05142	0.0000014132597880755527	5.849777997983549	98	278	18	7559						KEGG
KEGG	GnRH secretion	KEGG:04929	0.0000015767405452583267	5.802239764523288	58	278	14	7559						KEGG
KEGG	TNF signaling pathway	KEGG:04668	0.000001588684005894531	5.798962476703001	110	278	19	7559						KEGG																											KEGG
KEGG	Relaxin signaling pathway	KEGG:04926	0.0000019162088043985008	5.717557168714071	123	278	20	7559						KEGG
KEGG	Axon guidance	KEGG:04360	0.00000198279705635716	5.702721734516126	174	278	24	7559		KEGG
KEGG	Influenza A	KEGG:05164	0.000002574884920112293	5.589242176206108	163	278	23	7559						KEGG															KEGG												KEGG					KEGG
KEGG	Parathyroid hormone synthesis, secretion and action	KEGG:04928	0.000002724901646171279	5.564649168725305	102	278	18	7559											KEGG											KEGG				KEGG
KEGG	Fc gamma R-mediated phagocytosis	KEGG:04666	0.000004616784626046299	5.335660384903339	94	278	17	7559						KEGG
KEGG	Non-alcoholic fatty liver disease	KEGG:04932	0.00000467690538702596	5.330041415703675	142	278	21	7559						KEGG															KEGG												KEGG
KEGG	Transcriptional misregulation in cancer	KEGG:05202	0.0000048269876979723585	5.316323808019827	182	278	24	7559															KEGG						KEGG		KEGG																	KEGG
KEGG	Proximal tubule bicarbonate reclamation	KEGG:04964	0.000006261062400932015	5.203351967793642	23	278	9	7559																KEGG
KEGG	mTOR signaling pathway	KEGG:04150	0.000013889818892071449	4.857303416946817	151	278	21	7559						KEGG																				KEGG
KEGG	Pathogenic Escherichia coli infection	KEGG:05130	0.000022851032310398493	4.641094175612389	183	278	23	7559		KEGG										KEGG									KEGG												KEGG
KEGG	Tuberculosis	KEGG:05152	0.000034535930824588164	4.461728834242041	173	278	22	7559						KEGG											KEGG				KEGG	KEGG											KEGG
KEGG	cGMP-PKG signaling pathway	KEGG:04022	0.00004209374441667654	4.3757824402018315	161	278	21	7559						KEGG										KEGG
KEGG	Type II diabetes mellitus	KEGG:04930	0.00005070204769203677	4.294974500560274	45	278	11	7559
KEGG	Neutrophil extracellular trap formation	KEGG:04613	0.00010140446143097273	3.993942937189773	184	278	22	7559						KEGG
KEGG	Epithelial cell signaling in Helicobacter pylori infection	KEGG:05120	0.00011543600973559399	3.9376586938667786	69	278	13	7559																	KEGG																KEGG
KEGG	Adipocytokine signaling pathway	KEGG:04920	0.00011543600973559399	3.9376586938667786	69	278	13	7559						KEGG
KEGG	GnRH signaling pathway	KEGG:04912	0.00011901906741936255	3.92438345699688	92	278	15	7559
KEGG	Natural killer cell mediated cytotoxicity	KEGG:04650	0.0001220927652855181	3.9133100697952212	117	278	17	7559											KEGG															KEGG							KEGG
KEGG	Spinocerebellar ataxia	KEGG:05017	0.00015228559677795165	3.817341170437163	132	278	18	7559						KEGG
KEGG	Platelet activation	KEGG:04611	0.0001754908420635185	3.7557455421329338	120	278	17	7559						KEGG																									KEGG
KEGG	Bacterial invasion of epithelial cells	KEGG:05100	0.00019180682055830895	3.717135953587824	72	278	13	7559
KEGG	Calcium signaling pathway	KEGG:04020	0.0003254115489592442	3.4875670378765204	228	278	24	7559				KEGG
KEGG	Alcoholic liver disease	KEGG:04936	0.0004013344920883971	3.3964935138770835	141	278	18	7559						KEGG																											KEGG
KEGG	Insulin resistance	KEGG:04931	0.000515129997523458	3.288083159147612	103	278	15	7559						KEGG
KEGG	Pathways of neurodegeneration - multiple diseases	KEGG:05022	0.0005261573528121448	3.2788843561533048	442	278	36	7559											KEGG										KEGG	KEGG	KEGG			KEGG							KEGG
KEGG	JAK-STAT signaling pathway	KEGG:04630	0.0005800710214599316	3.236518829989047	159	278	19	7559						KEGG																KEGG	KEGG
KEGG	Gap junction	KEGG:04540	0.0006546969616319548	3.1839596745805814	80	278	13	7559																																			KEGG
KEGG	Adherens junction	KEGG:04520	0.0007271241243675525	3.1383914461883418	69	278	12	7559
KEGG	Bile secretion	KEGG:04976	0.000995407975533281	3.001998883869052	83	278	13	7559	KEGG															KEGG
KEGG	AMPK signaling pathway	KEGG:04152	0.0018268539598907953	2.7382961690944216	114	278	15	7559						KEGG
KEGG	Adrenergic signaling in cardiomyocytes	KEGG:04261	0.0021570274519894573	2.6661443276968653	144	278	17	7559						KEGG										KEGG						KEGG
KEGG	NOD-like receptor signaling pathway	KEGG:04621	0.0023428193837954844	2.6302611914049656	175	278	19	7559																						KEGG	KEGG
KEGG	IL-17 signaling pathway	KEGG:04657	0.002771928428268542	2.5572179874835053	91	278	13	7559																																	KEGG
KEGG	Long-term depression	KEGG:04730	0.0034106514293305184	2.4671626634872754	56	278	10	7559											KEGG															KEGG
KEGG	Diabetic cardiomyopathy	KEGG:05415	0.005929246457806327	2.2270004971941253	187	278	19	7559						KEGG
KEGG	Endocytosis	KEGG:04144	0.006159057381949349	2.210485749709409	237	278	22	7559												KEGG	KEGG
KEGG	Th1 and Th2 cell differentiation	KEGG:04658	0.007217671107203585	2.141602911633804	86	278	12	7559
KEGG	Prion disease	KEGG:05020	0.008969515885976546	2.0472309966128512	243	278	22	7559																					KEGG												KEGG
KEGG	Circadian rhythm	KEGG:04710	0.009236199524759839	2.0345066938182828	30	278	7	7559
KEGG	Cholinergic synapse	KEGG:04725	0.017018637785127237	1.769075204890588	108	278	13	7559						KEGG																KEGG
KEGG	Inflammatory mediator regulation of TRP channels	KEGG:04750	0.01734424384132348	1.7608446293877384	94	278	12	7559
KEGG	Oocyte meiosis	KEGG:04114	0.017494297992558975	1.7571034801073309	123	278	14	7559										KEGG									KEGG																KEGG		KEGG
KEGG	Thyroid hormone synthesis	KEGG:04918	0.030559563354540884	1.5148528553996266	72	278	10	7559																KEGG
KEGG	NF-kappa B signaling pathway	KEGG:04064	0.03776742672346613	1.4228826047374887	102	278	12	7559															KEGG							KEGG	KEGG								KEGG
KEGG	Gastric acid secretion	KEGG:04971	0.03837610293809326	1.415939129611319	74	278	10	7559																KEGG
KEGG	Pertussis	KEGG:05133	0.04779401945800349	1.3206264439503135	76	278	10	7559																																	KEGG
KEGG	Necroptosis	KEGG:04217	0.04995285645732592	1.3014396724393058	152	278	15	7559																					KEGG	KEGG
REAC	Diseases of signal transduction by growth factor receptors and second messengers	REAC:R-HSA-5663202	1.1592997731593552e-29	28.93580424911392	417	298	66	10770						REAC	REAC		REAC		REAC												REAC			REAC
REAC	Signal Transduction	REAC:R-HSA-162582	1.7873556143293746e-26	25.74778903116755	2523	298	158	10770		REAC		REAC		REAC	REAC		REAC	REAC	REAC						REAC			REAC	REAC	REAC	REAC		REAC	REAC					REAC		REAC		REAC		REAC	REAC		REAC
REAC	Disease	REAC:R-HSA-1643685	4.65749481046628e-26	25.331847620336628	1694	298	126	10770		REAC		REAC		REAC	REAC		REAC		REAC	REAC			REAC	REAC							REAC			REAC		REAC			REAC			REAC			REAC	REAC	REAC	REAC
REAC	Signaling by Receptor Tyrosine Kinases	REAC:R-HSA-9006934	2.465979064285491e-22	21.608010614805934	502	298	63	10770				REAC		REAC	REAC		REAC								REAC				REAC					REAC
REAC	PIP3 activates AKT signaling	REAC:R-HSA-1257604	7.11780256242328e-18	17.14765406286762	252	298	41	10770						REAC
REAC	Intracellular signaling by second messengers	REAC:R-HSA-9006925	1.87341098954405e-15	14.727366936500355	292	298	41	10770						REAC
REAC	Generic Transcription Pathway	REAC:R-HSA-212436	2.0259305846655763e-15	14.69337543914018	1221	298	88	10770		REAC				REAC				REAC					REAC			REAC	REAC	REAC	REAC				REAC		REAC								REAC		REAC	REAC	REAC	REAC
REAC	Regulation of TP53 Activity	REAC:R-HSA-5633007	2.365423688079318e-14	13.626091058344924	160	298	30	10770						REAC									REAC			REAC	REAC	REAC															REAC		REAC
REAC	RNA Polymerase II Transcription	REAC:R-HSA-73857	7.793322734574533e-13	12.108277338525012	1342	298	88	10770		REAC				REAC				REAC					REAC			REAC	REAC	REAC	REAC				REAC		REAC								REAC		REAC	REAC	REAC	REAC
REAC	Potential therapeutics for SARS	REAC:R-HSA-9679191	8.322951363927281e-13	12.07972264320674	79	298	21	10770																REAC												REAC
REAC	Negative regulation of the PI3K/AKT network	REAC:R-HSA-199418	9.080052545618738e-13	12.041911638240343	99	298	23	10770						REAC
REAC	PI3K/AKT Signaling in Cancer	REAC:R-HSA-2219528	1.9759238540834944e-12	11.704229795774985	92	298	22	10770						REAC
REAC	MAPK family signaling cascades	REAC:R-HSA-5683057	2.7288735183103613e-12	11.564016593158556	308	298	38	10770											REAC												REAC			REAC									REAC
REAC	EPH-Ephrin signaling	REAC:R-HSA-2682334	1.4428083481696668e-11	10.840791353494282	90	298	21	10770									REAC
REAC	Transcriptional Regulation by TP53	REAC:R-HSA-3700989	2.1111599752527476e-11	10.6754788563479	362	298	40	10770						REAC									REAC			REAC	REAC	REAC	REAC				REAC										REAC		REAC		REAC	REAC
REAC	Apoptosis	REAC:R-HSA-109581	2.1897314009433362e-11	10.659609153763649	176	298	28	10770						REAC															REAC	REAC	REAC										REAC
REAC	PI5P, PP2A and IER3 Regulate PI3K/AKT Signaling	REAC:R-HSA-6811558	2.31205960162859e-11	10.636000974609306	92	298	21	10770						REAC
REAC	Gene expression (Transcription)	REAC:R-HSA-74160	3.059104115893235e-11	10.514405741652645	1478	298	90	10770		REAC				REAC				REAC					REAC			REAC	REAC	REAC	REAC				REAC		REAC								REAC		REAC	REAC	REAC	REAC
REAC	Nervous system development	REAC:R-HSA-9675108	3.4085154504279625e-11	10.467434733051649	574	298	51	10770		REAC							REAC
REAC	MAPK1/MAPK3 signaling	REAC:R-HSA-5684996	4.050915521316401e-11	10.39244681359466	269	298	34	10770											REAC												REAC			REAC									REAC
REAC	Signaling by Interleukins	REAC:R-HSA-449147	4.0765855538930106e-11	10.389703438856017	460	298	45	10770						REAC						REAC										REAC	REAC		REAC								REAC
REAC	Transcriptional regulation by RUNX2	REAC:R-HSA-8878166	5.181728053103504e-11	10.285525383348583	118	298	23	10770		REAC				REAC				REAC											REAC														REAC			REAC
REAC	Mitotic G1 phase and G1/S transition	REAC:R-HSA-453279	1.1197242481900369e-10	9.950888916824843	147	298	25	10770		REAC				REAC																												REAC	REAC		REAC	REAC	REAC
REAC	RAF/MAP kinase cascade	REAC:R-HSA-5673001	1.3286250056667573e-10	9.876597578086782	264	298	33	10770											REAC												REAC			REAC
REAC	Programmed Cell Death	REAC:R-HSA-5357801	1.698389335048043e-10	9.769962745964248	205	298	29	10770						REAC															REAC	REAC	REAC										REAC
REAC	Signaling by VEGF	REAC:R-HSA-194138	3.058221185559108e-10	9.514531107480284	104	298	21	10770						REAC
REAC	Axon guidance	REAC:R-HSA-422475	3.774468634366306e-10	9.42314417924156	549	298	48	10770		REAC							REAC
REAC	Signaling by NTRKs	REAC:R-HSA-166520	5.284667573819945e-10	9.276982326312334	131	298	23	10770				REAC																	REAC					REAC
REAC	SARS-CoV Infections	REAC:R-HSA-9679506	1.008142401902672e-9	8.996478118691561	148	298	24	10770																REAC												REAC
REAC	Infectious disease	REAC:R-HSA-5663205	1.036757411239738e-9	8.98432285140738	916	298	64	10770		REAC		REAC								REAC				REAC												REAC			REAC								REAC	REAC
REAC	Regulation of TP53 Activity through Phosphorylation	REAC:R-HSA-6804756	2.6102868515778473e-9	8.583311764227995	92	298	19	10770															REAC			REAC	REAC	REAC																	REAC
REAC	Regulation of TP53 Degradation	REAC:R-HSA-6804757	2.804766790082771e-9	8.552103243495425	36	298	13	10770						REAC									REAC																				REAC		REAC
REAC	VEGFA-VEGFR2 Pathway	REAC:R-HSA-4420097	3.911048699462497e-9	8.407706776281017	94	298	19	10770						REAC
REAC	Regulation of TP53 Expression and Degradation	REAC:R-HSA-6806003	4.217752728767747e-9	8.374918884928332	37	298	13	10770						REAC									REAC																				REAC		REAC
REAC	Cell Cycle	REAC:R-HSA-1640170	5.903910582100229e-9	8.228860228758615	678	298	52	10770		REAC				REAC									REAC			REAC	REAC	REAC					REAC									REAC	REAC		REAC	REAC	REAC
REAC	Constitutive Signaling by Aberrant PI3K in Cancer	REAC:R-HSA-2219530	7.545480250911881e-9	8.122313113253092	65	298	16	10770
REAC	EPH-ephrin mediated repulsion of cells	REAC:R-HSA-3928665	1.6082537423223877e-8	7.793645429345862	49	298	14	10770									REAC
REAC	Nuclear Receptor transcription pathway	REAC:R-HSA-383280	1.888510365079131e-8	7.7238806272069525	41	298	13	10770										REAC
REAC	Cytokine Signaling in Immune system	REAC:R-HSA-1280215	2.5452826904968496e-8	7.594263975957921	705	298	52	10770						REAC						REAC										REAC	REAC		REAC								REAC
REAC	G1/S Transition	REAC:R-HSA-69206	2.740848526892343e-8	7.5621149650998865	130	298	21	10770						REAC																												REAC	REAC		REAC	REAC	REAC
REAC	Sphingolipid de novo biosynthesis	REAC:R-HSA-1660661	3.7300283219860104e-8	7.428287870594652	43	298	13	10770			REAC
REAC	Intrinsic Pathway for Apoptosis	REAC:R-HSA-109606	6.823981235741697e-8	7.165962176041155	54	298	14	10770						REAC															REAC	REAC	REAC										REAC
REAC	Sphingolipid metabolism	REAC:R-HSA-428157	7.3696513510132e-8	7.132553057583648	86	298	17	10770			REAC																																						REAC
REAC	CD28 co-stimulation	REAC:R-HSA-389356	1.5666995209589532e-7	6.8050142893659205	31	298	11	10770						REAC
REAC	Signaling by Nuclear Receptors	REAC:R-HSA-9006931	2.230684081010596e-7	6.651561931997168	291	298	30	10770						REAC																REAC																		REAC
REAC	Cyclin A/B1/B2 associated events during G2/M transition	REAC:R-HSA-69273	2.561858821226246e-7	6.591444807008114	25	298	10	10770																																		REAC	REAC		REAC		REAC
REAC	Cyclin A:Cdk2-associated events at S phase entry	REAC:R-HSA-69656	4.626747775666068e-7	6.334724175153683	84	298	16	10770						REAC																												REAC			REAC	REAC	REAC
REAC	Extra-nuclear estrogen signaling	REAC:R-HSA-9009391	5.145628875887297e-7	6.288561540116829	73	298	15	10770						REAC																REAC
REAC	PTEN Regulation	REAC:R-HSA-6807070	5.844995537480879e-7	6.233215816075822	138	298	20	10770						REAC
REAC	Developmental Biology	REAC:R-HSA-1266738	6.572744368201846e-7	6.182253258277708	1116	298	66	10770		REAC				REAC			REAC																												REAC	REAC
REAC	Signaling by NTRK1 (TRKA)	REAC:R-HSA-187037	7.346002187812248e-7	6.133948946647593	112	298	18	10770				REAC																						REAC
REAC	SUMO E3 ligases SUMOylate target proteins	REAC:R-HSA-3108232	7.707162671981043e-7	6.11310547443839	170	298	22	10770										REAC									REAC	REAC					REAC
REAC	SUMOylation	REAC:R-HSA-2990846	0.0000014966870995911743	5.824868984643429	176	298	22	10770										REAC									REAC	REAC					REAC
REAC	Signaling by NOTCH4	REAC:R-HSA-9013694	0.0000023602770833091387	5.627037010297462	81	298	15	10770						REAC			REAC
REAC	Cell Cycle, Mitotic	REAC:R-HSA-69278	0.00000245123442438758	5.610615152905605	548	298	41	10770		REAC				REAC													REAC	REAC					REAC									REAC	REAC		REAC	REAC	REAC
REAC	Cyclin E associated events during G1/S transition	REAC:R-HSA-69202	0.000002817541340815312	5.550129702981501	82	298	15	10770						REAC																												REAC			REAC	REAC	REAC
REAC	Cellular responses to stress	REAC:R-HSA-2262752	0.000006209876516904897	5.20691703566239	751	298	49	10770										REAC			REAC		REAC			REAC														REAC					REAC	REAC
REAC	G2/M Transition	REAC:R-HSA-69275	0.000010199786465308107	4.991408920189956	195	298	22	10770																			REAC															REAC	REAC		REAC		REAC
REAC	Toll Like Receptor 4 (TLR4) Cascade	REAC:R-HSA-166016	0.000010787420727738557	4.96708238271425	132	298	18	10770																															REAC
REAC	Cellular responses to stimuli	REAC:R-HSA-8953897	0.000011246750528122526	4.9489729381353404	765	298	49	10770										REAC			REAC		REAC			REAC														REAC					REAC	REAC
REAC	Mitotic G2-G2/M phases	REAC:R-HSA-453274	0.000012302919611044519	4.9099918137229865	197	298	22	10770																			REAC															REAC	REAC		REAC		REAC
REAC	Toll Like Receptor 3 (TLR3) Cascade	REAC:R-HSA-168164	0.000014432629131731667	4.84065454808898	92	298	15	10770
REAC	G1/S DNA Damage Checkpoints	REAC:R-HSA-69615	0.000017185066571125364	4.764848781163276	68	298	13	10770															REAC																			REAC			REAC
REAC	Signaling by NOTCH1 HD+PEST Domain Mutants in Cancer	REAC:R-HSA-2894858	0.000018749363790843488	4.727013464299662	57	298	12	10770									REAC
REAC	Constitutive Signaling by NOTCH1 PEST Domain Mutants	REAC:R-HSA-2644606	0.000018749363790843488	4.727013464299662	57	298	12	10770									REAC
REAC	Constitutive Signaling by NOTCH1 HD+PEST Domain Mutants	REAC:R-HSA-2894862	0.000018749363790843488	4.727013464299662	57	298	12	10770									REAC
REAC	Signaling by NOTCH1 in Cancer	REAC:R-HSA-2644603	0.000018749363790843488	4.727013464299662	57	298	12	10770									REAC
REAC	Signaling by NOTCH1 PEST Domain Mutants in Cancer	REAC:R-HSA-2644602	0.000018749363790843488	4.727013464299662	57	298	12	10770									REAC
REAC	Toll-like Receptor Cascades	REAC:R-HSA-168898	0.00002286019293824001	4.640920108513817	154	298	19	10770																															REAC
REAC	TRIF(TICAM1)-mediated TLR4 signaling	REAC:R-HSA-937061	0.000026082385313299112	4.583652693575371	96	298	15	10770
REAC	MyD88-independent TLR4 cascade	REAC:R-HSA-166166	0.000026082385313299112	4.583652693575371	96	298	15	10770
REAC	Innate Immune System	REAC:R-HSA-168249	0.000029390756181017073	4.531789240024077	1094	298	61	10770		REAC						REAC						REAC			REAC					REAC	REAC								REAC
REAC	Activation of the AP-1 family of transcription factors	REAC:R-HSA-450341	0.00004082791547217039	4.38904279303914	10	298	6	10770
REAC	EPHB-mediated forward signaling	REAC:R-HSA-3928662	0.000045961347396953675	4.3376072480759085	40	298	10	10770
REAC	Negative feedback regulation of MAPK pathway	REAC:R-HSA-5674499	0.00004601674721743203	4.337084083525859	6	298	5	10770																										REAC
REAC	S Phase	REAC:R-HSA-69242	0.00004705721838356096	4.327373748141171	161	298	19	10770						REAC																												REAC			REAC	REAC	REAC
REAC	MAP kinase activation	REAC:R-HSA-450294	0.000060973616199301796	4.214858047247555	63	298	12	10770
REAC	Semaphorin interactions	REAC:R-HSA-373755	0.00007321014866593145	4.135428711235244	64	298	12	10770
REAC	Estrogen-dependent nuclear events downstream of ESR-membrane signaling	REAC:R-HSA-9634638	0.0000782248612610188	4.106655198442266	24	298	8	10770						REAC																REAC
REAC	Signaling by ALK	REAC:R-HSA-201556	0.00011229143155967162	3.9496533814796315	25	298	8	10770							REAC
REAC	Costimulation by the CD28 family	REAC:R-HSA-388841	0.00012411815456008052	3.9061646903093665	67	298	12	10770						REAC
REAC	Nuclear events stimulated by ALK signaling in cancer	REAC:R-HSA-9725371	0.00014175831767941922	3.8484514494276816	18	298	7	10770							REAC
REAC	Death Receptor Signalling	REAC:R-HSA-73887	0.0001496802981273808	3.824835360496372	140	298	17	10770									REAC																								REAC
REAC	Interleukin-4 and Interleukin-13 signaling	REAC:R-HSA-6785807	0.0001653824051638041	3.7815106963961203	110	298	15	10770						REAC																REAC	REAC		REAC
REAC	Immune System	REAC:R-HSA-168256	0.00018658193215700112	3.729130413882266	2041	298	92	10770		REAC				REAC		REAC				REAC		REAC			REAC					REAC	REAC		REAC						REAC		REAC
REAC	Signaling by ERBB2	REAC:R-HSA-1227986	0.00019078342095108354	3.7194593681135704	46	298	10	10770						REAC
REAC	Signaling by WNT	REAC:R-HSA-195721	0.0001947055669794511	3.7106216310485722	328	298	27	10770						REAC
REAC	p75 NTR receptor-mediated signalling	REAC:R-HSA-193704	0.0002016108445876162	3.6954861110266606	97	298	14	10770									REAC																								REAC
REAC	Regulation of TP53 Activity through Methylation	REAC:R-HSA-6804760	0.0002191589179830055	3.659240852402185	19	298	7	10770															REAC
REAC	VEGFR2 mediated vascular permeability	REAC:R-HSA-5218920	0.00021962761255404792	3.658313059367755	27	298	8	10770						REAC
REAC	Toll Like Receptor 5 (TLR5) Cascade	REAC:R-HSA-168176	0.0002304782663615656	3.637370021442488	84	298	13	10770
REAC	MyD88 cascade initiated on plasma membrane	REAC:R-HSA-975871	0.0002304782663615656	3.637370021442488	84	298	13	10770
REAC	Toll Like Receptor 10 (TLR10) Cascade	REAC:R-HSA-168142	0.0002304782663615656	3.637370021442488	84	298	13	10770
REAC	Interleukin-17 signaling	REAC:R-HSA-448424	0.0002400160977100165	3.6197596294876417	71	298	12	10770
REAC	Signaling by NOTCH	REAC:R-HSA-157118	0.00024374984231273193	3.613055656584226	233	298	22	10770						REAC			REAC
REAC	Signaling by NOTCH1	REAC:R-HSA-1980143	0.0002809846879447983	3.551317346010469	72	298	12	10770									REAC
REAC	MyD88:MAL(TIRAP) cascade initiated on plasma membrane	REAC:R-HSA-166058	0.00029565487856657974	3.5292149503632873	100	298	14	10770																															REAC
REAC	Toll Like Receptor TLR6:TLR2 Cascade	REAC:R-HSA-168188	0.00029565487856657974	3.5292149503632873	100	298	14	10770																															REAC
REAC	Fc epsilon receptor (FCERI) signaling	REAC:R-HSA-2454202	0.00032632494314150057	3.4863497289865695	182	298	19	10770																															REAC
REAC	Toll Like Receptor 2 (TLR2) Cascade	REAC:R-HSA-181438	0.00042733110655343635	3.369235492596321	103	298	14	10770																															REAC
REAC	Toll Like Receptor TLR1:TLR2 Cascade	REAC:R-HSA-168179	0.00042733110655343635	3.369235492596321	103	298	14	10770																															REAC
REAC	TRAF6 mediated induction of NFkB and MAP kinases upon TLR7/8 or 9 activation	REAC:R-HSA-975138	0.0004574307584684832	3.339674636003848	89	298	13	10770
REAC	MyD88 dependent cascade initiated on endosome	REAC:R-HSA-975155	0.0005215660988451878	3.2826906449658333	90	298	13	10770
REAC	Signaling by Non-Receptor Tyrosine Kinases	REAC:R-HSA-9006927	0.0005290738959313998	3.2764836656700207	51	298	10	10770						REAC																															REAC	REAC
REAC	Signaling by PTK6	REAC:R-HSA-8848021	0.0005290738959313998	3.2764836656700207	51	298	10	10770						REAC																															REAC	REAC
REAC	Toll Like Receptor 7/8 (TLR7/8) Cascade	REAC:R-HSA-168181	0.000593593633764789	3.2265107654710254	91	298	13	10770
REAC	CD28 dependent PI3K/Akt signaling	REAC:R-HSA-389357	0.0006905634787488713	3.160796393547009	22	298	7	10770						REAC
REAC	Cell Cycle Checkpoints	REAC:R-HSA-69620	0.000805767190731302	3.0937904202120246	290	298	24	10770															REAC			REAC		REAC					REAC									REAC	REAC		REAC
REAC	p53-Dependent G1/S DNA damage checkpoint	REAC:R-HSA-69580	0.0008383548849646501	3.076572100754058	66	298	11	10770															REAC																						REAC
REAC	p53-Dependent G1 DNA Damage Response	REAC:R-HSA-69563	0.0008383548849646501	3.076572100754058	66	298	11	10770															REAC																						REAC
REAC	Toll Like Receptor 9 (TLR9) Cascade	REAC:R-HSA-168138	0.0008657458112719026	3.0626096010154633	94	298	13	10770
REAC	Cellular Senescence	REAC:R-HSA-2559583	0.000935246988000412	3.0290736817899093	195	298	19	10770															REAC																						REAC	REAC
REAC	RUNX2 regulates osteoblast differentiation	REAC:R-HSA-8940973	0.0009693115157997625	3.013536627643811	23	298	7	10770		REAC								REAC
REAC	Circadian Clock	REAC:R-HSA-400253	0.0009786513855798346	3.009371984684929	67	298	11	10770
REAC	RAF activation	REAC:R-HSA-5673000	0.0011884767252065924	2.9250093189533195	33	298	8	10770											REAC															REAC
REAC	Interleukin-2 family signaling	REAC:R-HSA-451927	0.001274331251792429	2.894717666093101	44	298	9	10770
REAC	Regulation of PTEN stability and activity	REAC:R-HSA-8948751	0.0013222515457520314	2.8786859166053023	69	298	11	10770						REAC
REAC	Sema4D in semaphorin signaling	REAC:R-HSA-400685	0.001336229550021593	2.874118928279508	24	298	7	10770
REAC	Stabilization of p53	REAC:R-HSA-69541	0.0015437811449979164	2.811414267638013	57	298	10	10770															REAC
REAC	Signaling by RAS mutants	REAC:R-HSA-6802949	0.0015546605362158684	2.808364425507	45	298	9	10770											REAC															REAC
REAC	Signaling downstream of RAS mutants	REAC:R-HSA-9649948	0.0015546605362158684	2.808364425507	45	298	9	10770											REAC															REAC
REAC	Paradoxical activation of RAF signaling by kinase inactive BRAF	REAC:R-HSA-6802955	0.0015546605362158684	2.808364425507	45	298	9	10770											REAC															REAC
REAC	Signaling by moderate kinase activity BRAF mutants	REAC:R-HSA-6802946	0.0015546605362158684	2.808364425507	45	298	9	10770											REAC															REAC
REAC	DNA Double-Strand Break Repair	REAC:R-HSA-5693532	0.0018113725174014731	2.741992225768169	167	298	17	10770		REAC													REAC			REAC																			REAC
REAC	G1 Phase	REAC:R-HSA-69236	0.0018864144291181194	2.7243628903329493	46	298	9	10770		REAC																																			REAC	REAC	REAC
REAC	Cyclin D associated events in G1	REAC:R-HSA-69231	0.0018864144291181194	2.7243628903329493	46	298	9	10770		REAC																																			REAC	REAC	REAC
REAC	G2/M Checkpoints	REAC:R-HSA-69481	0.0019656337003109738	2.7064974105910458	168	298	17	10770															REAC			REAC																REAC	REAC		REAC
REAC	Signaling by KIT in disease	REAC:R-HSA-9669938	0.0020417840128030824	2.6899902010390035	17	298	6	10770
REAC	Signaling by phosphorylated juxtamembrane, extracellular and kinase domain KIT mutants	REAC:R-HSA-9670439	0.0020417840128030824	2.6899902010390035	17	298	6	10770
REAC	Cellular response to heat stress	REAC:R-HSA-3371556	0.002239334901114134	2.6498809511599926	87	298	12	10770															REAC			REAC
REAC	APC/C-mediated degradation of cell cycle proteins	REAC:R-HSA-174143	0.0025296896149702257	2.596932762134473	88	298	12	10770																			REAC	REAC															REAC		REAC
REAC	Regulation of mitotic cell cycle	REAC:R-HSA-453276	0.0025296896149702257	2.596932762134473	88	298	12	10770																			REAC	REAC															REAC		REAC
REAC	Formation of annular gap junctions	REAC:R-HSA-196025	0.0031599201670443697	2.500323889359466	11	298	5	10770
REAC	DSCAM interactions	REAC:R-HSA-376172	0.0031599201670443697	2.500323889359466	11	298	5	10770
REAC	Netrin-1 signaling	REAC:R-HSA-373752	0.003270496596211747	2.4853862985262754	49	298	9	10770
REAC	TP53 Regulates Transcription of Cell Cycle Genes	REAC:R-HSA-6791312	0.003270496596211747	2.4853862985262754	49	298	9	10770																			REAC		REAC														REAC		REAC
REAC	Fcgamma receptor (FCGR) dependent phagocytosis	REAC:R-HSA-2029480	0.0036447546241455625	2.438331704373893	140	298	15	10770		REAC																													REAC
REAC	Activated NTRK2 signals through CDK5	REAC:R-HSA-9032845	0.004124289305803787	2.3846508779405813	6	298	4	10770
REAC	RHO GTPase Effectors	REAC:R-HSA-195258	0.0042083959828992604	2.3758834026240323	319	298	24	10770		REAC								REAC										REAC					REAC						REAC
REAC	Apoptotic factor-mediated response	REAC:R-HSA-111471	0.004271475910695027	2.369422038530031	19	298	6	10770																					REAC												REAC
REAC	ESR-mediated signaling	REAC:R-HSA-8939211	0.004521521785832573	2.3447153722773755	217	298	19	10770						REAC																REAC																		REAC
REAC	Signaling by SCF-KIT	REAC:R-HSA-1433557	0.004557896155684952	2.3412355737424693	39	298	8	10770
REAC	Gap junction degradation	REAC:R-HSA-190873	0.005294576573327869	2.276168766287422	12	298	5	10770
REAC	Erythropoietin activates Phosphoinositide-3-kinase (PI3K)	REAC:R-HSA-9027276	0.005294576573327869	2.276168766287422	12	298	5	10770
REAC	Signaling by RAF1 mutants	REAC:R-HSA-9656223	0.005561936172167106	2.2547739993328215	40	298	8	10770											REAC															REAC
REAC	Signal transduction by L1	REAC:R-HSA-445144	0.005961013764719574	2.2246798753295804	20	298	6	10770
REAC	CTLA4 inhibitory signaling	REAC:R-HSA-389513	0.005961013764719574	2.2246798753295804	20	298	6	10770						REAC
REAC	Negative regulation of NOTCH4 signaling	REAC:R-HSA-9604323	0.00640191471640445	2.193690115640441	53	298	9	10770						REAC
REAC	RUNX2 regulates bone development	REAC:R-HSA-8941326	0.006814213634974219	2.166584254825078	30	298	7	10770		REAC								REAC
REAC	Signaling by NTRK2 (TRKB)	REAC:R-HSA-9006115	0.008152540819279411	2.088707018030325	21	298	6	10770
REAC	Chk1/Chk2(Cds1) mediated inactivation of Cyclin B:Cdk1 complex	REAC:R-HSA-75035	0.008409353384783066	2.0752373968556985	13	298	5	10770																																			REAC
REAC	Cytochrome c-mediated apoptotic response	REAC:R-HSA-111461	0.008409353384783066	2.0752373968556985	13	298	5	10770																																	REAC
REAC	Signalling to ERKs	REAC:R-HSA-187687	0.008595010259744598	2.065753600565317	31	298	7	10770																										REAC
REAC	MAPK targets/ Nuclear events mediated by MAP kinases	REAC:R-HSA-450282	0.008595010259744598	2.065753600565317	31	298	7	10770
REAC	SMAC, XIAP-regulated apoptotic response	REAC:R-HSA-111469	0.00941346479055532	2.02625049745879	7	298	4	10770																																	REAC
REAC	SMAC(DIABLO)-mediated dissociation of IAP:caspase complexes	REAC:R-HSA-111464	0.00941346479055532	2.02625049745879	7	298	4	10770																																	REAC
REAC	SMAC (DIABLO) binds to IAPs	REAC:R-HSA-111463	0.00941346479055532	2.02625049745879	7	298	4	10770																																	REAC
REAC	G-protein beta:gamma signalling	REAC:R-HSA-397795	0.01074336171594593	1.9688598018543262	32	298	7	10770						REAC																									REAC
REAC	RAF-independent MAPK1/3 activation	REAC:R-HSA-112409	0.010950782321978346	1.960554853793557	22	298	6	10770																																			REAC
REAC	Regulation of mRNA stability by proteins that bind AU-rich elements	REAC:R-HSA-450531	0.011680694788072914	1.932531323863012	86	298	11	10770						REAC
REAC	Regulation of RUNX2 expression and activity	REAC:R-HSA-8939902	0.011724006090678429	1.9309239646154388	71	298	10	10770
REAC	Prolonged ERK activation events	REAC:R-HSA-169893	0.012785928010255621	1.8932677451420068	14	298	5	10770																										REAC
REAC	AKT phosphorylates targets in the cytosol	REAC:R-HSA-198323	0.012785928010255621	1.8932677451420068	14	298	5	10770						REAC
REAC	TCR signaling	REAC:R-HSA-202403	0.013225592591850237	1.878584859662923	120	298	13	10770
REAC	Deubiquitination	REAC:R-HSA-5688426	0.013518891402927048	1.869058920623045	298	298	22	10770										REAC																								REAC	REAC
REAC	Interleukin-1 family signaling	REAC:R-HSA-446652	0.014886125314748519	1.8272183293402033	139	298	14	10770
REAC	NOTCH1 Intracellular Domain Regulates Transcription	REAC:R-HSA-2122947	0.016336975784109694	1.7868283346965441	46	298	8	10770
REAC	Oxidative Stress Induced Senescence	REAC:R-HSA-2559580	0.01721923392945355	1.763986173881885	123	298	13	10770																																						REAC
REAC	SCF(Skp2)-mediated degradation of p27/p21	REAC:R-HSA-187577	0.018022223958120906	1.7441916177329877	60	298	9	10770																																					REAC	REAC
REAC	MAPK1 (ERK2) activation	REAC:R-HSA-112411	0.018416685246028883	1.7347885342316316	8	298	4	10770
REAC	Noncanonical activation of NOTCH3	REAC:R-HSA-9017802	0.018416685246028883	1.7347885342316316	8	298	4	10770									REAC
REAC	SUMOylation of intracellular receptors	REAC:R-HSA-4090294	0.018852795978283262	1.724624232307351	24	298	6	10770										REAC
REAC	Defective Intrinsic Pathway for Apoptosis	REAC:R-HSA-9734009	0.018852795978283262	1.724624232307351	24	298	6	10770																																		REAC
REAC	Interleukin-3, Interleukin-5 and GM-CSF signaling	REAC:R-HSA-512988	0.01922103468249205	1.7162232376455173	47	298	8	10770
REAC	Signaling by high-kinase activity BRAF mutants	REAC:R-HSA-6802948	0.019988463424864853	1.6992205901615869	35	298	7	10770											REAC															REAC
REAC	GPVI-mediated activation cascade	REAC:R-HSA-114604	0.019988463424864853	1.6992205901615869	35	298	7	10770
REAC	Host Interactions of HIV factors	REAC:R-HSA-162909	0.02043325685096447	1.6896624057770837	125	298	13	10770												REAC																												REAC
REAC	Ub-specific processing proteases	REAC:R-HSA-5689880	0.020625107058529747	1.6856037884843142	221	298	18	10770										REAC																								REAC
REAC	PCP/CE pathway	REAC:R-HSA-4086400	0.02215209383037457	1.6545852177027307	92	298	11	10770
REAC	FLT3 Signaling	REAC:R-HSA-9607240	0.024231620296287417	1.6156175449128667	36	298	7	10770						REAC
REAC	NOTCH3 Activation and Transmission of Signal to the Nucleus	REAC:R-HSA-9013507	0.024234035081431946	1.6155742677568705	25	298	6	10770									REAC
REAC	DAP12 signaling	REAC:R-HSA-2424491	0.024234035081431946	1.6155742677568705	25	298	6	10770																															REAC
REAC	MAP3K8 (TPL2)-dependent MAPK1/3 activation	REAC:R-HSA-5684264	0.026652476202722472	1.5742624357473254	16	298	5	10770
REAC	NRIF signals cell death from the nucleus	REAC:R-HSA-205043	0.026652476202722472	1.5742624357473254	16	298	5	10770									REAC
REAC	Sema3A PAK dependent Axon repulsion	REAC:R-HSA-399954	0.026652476202722472	1.5742624357473254	16	298	5	10770
REAC	Transcriptional regulation by RUNX3	REAC:R-HSA-8878159	0.027092005474883996	1.56715884530133	94	298	11	10770																											REAC
REAC	RHOH GTPase cycle	REAC:R-HSA-9013407	0.02918536956495891	1.534834802987497	37	298	7	10770
REAC	Apoptotic cleavage of cellular proteins	REAC:R-HSA-111465	0.02918536956495891	1.534834802987497	37	298	7	10770																																	REAC
REAC	HDMs demethylate histones	REAC:R-HSA-3214842	0.03053685697679195	1.5151756649835897	50	298	8	10770
REAC	Constitutive Signaling by AKT1 E17K in Cancer	REAC:R-HSA-5674400	0.03077778709925579	1.511762608842773	26	298	6	10770						REAC
REAC	Interleukin receptor SHC signaling	REAC:R-HSA-912526	0.03077778709925579	1.511762608842773	26	298	6	10770
REAC	Downstream signal transduction	REAC:R-HSA-186763	0.03077778709925579	1.511762608842773	26	298	6	10770
REAC	PI3K/AKT activation	REAC:R-HSA-198203	0.03242831308143452	1.4890756427078315	9	298	4	10770
REAC	MAPK3 (ERK1) activation	REAC:R-HSA-110056	0.03242831308143452	1.4890756427078315	9	298	4	10770																																			REAC
REAC	Regulation of HMOX1 expression and activity	REAC:R-HSA-9707587	0.03452744009143212	1.4618356196052988	65	298	9	10770
REAC	Chromatin modifying enzymes	REAC:R-HSA-3247509	0.035065763530434876	1.455116700228924	273	298	20	10770																																						REAC
REAC	Chromatin organization	REAC:R-HSA-4839726	0.035065763530434876	1.455116700228924	273	298	20	10770																																						REAC
REAC	Apoptotic execution phase	REAC:R-HSA-75153	0.035359804764087434	1.4514901415694164	51	298	8	10770																																	REAC
REAC	Regulation of APC/C activators between G1/S and early anaphase	REAC:R-HSA-176408	0.03737306246086949	1.4274413132993409	81	298	10	10770																																			REAC		REAC
REAC	Downregulation of ERBB2 signaling	REAC:R-HSA-8863795	0.0386593852375196	1.4127450564139254	27	298	6	10770						REAC
REAC	TCF dependent signaling in response to WNT	REAC:R-HSA-201681	0.0389026492318255	1.410020822643787	232	298	18	10770						REAC
REAC	Downstream TCR signaling	REAC:R-HSA-202424	0.03986143528102699	1.3994470678179765	98	298	11	10770
REAC	Ubiquitin Mediated Degradation of Phosphorylated Cdc25A	REAC:R-HSA-69601	0.04079879722047078	1.389352640052576	52	298	8	10770																																		REAC
REAC	p53-Independent G1/S DNA damage checkpoint	REAC:R-HSA-69613	0.04079879722047078	1.389352640052576	52	298	8	10770																																		REAC
REAC	p53-Independent DNA Damage Response	REAC:R-HSA-69610	0.04079879722047078	1.389352640052576	52	298	8	10770																																		REAC
REAC	Loss of Function of FBXW7 in Cancer and NOTCH1 Signaling	REAC:R-HSA-2644607	0.04109141073515956	1.3862489484441873	4	298	3	10770
REAC	Signaling by MAP2K mutants	REAC:R-HSA-9652169	0.04109141073515956	1.3862489484441873	4	298	3	10770
REAC	FBXW7 Mutants and NOTCH1 in Cancer	REAC:R-HSA-2644605	0.04109141073515956	1.3862489484441873	4	298	3	10770
REAC	AKT-mediated inactivation of FOXO1A	REAC:R-HSA-211163	0.04109141073515956	1.3862489484441873	4	298	3	10770						REAC
REAC	MAP2K and MAPK activation	REAC:R-HSA-5674135	0.0415831656294648	1.381082451919503	39	298	7	10770											REAC															REAC
REAC	Activation of NF-kappaB in B cells	REAC:R-HSA-1169091	0.04400146783746933	1.3565328357165294	67	298	9	10770
REAC	Degradation of beta-catenin by the destruction complex	REAC:R-HSA-195253	0.04609329975682137	1.336362200209559	83	298	10	10770
REAC	Signaling by ALK in cancer	REAC:R-HSA-9700206	0.04691379855452699	1.3286994013209783	53	298	8	10770							REAC
REAC	Signaling by ALK fusions and activated point mutants	REAC:R-HSA-9725370	0.04691379855452699	1.3286994013209783	53	298	8	10770							REAC
REAC	Notch-HLH transcription pathway	REAC:R-HSA-350054	0.048069342325267675	1.3181318197573746	28	298	6	10770
REAC	Signaling by PDGFR in disease	REAC:R-HSA-9671555	0.04995121375165951	1.3014539545001844	18	298	5	10770
REAC	TP53 Regulates Transcription of Genes Involved in G2 Cell Cycle Arrest	REAC:R-HSA-6804114	0.04995121375165951	1.3014539545001844	18	298	5	10770																			REAC		REAC														REAC
WP	Pancreatic adenocarcinoma pathway	WP:WP4263	7.62805844006176e-28	27.117585988397515	86	287	37	7364						WP					WP										WP		WP			WP												WP
WP	EGFR tyrosine kinase inhibitor resistance	WP:WP4806	5.192277344469468e-25	24.284642117834085	81	287	34	7364						WP					WP										WP	WP	WP			WP
WP	Ras signaling	WP:WP4223	5.740198426953281e-24	23.241073094667986	176	287	46	7364		WP				WP																	WP
WP	Glioblastoma signaling pathways	WP:WP2261	3.011496883007683e-22	21.521217582001373	82	287	32	7364						WP					WP				WP											WP											WP	WP
WP	Non-small cell lung cancer	WP:WP4255	1.0502606206567358e-20	19.978702918007734	71	287	29	7364						WP	WP				WP										WP					WP							WP					WP
WP	ErbB signaling pathway	WP:WP673	4.2342515241574965e-20	19.373223347471736	87	287	31	7364		WP				WP					WP															WP
WP	Malignant pleural mesothelioma	WP:WP5087	1.3423749488135801e-18	17.872126161173856	433	287	63	7364						WP									WP						WP	WP															WP	WP	WP
WP	PI3K-Akt signaling pathway	WP:WP4172	1.4469872443677627e-18	17.83953529730191	333	287	55	7364						WP																WP	WP														WP	WP
WP	MET in type 1 papillary renal cell carcinoma	WP:WP4205	1.639612200660724e-17	16.785258858677132	56	287	24	7364						WP	WP				WP															WP
WP	Hepatitis B infection	WP:WP4666	5.4766585004082655e-16	15.261484338861644	151	287	35	7364						WP					WP										WP	WP			WP	WP							WP
WP	Melanoma	WP:WP4685	3.635909312739143e-14	13.439386957537016	67	287	23	7364						WP					WP										WP					WP												WP
WP	Breast cancer pathway	WP:WP4262	4.4408905542958394e-14	13.352529929877685	152	287	33	7364						WP					WP				WP			WP			WP					WP												WP
WP	Leptin signaling pathway	WP:WP2034	4.9811433912173956e-14	13.302670956135891	75	287	24	7364						WP															WP		WP
WP	MicroRNAs in cardiomyocyte hypertrophy	WP:WP1544	5.974434133675485e-14	13.223703222473556	99	287	27	7364						WP																																	WP	WP
WP	Chromosomal and microsatellite instability in colorectal cancer	WP:WP4216	2.2375244706411612e-13	12.650232206333252	72	287	23	7364						WP					WP										WP	WP			WP	WP							WP
WP	Neural crest cell migration in cancer	WP:WP4565	7.665763929586361e-13	12.11544455915636	42	287	18	7364						WP						WP
WP	Endometrial cancer	WP:WP4155	1.0673829415447067e-12	11.971679742184673	62	287	21	7364						WP					WP										WP					WP
WP	MAPK signaling pathway	WP:WP382	2.5386916696351268e-12	11.595390042059462	241	287	39	7364						WP					WP															WP							WP
WP	Neural crest cell migration during development	WP:WP4564	3.2283734275913067e-12	11.491016235981457	39	287	17	7364						WP						WP
WP	Integrated cancer pathway	WP:WP1971	3.344889295376039e-12	11.475618251349944	45	287	18	7364						WP									WP			WP			WP	WP											WP	WP	WP		WP	WP
WP	Translation inhibitors in chronically activated PDGFRA cells	WP:WP4566	3.344889295376039e-12	11.475618251349944	45	287	18	7364						WP
WP	Nanoparticle-mediated activation of receptor signaling	WP:WP2643	4.7707665683911556e-12	11.321411832768211	29	287	15	7364
WP	Head and neck squamous cell carcinoma	WP:WP4674	5.211311997447388e-12	11.283052925161087	74	287	22	7364						WP																																WP
WP	Focal adhesion	WP:WP306	7.015113346467877e-12	11.153965307479833	190	287	34	7364						WP																WP				WP
WP	Prolactin signaling pathway	WP:WP2037	7.119143353678344e-12	11.147572261862178	75	287	22	7364						WP																											WP
WP	RAC1/PAK1/p38/MMP2 pathway	WP:WP3303	8.805214149209328e-12	11.055260077210736	68	287	21	7364						WP															WP				WP
WP	Sphingolipid pathway	WP:WP1422	9.210534789333514e-12	11.035715152722405	30	287	15	7364			WP																																						WP
WP	Gastrin signaling pathway	WP:WP4659	1.4760833839514042e-11	10.830889108524419	112	287	26	7364						WP																	WP		WP								WP
WP	Focal adhesion: PI3K-Akt-mTOR-signaling pathway	WP:WP3932	2.1824370115434377e-11	10.661058281841804	295	287	42	7364						WP
WP	Oncostatin M signaling pathway	WP:WP2374	5.4247695972974576e-11	10.265618702594132	66	287	20	7364						WP																											WP				WP
WP	Relationship between inflammation, COX-2 and EGFR	WP:WP4483	5.859882829258084e-11	10.232111067789997	23	287	13	7364						WP																				WP
WP	DNA damage response (only ATM dependent)	WP:WP710	7.655394921473843e-11	10.116032400289969	110	287	25	7364		WP				WP									WP						WP	WP
WP	DNA damage response	WP:WP707	1.0208401491642769e-10	9.991042257688736	68	287	20	7364		WP													WP			WP			WP												WP	WP	WP		WP	WP
WP	TNF-alpha signaling pathway	WP:WP231	1.0248288911302072e-10	9.989348639819223	93	287	23	7364						WP															WP		WP										WP
WP	Retinoblastoma gene in cancer	WP:WP2446	1.5893578339610867e-10	9.79877831310152	86	287	22	7364		WP																																WP	WP		WP	WP
WP	Alzheimer's disease	WP:WP5124	2.2269630404011552e-10	9.652286990636831	250	287	37	7364						WP			WP		WP															WP							WP
WP	Cell cycle	WP:WP179	2.7597772643063804e-10	9.559125967494966	116	287	25	7364		WP													WP			WP																WP	WP		WP	WP	WP
WP	Cardiac hypertrophic response	WP:WP2795	3.9588151153074284e-10	9.402434780207052	57	287	18	7364						WP																																	WP	WP
WP	Hippo signaling regulation pathways	WP:WP4540	4.2519048558815255e-10	9.371416462170366	99	287	23	7364
WP	AGE/RAGE pathway	WP:WP2324	4.498715598887181e-10	9.346911461321659	65	287	19	7364						WP																											WP
WP	Regulation of actin cytoskeleton	WP:WP51	8.007901740401285e-10	9.09648126443275	142	287	27	7364																										WP
WP	ATM signaling pathway	WP:WP2516	1.0864769363712225e-9	8.963979488407444	39	287	15	7364		WP													WP																			WP	WP		WP
WP	Bladder cancer	WP:WP2828	1.6780737652491434e-9	8.775188952245978	40	287	15	7364											WP															WP												WP
WP	Circadian rhythm genes	WP:WP3594	1.7367464280674938e-9	8.760263585657679	192	287	31	7364				WP	WP																																	WP
WP	Thymic stromal lymphopoietin (TSLP) signaling pathway	WP:WP2203	1.876749725222187e-9	8.726593639047294	47	287	16	7364						WP																									WP
WP	Hippo-Merlin signaling dysregulation	WP:WP4541	4.314080013143785e-9	8.365111804308908	120	287	24	7364
WP	Toll-like receptor signaling pathway	WP:WP75	7.806448690449943e-9	8.107546490438025	103	287	22	7364						WP
WP	Measles virus infection	WP:WP4630	8.05780652112414e-9	8.093783164822664	134	287	25	7364																					WP	WP	WP										WP				WP	WP
WP	Insulin signaling	WP:WP481	9.309383277073962e-9	8.031079088968742	157	287	27	7364						WP						WP
WP	Small cell lung cancer	WP:WP4658	1.1057184316421762e-8	7.956355450926764	95	287	21	7364						WP															WP	WP	WP										WP				WP	WP
WP	EGF/EGFR signaling pathway	WP:WP437	1.2607163625817732e-8	7.8993826105097025	159	287	27	7364		WP				WP													WP							WP
WP	Th17 cell differentiation pathway	WP:WP5130	1.4384384777222034e-8	7.842108708231171	69	287	18	7364					WP
WP	IL-5 signaling pathway	WP:WP127	1.695990833391963e-8	7.770576499377682	39	287	14	7364						WP																WP									WP
WP	Sphingolipid metabolism: integrated pathway	WP:WP4726	1.9991323886513e-8	7.699158444622796	27	287	12	7364																																									WP
WP	TGF-beta signaling pathway	WP:WP366	2.142457481372548e-8	7.669087788209203	129	287	24	7364						WP																													WP
WP	Brain-derived neurotrophic factor (BDNF) signaling pathway	WP:WP2380	2.1751105526814277e-8	7.662518664594706	140	287	25	7364						WP																											WP
WP	NRP1-triggered signaling pathways in pancreatic cancer	WP:WP5144	2.7998705650505743e-8	7.552862045151928	55	287	16	7364						WP																															WP
WP	Sphingolipid metabolism in senescence	WP:WP5121	3.377859040069005e-8	7.471358477736447	28	287	12	7364																																					WP	WP
WP	miRNA regulation of DNA damage response	WP:WP1530	3.6049328487557855e-8	7.443102820732745	91	287	20	7364		WP													WP			WP			WP												WP	WP	WP		WP	WP
WP	Estrogen signaling pathway	WP:WP712	4.609578007746341e-8	7.33633883107364	23	287	11	7364						WP																WP				WP
WP	Interleukin-11 signaling pathway	WP:WP2332	5.3469363220667396e-8	7.271894987984886	42	287	14	7364						WP																WP			WP
WP	TNF-related weak inducer of apoptosis (TWEAK) signaling pathway	WP:WP2036	5.3469363220667396e-8	7.271894987984886	42	287	14	7364						WP																											WP
WP	Thyroid stimulating hormone (TSH) signaling pathway	WP:WP2032	6.131727742826611e-8	7.212417136663883	66	287	17	7364						WP																				WP											WP	WP
WP	Apoptosis	WP:WP254	7.661550688992145e-8	7.115683320770201	85	287	19	7364						WP															WP	WP	WP		WP								WP
WP	Sphingolipid metabolism overview	WP:WP4725	8.217642176735084e-8	7.085252773277692	24	287	11	7364																																									WP
WP	Synthesis of ceramides and 1-deoxyceramides	WP:WP5194	8.217642176735084e-8	7.085252773277692	24	287	11	7364																																									WP
WP	Embryonic stem cell pluripotency pathways	WP:WP3931	9.01239140045061e-8	7.04515995550072	116	287	22	7364						WP					WP															WP
WP	Angiopoietin-like protein 8 regulatory pathway	WP:WP3915	9.36204105696186e-8	7.028629458618438	127	287	23	7364						WP
WP	Nuclear receptors	WP:WP170	1.114938954949263e-7	6.952748910422501	37	287	13	7364										WP
WP	Notch signaling pathway	WP:WP61	2.923916553687794e-7	6.534035025965222	55	287	15	7364						WP			WP
WP	DNA IR-double strand breaks and cellular response via ATM	WP:WP3959	2.923916553687794e-7	6.534035025965222	55	287	15	7364		WP													WP			WP			WP												WP
WP	Alzheimer's disease and miRNA effects	WP:WP2059	3.1593428803549104e-7	6.500403237986838	319	287	37	7364						WP			WP		WP															WP							WP
WP	Kisspeptin/kisspeptin receptor system in the ovary	WP:WP4871	3.388972868063526e-7	6.4699319080872195	40	287	13	7364						WP
WP	Microtubule cytoskeleton regulation	WP:WP2038	3.9491339143647264e-7	6.403498139172149	48	287	14	7364		WP				WP														WP															WP
WP	IL-3 signaling pathway	WP:WP286	3.9491339143647264e-7	6.403498139172149	48	287	14	7364						WP																WP	WP
WP	VEGFA-VEGFR2 signaling pathway	WP:WP3888	4.6272731672657906e-7	6.334674861525748	415	287	43	7364		WP				WP																WP	WP		WP			WP
WP	Physico-chemical features and toxicity-associated pathways	WP:WP3680	5.459263602291898e-7	6.2628659351395655	66	287	16	7364						WP
WP	Fragile X syndrome	WP:WP4549	6.516181998603314e-7	6.1860067942399395	117	287	21	7364						WP					WP															WP
WP	Netrin-UNC5B signaling pathway	WP:WP4747	9.522985101079222e-7	6.021226895132667	51	287	14	7364						WP																											WP
WP	DNA IR-damage and cellular response via ATR	WP:WP4016	0.0000010004033807238936	5.999824849301341	78	287	17	7364															WP			WP																	WP		WP
WP	Regulatory circuits of the STAT3 signaling pathway	WP:WP4538	0.0000012304565018065104	5.909933734548998	79	287	17	7364
WP	Apoptosis modulation and signaling	WP:WP1772	0.0000012481337127729915	5.903738886120905	89	287	18	7364																					WP	WP	WP	WP	WP								WP
WP	Integrin-mediated cell adhesion	WP:WP185	0.000001402517058621908	5.85309184777568	100	287	19	7364						WP					WP															WP
WP	Cell migration and invasion through p75NTR	WP:WP4561	0.0000014582857663804187	5.8361573631227595	30	287	11	7364						WP						WP
WP	Chemokine signaling pathway	WP:WP3929	0.0000015573934560138677	5.807601654490929	158	287	24	7364						WP																				WP
WP	Angiogenesis	WP:WP1539	0.0000016595275485173996	5.780015533812903	24	287	10	7364						WP
WP	Pathways affected in adenoid cystic carcinoma	WP:WP3651	0.000002263118568409658	5.645292692065111	63	287	15	7364						WP									WP
WP	Imatinib and chronic myeloid leukemia	WP:WP3640	0.000002382368030523322	5.622991147437965	19	287	9	7364	WP	WP
WP	PDGF pathway	WP:WP2526	0.000002952661123264042	5.529786394125889	39	287	12	7364
WP	EPO receptor signaling	WP:WP581	0.000004192802442068697	5.377495600353581	26	287	10	7364						WP
WP	Corticotropin-releasing hormone signaling pathway	WP:WP2355	0.000004785370689804956	5.32008441477297	86	287	17	7364						WP																WP				WP							WP
WP	Modulation of PI3K-Akt-mTOR signaling by bioactive sphingolipids	WP:WP5192	0.000004864206440069884	5.312988001605255	15	287	8	7364						WP																																			WP
WP	miRNA regulation of prostate cancer signaling pathways	WP:WP3981	0.000005839670089340929	5.233611687549573	58	287	14	7364										WP												WP
WP	Hepatocyte growth factor receptor signaling	WP:WP313	0.0000066419654255744784	5.177703389430392	34	287	11	7364
WP	Hepatitis C and hepatocellular carcinoma	WP:WP3646	0.000007032584409758094	5.152885046440094	50	287	13	7364						WP																	WP		WP								WP
WP	Resolvin E1 and resolvin D1 signaling pathways promoting inflammation resolution	WP:WP5191	0.000007275808422994324	5.13811874472837	11	287	7	7364						WP
WP	Kit receptor signaling pathway	WP:WP304	0.000007391613174721373	5.131260769125579	59	287	14	7364						WP																WP									WP
WP	Photodynamic therapy-induced AP-1 survival signaling	WP:WP3611	0.00000911268221753313	5.040353774418503	51	287	13	7364																					WP	WP	WP
WP	Regulation of apoptosis by parathyroid hormone-related protein	WP:WP3872	0.000011566282683290191	4.936806197620112	22	287	9	7364						WP															WP	WP	WP	WP
WP	Host-pathogen interaction of human coronaviruses - apoptosis	WP:WP4864	0.000011566282683290191	4.936806197620112	22	287	9	7364						WP															WP	WP	WP										WP
WP	Host-pathogen interaction of human coronaviruses - MAPK signaling	WP:WP4877	0.00001300782796868437	4.8857952153497255	36	287	11	7364																						WP
WP	Cannabinoid receptor signaling	WP:WP3869	0.000014246188203421813	4.846301322579708	29	287	10	7364				WP	WP
WP	Neovascularisation processes	WP:WP4331	0.00001787644858366724	4.747718755881952	37	287	11	7364						WP
WP	B cell receptor signaling pathway	WP:WP23	0.000019083171889173962	4.719349437835464	94	287	17	7364						WP																				WP					WP
WP	RANKL/RANK signaling pathway	WP:WP2018	0.000019083303093882264	4.719346451891343	54	287	13	7364						WP
WP	Acute viral myocarditis	WP:WP4298	0.000025677042007996675	4.590455008391225	85	287	16	7364		WP				WP															WP	WP	WP										WP
WP	IL-7 signaling pathway	WP:WP205	0.000028376148671384513	4.547046549127573	24	287	9	7364						WP																	WP
WP	Mammary gland development pathway - Pregnancy and lactation (Stage 3 of 4)	WP:WP2817	0.000029429362560573004	4.531219144608639	31	287	10	7364																							WP
WP	Aryl hydrocarbon receptor pathway	WP:WP2586	0.00003837901273217983	4.415906201317098	48	287	12	7364					WP																																WP
WP	Resistin as a regulator of inflammation	WP:WP4481	0.00005730010897561856	4.241844552073364	33	287	10	7364						WP
WP	Regucalcin in proximal tubule epithelial kidney cells	WP:WP4838	0.00005730010897561856	4.241844552073364	33	287	10	7364						WP															WP					WP							WP
WP	DYRK1A	WP:WP5180	0.00005847718623147284	4.233013532656626	59	287	13	7364									WP																								WP					WP
WP	Interleukin-1 (IL-1) structural pathway	WP:WP2637	0.00006235562210454597	4.205124383582299	50	287	12	7364
WP	Osteoblast differentiation and related diseases	WP:WP4787	0.00006816734608301016	4.166423613790017	114	287	18	7364
WP	IL-2 signaling pathway	WP:WP49	0.00007517918851597858	4.123902366370739	42	287	11	7364						WP																WP
WP	IL6 signaling pathway	WP:WP364	0.00007517918851597858	4.123902366370739	42	287	11	7364						WP																	WP
WP	Wnt signaling pathway	WP:WP363	0.00009884021659161779	4.005066311586011	52	287	12	7364						WP
WP	IL-4 signaling pathway	WP:WP395	0.00012337676081337296	3.9087666360967783	53	287	12	7364						WP																			WP
WP	T-cell antigen receptor (TCR) pathway during Staphylococcus aureus infection	WP:WP3863	0.00013144299025297677	3.881262569509122	63	287	13	7364						WP																																WP
WP	Epithelial to mesenchymal transition in colorectal cancer	WP:WP4239	0.00015706541870276442	3.8039194236154232	159	287	21	7364						WP
WP	Extracellular vesicle-mediated signaling in recipient cells	WP:WP2870	0.00018294990110935514	3.737667820928251	29	287	9	7364						WP
WP	PI3K-AKT-mTOR signaling pathway and therapeutic opportunities	WP:WP3844	0.00018294990110935514	3.737667820928251	29	287	9	7364						WP
WP	PDGFR-beta pathway	WP:WP3972	0.00018294990110935514	3.737667820928251	29	287	9	7364
WP	Androgen receptor signaling pathway	WP:WP138	0.000209338845341306	3.679150175617191	87	287	15	7364						WP				WP
WP	NRF2-ARE regulation	WP:WP4357	0.00028196859271666357	3.549799263203574	23	287	8	7364
WP	Ebola virus infection in host	WP:WP4217	0.0003114652457872065	3.506590406163399	126	287	18	7364						WP
WP	Thyroid hormones production and peripheral downstream signaling effects	WP:WP4746	0.00037879406698742494	3.421596831925368	91	287	15	7364
WP	Physiological and pathological hypertrophy of the heart	WP:WP1528	0.00040876481473930336	3.388526494043127	24	287	8	7364
WP	Synaptic signaling pathways associated with autism spectrum disorder	WP:WP4539	0.0004964903627217313	3.304089177092857	50	287	11	7364						WP
WP	4-hydroxytamoxifen, dexamethasone, and retinoic acids regulation of p27 expression	WP:WP3879	0.0005539625001983715	3.2565196333006967	18	287	7	7364						WP
WP	IL-9 signaling pathway	WP:WP22	0.0005539625001983715	3.2565196333006967	18	287	7	7364																																								WP
WP	MAPK cascade	WP:WP422	0.0006139170909381091	3.2118902760564314	33	287	9	7364											WP															WP
WP	BDNF-TrkB signaling	WP:WP3676	0.0006139170909381091	3.2118902760564314	33	287	9	7364						WP																				WP
WP	Apoptosis-related network due to altered Notch3 in ovarian cancer	WP:WP2864	0.0007488808374230528	3.125587282122674	52	287	11	7364		WP				WP																			WP
WP	FGFR3 signaling in chondrocyte proliferation and terminal differentiation	WP:WP4767	0.0008110445253949785	3.0909553028757233	26	287	8	7364
WP	Clear cell renal cell carcinoma pathways	WP:WP4018	0.0008464148433981462	3.0724167291116036	85	287	14	7364						WP
WP	Apoptosis modulation by HSP70	WP:WP384	0.0008480410637443341	3.071583117877966	19	287	7	7364																																	WP
WP	Caloric restriction and aging	WP:WP4191	0.0008764496714242114	3.057273017448449	8	287	5	7364						WP
WP	Fas ligand pathway and stress induction of heat shock proteins	WP:WP314	0.0010492338793676335	2.9791276946496765	44	287	10	7364																						WP											WP
WP	T-cell activation SARS-CoV-2	WP:WP5098	0.0011231515099091936	2.949561654709863	87	287	14	7364						WP															WP		WP
WP	Nanomaterial induced apoptosis	WP:WP2507	0.0012614634439882732	2.8991253304053903	20	287	7	7364																					WP	WP											WP
WP	ATM signaling in development and disease	WP:WP3878	0.0013031355773646652	2.8850103982257926	45	287	10	7364															WP			WP		WP															WP
WP	G13 signaling pathway	WP:WP524	0.0013517185593230627	2.869113723229164	36	287	9	7364
WP	AMP-activated protein kinase (AMPK) signaling	WP:WP1403	0.0014454108111286964	2.840008701246644	66	287	12	7364						WP
WP	T-cell receptor signaling pathway	WP:WP69	0.0016892634344061793	2.7723026185238866	90	287	14	7364						WP
WP	TCA cycle nutrient use and invasiveness of ovarian cancer	WP:WP2868	0.002174104054486373	2.6627196740455803	5	287	4	7364
WP	Non-genomic actions of 1,25 dihydroxyvitamin D3	WP:WP4341	0.0023308918352368904	2.6324778793964896	69	287	12	7364
WP	ERK pathway in Huntington's disease	WP:WP3853	0.0024538721643510885	2.610148065799322	15	287	6	7364																																	WP
WP	NAD+ biosynthetic pathways	WP:WP3645	0.002594542669407836	2.585939182577075	22	287	7	7364
WP	Hematopoietic stem cell gene regulation by GABP alpha/beta complex	WP:WP3657	0.002594542669407836	2.585939182577075	22	287	7	7364															WP							WP	WP
WP	Nonalcoholic fatty liver disease	WP:WP4396	0.00261490628934155	2.5825438703726538	146	287	18	7364						WP															WP												WP
WP	Ethanol effects on histone modifications	WP:WP3996	0.002651459024920899	2.576515079987338	30	287	8	7364
WP	MAPK pathway in congenital thyroid cancer	WP:WP4928	0.0037983765029130506	2.4204019893005784	16	287	6	7364							WP																			WP
WP	IL-17 signaling pathway	WP:WP2112	0.004451472881535794	2.3514962680106817	32	287	8	7364						WP
WP	MAP3K1 role in promoting and blocking gonadal determination	WP:WP4872	0.005679232079815569	2.2457103836631087	17	287	6	7364
WP	Alpha 6 beta 4 signaling pathway	WP:WP244	0.005679490734527062	2.24569060462355	33	287	8	7364						WP
WP	Somatroph axis (GH) and its relationship to dietary restriction and aging	WP:WP4186	0.006321922942257633	2.1991508020675012	6	287	4	7364						WP
WP	Prion disease pathway	WP:WP3995	0.008994979774809973	2.0459998088274123	35	287	8	7364																						WP											WP
WP	Factors and pathways affecting insulin-like growth factor (IGF1)-Akt signaling	WP:WP3850	0.01117876869352057	1.9516060299969091	36	287	8	7364						WP
WP	Amyotrophic lateral sclerosis (ALS)	WP:WP2447	0.013786466193744833	1.8605470397873112	37	287	8	7364																					WP	WP	WP										WP
WP	mBDNF and proBDNF regulation of GABA neurotransmission	WP:WP4829	0.013786466193744833	1.8605470397873112	37	287	8	7364
WP	Photodynamic therapy-induced HIF-1 survival signaling	WP:WP3614	0.013786466193744833	1.8605470397873112	37	287	8	7364																					WP		WP		WP
WP	Hereditary leiomyomatosis and renal cell carcinoma pathway	WP:WP4206	0.016108518319652654	1.7929444046578875	20	287	6	7364
WP	TP53 network	WP:WP1742	0.016108518319652654	1.7929444046578875	20	287	6	7364		WP													WP						WP	WP
WP	G1 to S cell cycle control	WP:WP45	0.021200393671668084	1.6736560745502227	61	287	10	7364															WP																			WP	WP		WP	WP	WP
WP	Burn wound healing	WP:WP5055	0.022880957181773676	1.6405258116068377	113	287	14	7364						WP															WP	WP						WP					WP			WP
WP	Biosynthesis and turnover of 1-deoxy-sphingoid bases	WP:WP5179	0.02772054578144207	1.557198223283348	8	287	4	7364
WP	Peroxiredoxin 2 induced ovarian failure	WP:WP4873	0.02772054578144207	1.557198223283348	8	287	4	7364																					WP												WP
WP	PI3K/AKT/mTOR - vitamin D3 signaling	WP:WP4141	0.029029692157278377	1.537157569580113	22	287	6	7364						WP
WP	Photodynamic therapy-induced NFE2L2 (NRF2) survival signaling	WP:WP3612	0.029029692157278377	1.537157569580113	22	287	6	7364	WP
WP	Vitamin A and carotenoid metabolism	WP:WP716	0.02979063209380432	1.525920281882676	41	287	8	7364
WP	IL-1 signaling pathway	WP:WP195	0.041204264380055436	1.3850578349161724	54	287	9	7364						WP
WP	Host-pathogen interaction of human coronaviruses - interferon induction	WP:WP4880	0.04493490319011982	1.3474161896369001	33	287	7	7364
[truncated: 289 more columns]
