# Supplementary material for: Correlating Basal Gene Expression across Chemical Sensitivity Data to Screen for Novel Synergistic Interactors of HDAC Inhibitors in Pancreatic Carcinoma
Source: Pharmaceuticals (Basel). 2023 Feb 14;16(2):294. doi: 10.3390/ph16020294 (PMC9964546; doi:10.3390/ph16020294)
Supplement: Supplementary file 1 [file pharmaceuticals-16-00294-s001.zip › Table S3 Additional network centrality analysis.csv]

Gene ID (Closeness)	Closeness	Gene ID (Degree)	Degree
TP53	0.007608603	ACTB	100.995
ACTB	0.007605871	TP53	93.847
AKT1	0.007605202	AKT1	92.174
SRC	0.007601604	SRC	74.84
UBB	0.007593287	UBB	66.252
RELA	0.007590392	RPS18	41.112
CDKN1A	0.007586763	RPS20	37.626
CDKN2A	0.007582758	FBL	37.159
COPS5	0.007582427	RPL12	36.329
SOD2	0.007581615	MRTO4	36.205
CYCS	0.007580916	H2AFX	35.995
IKBKG	0.007580321	FAU	35.905
PRKDC	0.007579649	RELA	35.584
H2AFX	0.007579551	ACTG1	35.34
MMP9	0.007578335	CDC20	34.919
SKP2	0.007578207	CYCS	33.644
TNFRSF1A	0.007576893	RPS29	33.219
VCP	0.007576653	RPL21	33.206
RAD23B	0.007575705	RPL35	32.694
RAD51	0.007575677	CAT	32.143
